# Supplementary material for: Comparative analysis of 105 datasets across species and tissues reveals differential transcriptomic responses to cannabinoids THC and CBD
Source: J Cannabis Res. 2025 Dec 16;8:13. doi: 10.1186/s42238-025-00361-0 (PMC12821297; doi:10.1186/s42238-025-00361-0)
Supplement: Supplementary file 1 — Supplementary Material 1: Supplement Table 1. Summary of publicly available cannabis-related transcriptomic datasets. Supplement Table 2. Summary of cannabis-related and reference transcriptomic datasets. Supplement Table 3. Summary of number of DEGs in each dataset. Supplement Table 4. Multi-way ANOVA of chemical and experimental factors on DEG counts. Supplement Table 5. THC Cluster 1 cluster-level DEG summary. Supplement Table 6. THC Cluster 2 cluster-level DEG summary. Supplement Table 7. CBD Cluster 1 cluster-level DEG summary. Supplement Table 8. CBD Cluster 4 cluster-level DEG summary. Supplement Table 9. CBD Cluster 2 cluster-level DEG summary. Supplement Table 10. CBD Cluster 3 cluster-level DEG summary. Supplement Table 11. Frequency of DEGs across CBD datasets. Supplement Table 12. Frequency of DEGs across THC datasets. Supplement Table 13. Frequency of pathways across THC datasets. Supplement Table 14. Frequency of pathways across CBD datasets. Supplement Table 15. p-value aggregated meta-DEGs across THC and CBD datasets. Supplement Table 16. ECS-associated genes and reference sources. Supplement Table 17. Fisher’s exact tests results between DEG lists and ECS-associated genes. Supplement Table 18. Key driver analysis results for THC and CBD datasets. [file 42238_2025_361_MOESM1_ESM.zip]

Archive with 18 entries (18 files):
- Supplement Table 1.xlsx
- Supplement Table 10.xlsx
- Supplement Table 11.xlsx
- Supplement Table 12.xlsx
- Supplement Table 13.xlsx
- Supplement Table 14.xlsx
- Supplement Table 15.xlsx
- Supplement Table 16.xlsx
- Supplement Table 17.xlsx
- Supplement Table 18.xlsx
- Supplement Table 2.xlsx
- Supplement Table 3.xlsx
- Supplement Table 4.xlsx
- Supplement Table 5.xlsx
- Supplement Table 6.xlsx
- Supplement Table 7.xlsx
- Supplement Table 8.xlsx
- Supplement Table 9.xlsx
