# Supplementary material for: Comparative analysis of 105 datasets across species and tissues reveals differential transcriptomic responses to cannabinoids THC and CBD
Source: J Cannabis Res. 2025 Dec 16;8:13. doi: 10.1186/s42238-025-00361-0 (PMC12821297; doi:10.1186/s42238-025-00361-0)
Supplement: Supplementary file 1 — Supplementary Material 1: Supplement Table 1. Summary of publicly available cannabis-related transcriptomic datasets. Supplement Table 2. Summary of cannabis-related and reference transcriptomic datasets. Supplement Table 3. Summary of number of DEGs in each dataset. Supplement Table 4. Multi-way ANOVA of chemical and experimental factors on DEG counts. Supplement Table 5. THC Cluster 1 cluster-level DEG summary. Supplement Table 6. THC Cluster 2 cluster-level DEG summary. Supplement Table 7. CBD Cluster 1 cluster-level DEG summary. Supplement Table 8. CBD Cluster 4 cluster-level DEG summary. Supplement Table 9. CBD Cluster 2 cluster-level DEG summary. Supplement Table 10. CBD Cluster 3 cluster-level DEG summary. Supplement Table 11. Frequency of DEGs across CBD datasets. Supplement Table 12. Frequency of DEGs across THC datasets. Supplement Table 13. Frequency of pathways across THC datasets. Supplement Table 14. Frequency of pathways across CBD datasets. Supplement Table 15. p-value aggregated meta-DEGs across THC and CBD datasets. Supplement Table 16. ECS-associated genes and reference sources. Supplement Table 17. Fisher’s exact tests results between DEG lists and ECS-associated genes. Supplement Table 18. Key driver analysis results for THC and CBD datasets. [file 42238_2025_361_MOESM1_ESM.zip › Supplement Table 11.xlsx]

## Sheet: CBD_gene_consistency
X	Freq	down	down.Source	up	up.Source
HMOX1	23	4	DEG_GSE168797_Mock_CBDV; DEG_GSE270378_CBD0.325_6h; DEG_GSE270378_CBD1.5_6h; DEG_GSE275998_CDB10	19	DEG_GSE131565; DEG_GSE151512_12h; DEG_GSE151512_24h; DEG_GSE151512_3h; DEG_GSE151512_6h; DEG_GSE168797_Mock_CBD; DEG_GSE168797_SARS_CBD; DEG_GSE168797_SARS_CBDV; DEG_GSE179661_HepG2; DEG_GSE179661_MHCC97H; DEG_GSE201508_cGAMP; DEG_GSE201508_enthanol; DEG_GSE232624_EtOH0.75_CBD0.75_6h; DEG_GSE272113_CBD; DEG_GSE272113_sCBD; DEG_GSE274435_DMSO_24h; DEG_GSE274435_EtOH_24h; DEG_GSE274859_LPS_24h; GSE…
SLC30A1	23	0	NA	23	DEG_GSE131565; DEG_GSE151512_12h; DEG_GSE151512_24h; DEG_GSE151512_3h; DEG_GSE151512_6h; DEG_GSE168797_Mock_CBD; DEG_GSE168797_SARS_CBD; DEG_GSE179661_HepG2; DEG_GSE179661_MHCC97H; DEG_GSE201508_cGAMP; DEG_GSE201508_enthanol; DEG_GSE235310_LPS; DEG_GSE235310_Veh; DEG_GSE272113_CBD; DEG_GSE272113_sCBD; DEG_GSE274435_DMSO_24h; DEG_GSE274435_DMSO_4h; DEG_GSE274435_EtOH_24h; DEG_GSE274435_EtOH_4h; DE…
MT2A	22	0	NA	22	DEG_GSE131565; DEG_GSE151512_12h; DEG_GSE151512_24h; DEG_GSE151512_3h; DEG_GSE151512_6h; DEG_GSE179661_HepG2; DEG_GSE179661_MHCC97H; DEG_GSE201508_cGAMP; DEG_GSE201508_enthanol; DEG_GSE232624_EtOH0.75_CBD0.75_6h; DEG_GSE235310_LPS; DEG_GSE235310_Veh; DEG_GSE266113_mutCox15; DEG_GSE266113_WT; DEG_GSE272113_CBD; DEG_GSE272113_sCBD; DEG_GSE274435_DMSO_24h; DEG_GSE274435_EtOH_24h; DEG_GSE274859_LPS_2…
DDIT3	21	1	DEG_GSE168797_SARS_CBDV	20	DEG_GSE131565; DEG_GSE151512_12h; DEG_GSE151512_24h; DEG_GSE151512_3h; DEG_GSE151512_6h; DEG_GSE168797_Mock_CBD; DEG_GSE179661_HepG2; DEG_GSE179661_MHCC97H; DEG_GSE201508_cGAMP; DEG_GSE201508_enthanol; DEG_GSE235310_LPS; DEG_GSE235310_Veh; DEG_GSE261716_CBD0.2_2d; DEG_GSE272113_CBD; DEG_GSE272113_sCBD; DEG_GSE274435_DMSO_4h; DEG_GSE274435_EtOH_4h; DEG_GSE274859_LPS_24h; GSE70689_CBD_NoLPS; GSE706…
MT1E	21	3	DEG_GSE261716_CBD0.2_28d; DEG_GSE261716_CBD10_28d; DEG_GSE261716_CBD20_28d	18	DEG_GSE131565; DEG_GSE151512_12h; DEG_GSE151512_24h; DEG_GSE151512_3h; DEG_GSE151512_6h; DEG_GSE179661_HepG2; DEG_GSE179661_MHCC97H; DEG_GSE201508_cGAMP; DEG_GSE201508_enthanol; DEG_GSE232624_EtOH0.75_CBD0.75_6h; DEG_GSE232624_Veh_CBD3_6h; DEG_GSE235310_LPS; DEG_GSE235310_Veh; DEG_GSE266113_WT; DEG_GSE272113_CBD; DEG_GSE272113_sCBD; DEG_GSE274859_LPS_24h; DEG_GSE274859_LPS_4h
SLC3A2	21	1	DEG_GSE261716_CBD20_28d	20	DEG_GSE131565; DEG_GSE151512_12h; DEG_GSE151512_24h; DEG_GSE151512_3h; DEG_GSE151512_6h; DEG_GSE168797_Mock_CBD; DEG_GSE168797_SARS_CBD; DEG_GSE179661_HepG2; DEG_GSE179661_MHCC97H; DEG_GSE201508_cGAMP; DEG_GSE201508_enthanol; DEG_GSE235310_LPS; DEG_GSE235310_Veh; DEG_GSE266113_WT; DEG_GSE272113_CBD; DEG_GSE272113_sCBD; DEG_GSE274435_DMSO_24h; DEG_GSE274859_LPS_24h; GSE70689_CBD_NoLPS; GSE70689_CB…
HMGCS1	20	10	DEG_GSE131565; DEG_GSE152088; DEG_GSE168797_SARS_CBDV; DEG_GSE232624_EtOH0.25_CBD0.75_6h; DEG_GSE232624_EtOH0.75_CBD0.75_6h; DEG_GSE235310_LPS; DEG_GSE235310_Veh; DEG_GSE274435_DMSO_24h; DEG_GSE274435_EtOH_24h; DEG_GSE274859_LPS_24h	10	DEG_GSE151512_12h; DEG_GSE151512_24h; DEG_GSE151512_6h; DEG_GSE168797_Mock_CBD; DEG_GSE168797_Mock_CBDV; DEG_GSE168797_SARS_CBD; DEG_GSE201508_cGAMP; DEG_GSE201508_enthanol; DEG_GSE272113_CBD; DEG_GSE272113_sCBD
TRIB3	20	1	DEG_GSE152088	19	DEG_GSE131565; DEG_GSE151512_12h; DEG_GSE151512_24h; DEG_GSE151512_6h; DEG_GSE168797_Mock_CBD; DEG_GSE168797_SARS_CBD; DEG_GSE168797_SARS_CBDV; DEG_GSE179661_HepG2; DEG_GSE179661_MHCC97H; DEG_GSE201508_cGAMP; DEG_GSE235310_LPS; DEG_GSE235310_Veh; DEG_GSE272113_CBD; DEG_GSE272113_sCBD; DEG_GSE274435_DMSO_24h; DEG_GSE274435_EtOH_24h; DEG_GSE274859_LPS_24h; GSE70689_CBD_NoLPS; GSE70689_CBD_wLPS
DDIT4	19	4	DEG_GSE168797_SARS_CBDV; DEG_GSE261716_CBD0.2_2d; DEG_GSE274435_DMSO_4h; DEG_GSE274859_LPS_24h	15	DEG_GSE131565; DEG_GSE151512_3h; DEG_GSE152088; DEG_GSE168797_Mock_CBD; DEG_GSE179661_HepG2; DEG_GSE179661_MHCC97H; DEG_GSE201508_cGAMP; DEG_GSE235310_LPS; DEG_GSE235310_Veh; DEG_GSE266113_mutNdufs4; DEG_GSE272113_CBD; DEG_GSE272113_sCBD; DEG_GSE275998_CDB20; GSE70689_CBD_NoLPS; GSE70689_CBD_wLPS
GDF15	19	2	DEG_GSE168797_Mock_CBDV; DEG_GSE272113_CBD	17	DEG_GSE131565; DEG_GSE151512_24h; DEG_GSE168797_Mock_CBD; DEG_GSE179661_HepG2; DEG_GSE179661_MHCC97H; DEG_GSE201508_cGAMP; DEG_GSE232624_EtOH0.75_CBD0.75_6h; DEG_GSE235310_LPS; DEG_GSE235310_Veh; DEG_GSE261716_CBD20_28d; DEG_GSE261716_CBD20_2d; DEG_GSE266113_mutNdufs4; DEG_GSE274435_DMSO_24h; DEG_GSE274435_EtOH_24h; DEG_GSE274859_LPS_24h; GSE70689_CBD_NoLPS; GSE70689_CBD_wLPS
PTMS	19	13	DEG_GSE131565; DEG_GSE168797_Mock_CBD; DEG_GSE168797_SARS_CBD; DEG_GSE232624_EtOH0.75_CBD0.75_6h; DEG_GSE232624_Veh_CBD3_12h; DEG_GSE235310_LPS; DEG_GSE235310_Veh; DEG_GSE261716_CBD0.2_28d; DEG_GSE261716_CBD20_28d; DEG_GSE272113_CBD; DEG_GSE272113_sCBD; DEG_GSE274435_DMSO_24h; DEG_GSE274859_LPS_24h	6	DEG_GSE152088; DEG_GSE179661_HepG2; DEG_GSE179661_MHCC97H; DEG_GSE232624_EtOH0.25_CBD0.75_12h; DEG_GSE232624_EtOH0.75_CBD0.75_12h; DEG_GSE261716_CBD0.2_2d
SCD	19	10	DEG_GSE131565; DEG_GSE179661_HepG2; DEG_GSE179661_MHCC97H; DEG_GSE261716_CBD0.2_28d; DEG_GSE261716_CBD0.2_2d; DEG_GSE261716_CBD20_28d; DEG_GSE261716_CBD20_2d; DEG_GSE274435_DMSO_24h; DEG_GSE274435_EtOH_24h; DEG_GSE274859_LPS_24h	9	DEG_GSE151512_12h; DEG_GSE151512_24h; DEG_GSE151512_6h; DEG_GSE168797_SARS_CBD; DEG_GSE168797_SARS_CBDV; DEG_GSE201508_cGAMP; DEG_GSE201508_enthanol; DEG_GSE235310_LPS; DEG_GSE235310_Veh
SLC39A10	19	18	DEG_GSE131565; DEG_GSE151512_12h; DEG_GSE151512_3h; DEG_GSE151512_6h; DEG_GSE168797_Mock_CBD; DEG_GSE168797_SARS_CBD; DEG_GSE168797_SARS_CBDV; DEG_GSE179661_MHCC97H; DEG_GSE201508_cGAMP; DEG_GSE201508_enthanol; DEG_GSE232624_EtOH0.75_CBD0.75_6h; DEG_GSE235310_LPS; DEG_GSE235310_Veh; DEG_GSE272113_sCBD; DEG_GSE274435_DMSO_24h; DEG_GSE274435_EtOH_24h; DEG_GSE274859_LPS_24h; DEG_GSE274859_LPS_4h	1	DEG_GSE168797_Mock_CBDV
ATF4	18	2	DEG_GSE261716_CBD0.2_28d; DEG_GSE261716_CBD20_28d	16	DEG_GSE131565; DEG_GSE151512_12h; DEG_GSE151512_24h; DEG_GSE151512_3h; DEG_GSE151512_6h; DEG_GSE168797_Mock_CBD; DEG_GSE168797_SARS_CBD; DEG_GSE179661_HepG2; DEG_GSE179661_MHCC97H; DEG_GSE201508_cGAMP; DEG_GSE232624_EtOH0.75_CBD0.75_6h; DEG_GSE235310_Veh; DEG_GSE272113_sCBD; DEG_GSE274859_LPS_24h; GSE70689_CBD_NoLPS; GSE70689_CBD_wLPS
CDKN1A	18	7	DEG_GSE235310_LPS; DEG_GSE261716_CBD10_28d; DEG_GSE261716_CBD20_28d; DEG_GSE261716_CBD20_2d; DEG_GSE272113_CBD; DEG_GSE272113_sCBD; DEG_GSE274859_LPS_24h	11	DEG_GSE131565; DEG_GSE151512_12h; DEG_GSE151512_24h; DEG_GSE152088; DEG_GSE168797_Mock_CBD; DEG_GSE168797_SARS_CBD; DEG_GSE179661_HepG2; DEG_GSE179661_MHCC97H; DEG_GSE201508_enthanol; DEG_GSE261716_CBD0.2_28d; GSE70689_CBD_NoLPS
NEDD9	18	9	DEG_GSE131565; DEG_GSE151512_24h; DEG_GSE151512_6h; DEG_GSE168797_Mock_CBD; DEG_GSE168797_SARS_CBD; DEG_GSE168797_SARS_CBDV; DEG_GSE232624_EtOH0.75_CBD0.75_6h; DEG_GSE272113_CBD; DEG_GSE272113_sCBD	9	DEG_GSE168797_Mock_CBDV; DEG_GSE179661_HepG2; DEG_GSE179661_MHCC97H; DEG_GSE232624_EtOH0.75_CBD0.75_12h; DEG_GSE235310_LPS; DEG_GSE235310_Veh; DEG_GSE261716_CBD20_28d; DEG_GSE274859_LPS_24h; GSE70689_CBD_wLPS
NR1D1	18	2	DEG_GSE168797_SARS_CBD; DEG_GSE168797_SARS_CBDV	16	DEG_GSE131565; DEG_GSE151512_12h; DEG_GSE151512_24h; DEG_GSE151512_6h; DEG_GSE168797_Mock_CBD; DEG_GSE179661_HepG2; DEG_GSE179661_MHCC97H; DEG_GSE235310_LPS; DEG_GSE235310_Veh; DEG_GSE261716_CBD0.2_28d; DEG_GSE261716_CBD0.2_2d; DEG_GSE261716_CBD10_28d; DEG_GSE261716_CBD10_2d; DEG_GSE261716_CBD20_28d; DEG_GSE261716_CBD20_2d; DEG_GSE275998_CDB20
NR1D2	18	1	DEG_GSE168797_SARS_CBD	17	DEG_GSE131565; DEG_GSE151512_12h; DEG_GSE151512_24h; DEG_GSE151512_6h; DEG_GSE168797_Mock_CBD; DEG_GSE179661_HepG2; DEG_GSE179661_MHCC97H; DEG_GSE201508_cGAMP; DEG_GSE235310_Veh; DEG_GSE261716_CBD10_28d; DEG_GSE261716_CBD20_28d; DEG_GSE261716_CBD20_2d; DEG_GSE272113_CBD; DEG_GSE274435_DMSO_24h; DEG_GSE274859_LPS_24h; DEG_GSE275998_CDB10; DEG_GSE275998_CDB20
PPP1R15A	18	6	DEG_GSE168797_Mock_CBDV; DEG_GSE168797_SARS_CBDV; DEG_GSE261716_CBD20_28d; DEG_GSE270378_CBD0.75_6h; DEG_GSE270378_CBD1.5_6h; DEG_GSE270378_CBD3_6h	12	DEG_GSE131565; DEG_GSE151512_24h; DEG_GSE168797_Mock_CBD; DEG_GSE179661_HepG2; DEG_GSE179661_MHCC97H; DEG_GSE201508_cGAMP; DEG_GSE201508_enthanol; DEG_GSE235310_LPS; DEG_GSE235310_Veh; DEG_GSE261716_CBD0.2_2d; DEG_GSE272113_sCBD; DEG_GSE274859_LPS_24h
ACAT2	17	6	DEG_GSE131565; DEG_GSE179661_HepG2; DEG_GSE179661_MHCC97H; DEG_GSE235310_LPS; DEG_GSE261716_CBD20_28d; DEG_GSE274859_LPS_24h	11	DEG_GSE151512_12h; DEG_GSE151512_24h; DEG_GSE151512_6h; DEG_GSE168797_Mock_CBDV; DEG_GSE168797_SARS_CBDV; DEG_GSE201508_cGAMP; DEG_GSE201508_enthanol; DEG_GSE272113_CBD; DEG_GSE272113_sCBD
ALAS1	17	4	DEG_GSE151512_12h; DEG_GSE151512_24h; DEG_GSE151512_3h; DEG_GSE151512_6h	13	DEG_GSE131565; DEG_GSE168797_Mock_CBD; DEG_GSE168797_SARS_CBD; DEG_GSE179661_HepG2; DEG_GSE179661_MHCC97H; DEG_GSE201508_cGAMP; DEG_GSE235310_LPS; DEG_GSE235310_Veh; DEG_GSE261716_CBD0.2_28d; DEG_GSE261716_CBD10_28d; DEG_GSE261716_CBD10_2d; DEG_GSE261716_CBD20_28d; DEG_GSE275998_CDB20
ASNS	17	1	DEG_GSE168797_Mock_CBDV	16	DEG_GSE131565; DEG_GSE151512_12h; DEG_GSE151512_24h; DEG_GSE151512_3h; DEG_GSE151512_6h; DEG_GSE168797_Mock_CBD; DEG_GSE168797_SARS_CBD; DEG_GSE168797_SARS_CBDV; DEG_GSE179661_HepG2; DEG_GSE179661_MHCC97H; DEG_GSE201508_cGAMP; DEG_GSE235310_LPS; DEG_GSE235310_Veh; DEG_GSE272113_sCBD; DEG_GSE274859_LPS_24h; GSE70689_CBD_wLPS
BRI3	17	1	DEG_GSE168797_Mock_CBDV	16	DEG_GSE131565; DEG_GSE151512_24h; DEG_GSE152088; DEG_GSE168797_Mock_CBD; DEG_GSE168797_SARS_CBD; DEG_GSE168797_SARS_CBDV; DEG_GSE179661_HepG2; DEG_GSE179661_MHCC97H; DEG_GSE201508_cGAMP; DEG_GSE201508_enthanol; DEG_GSE235310_LPS; DEG_GSE235310_Veh; DEG_GSE261716_CBD0.2_2d; DEG_GSE272113_CBD; DEG_GSE272113_sCBD; DEG_GSE274859_LPS_24h
CASTOR2	17	13	DEG_GSE151512_12h; DEG_GSE151512_24h; DEG_GSE151512_3h; DEG_GSE151512_6h; DEG_GSE168797_Mock_CBD; DEG_GSE168797_SARS_CBD; DEG_GSE179661_MHCC97H; DEG_GSE261716_CBD10_2d; DEG_GSE261716_CBD20_28d; DEG_GSE261716_CBD20_2d; DEG_GSE272113_CBD; DEG_GSE272113_sCBD; DEG_GSE274859_LPS_24h	4	DEG_GSE131565; DEG_GSE168797_Mock_CBDV; DEG_GSE179661_HepG2; DEG_GSE201508_cGAMP
GCLM	17	1	DEG_GSE179661_MHCC97H	16	DEG_GSE131565; DEG_GSE151512_12h; DEG_GSE151512_24h; DEG_GSE151512_6h; DEG_GSE168797_Mock_CBD; DEG_GSE168797_SARS_CBD; DEG_GSE168797_SARS_CBDV; DEG_GSE179661_HepG2; DEG_GSE201508_cGAMP; DEG_GSE201508_enthanol; DEG_GSE232624_EtOH0.25_CBD0.75_12h; DEG_GSE272113_CBD; DEG_GSE272113_sCBD; DEG_GSE274859_LPS_24h; GSE70689_CBD_NoLPS; GSE70689_CBD_wLPS
HSPA5	17	2	DEG_GSE151512_12h; DEG_GSE151512_24h	15	DEG_GSE131565; DEG_GSE151512_6h; DEG_GSE168797_Mock_CBD; DEG_GSE168797_SARS_CBD; DEG_GSE179661_HepG2; DEG_GSE179661_MHCC97H; DEG_GSE201508_cGAMP; DEG_GSE201508_enthanol; DEG_GSE235310_LPS; DEG_GSE272113_CBD; DEG_GSE272113_sCBD; DEG_GSE274435_DMSO_24h; DEG_GSE274435_DMSO_4h; DEG_GSE274435_EtOH_4h; DEG_GSE274859_LPS_24h
IDI1	17	7	DEG_GSE131565; DEG_GSE152088; DEG_GSE235310_LPS; DEG_GSE235310_Veh; DEG_GSE266113_WT; DEG_GSE274859_LPS_24h; DEG_GSE275998_CDB20	10	DEG_GSE151512_12h; DEG_GSE151512_24h; DEG_GSE151512_6h; DEG_GSE168797_Mock_CBD; DEG_GSE168797_Mock_CBDV; DEG_GSE168797_SARS_CBD; DEG_GSE201508_cGAMP; DEG_GSE201508_enthanol; DEG_GSE272113_CBD; DEG_GSE272113_sCBD
MSMO1	17	5	DEG_GSE152088; DEG_GSE179661_MHCC97H; DEG_GSE235310_LPS; DEG_GSE235310_Veh; DEG_GSE274859_LPS_24h	12	DEG_GSE131565; DEG_GSE151512_12h; DEG_GSE151512_24h; DEG_GSE151512_6h; DEG_GSE168797_Mock_CBD; DEG_GSE168797_Mock_CBDV; DEG_GSE168797_SARS_CBD; DEG_GSE179661_HepG2; DEG_GSE201508_cGAMP; DEG_GSE201508_enthanol; DEG_GSE272113_CBD; DEG_GSE272113_sCBD
PSAT1	17	3	DEG_GSE179661_HepG2; DEG_GSE201508_enthanol; DEG_GSE274859_LPS_24h	14	DEG_GSE131565; DEG_GSE151512_12h; DEG_GSE151512_24h; DEG_GSE151512_3h; DEG_GSE151512_6h; DEG_GSE168797_Mock_CBD; DEG_GSE168797_SARS_CBD; DEG_GSE179661_MHCC97H; DEG_GSE201508_cGAMP; DEG_GSE235310_LPS; DEG_GSE235310_Veh; DEG_GSE272113_CBD; DEG_GSE272113_sCBD; DEG_GSE274435_DMSO_24h
SQSTM1	17	2	DEG_GSE270378_CBD1.5_6h; DEG_GSE270378_CBD3_6h	15	DEG_GSE131565; DEG_GSE151512_12h; DEG_GSE151512_24h; DEG_GSE151512_6h; DEG_GSE168797_Mock_CBD; DEG_GSE168797_SARS_CBD; DEG_GSE179661_HepG2; DEG_GSE179661_MHCC97H; DEG_GSE201508_cGAMP; DEG_GSE201508_enthanol; DEG_GSE235310_Veh; DEG_GSE272113_CBD; DEG_GSE272113_sCBD; DEG_GSE274859_LPS_24h; GSE70689_CBD_NoLPS
TXNRD1	17	2	DEG_GSE168797_Mock_CBDV; DEG_GSE179661_MHCC97H	15	DEG_GSE131565; DEG_GSE151512_12h; DEG_GSE151512_24h; DEG_GSE151512_6h; DEG_GSE168797_Mock_CBD; DEG_GSE168797_SARS_CBD; DEG_GSE168797_SARS_CBDV; DEG_GSE179661_HepG2; DEG_GSE201508_cGAMP; DEG_GSE235310_LPS; DEG_GSE235310_Veh; DEG_GSE272113_CBD; DEG_GSE272113_sCBD; DEG_GSE274435_DMSO_24h; DEG_GSE274859_LPS_24h
UAP1L1	17	2	DEG_GSE168797_Mock_CBDV; DEG_GSE179661_MHCC97H	15	DEG_GSE151512_12h; DEG_GSE151512_24h; DEG_GSE152088; DEG_GSE168797_Mock_CBD; DEG_GSE168797_SARS_CBD; DEG_GSE179661_HepG2; DEG_GSE201508_cGAMP; DEG_GSE201508_enthanol; DEG_GSE235310_LPS; DEG_GSE235310_Veh; DEG_GSE261716_CBD0.2_2d; DEG_GSE272113_CBD; DEG_GSE272113_sCBD; DEG_GSE274435_DMSO_24h; DEG_GSE274859_LPS_24h
AMOTL2	16	8	DEG_GSE131565; DEG_GSE151512_12h; DEG_GSE151512_24h; DEG_GSE151512_6h; DEG_GSE168797_SARS_CBD; DEG_GSE168797_SARS_CBDV; DEG_GSE261716_CBD10_28d; DEG_GSE261716_CBD20_28d	8	DEG_GSE152088; DEG_GSE179661_HepG2; DEG_GSE179661_MHCC97H; DEG_GSE235310_LPS; DEG_GSE270378_CBD0.325_24h; DEG_GSE270378_CBD0.75_24h; DEG_GSE270378_CBD1.5_24h; DEG_GSE274859_LPS_24h
ANXA7	16	1	DEG_GSE235310_LPS	15	DEG_GSE131565; DEG_GSE151512_12h; DEG_GSE151512_24h; DEG_GSE151512_6h; DEG_GSE168797_Mock_CBD; DEG_GSE168797_SARS_CBD; DEG_GSE179661_MHCC97H; DEG_GSE201508_cGAMP; DEG_GSE232624_Veh_CBD0.75_12h; DEG_GSE232624_Veh_CBD3_12h; DEG_GSE261716_CBD10_28d; DEG_GSE261716_CBD20_28d; DEG_GSE272113_sCBD; DEG_GSE274435_EtOH_24h; DEG_GSE274859_LPS_24h
CEBPB	16	0	NA	16	DEG_GSE131565; DEG_GSE151512_12h; DEG_GSE151512_24h; DEG_GSE151512_3h; DEG_GSE151512_6h; DEG_GSE152088; DEG_GSE168797_Mock_CBD; DEG_GSE168797_SARS_CBD; DEG_GSE179661_HepG2; DEG_GSE179661_MHCC97H; DEG_GSE235310_LPS; DEG_GSE235310_Veh; DEG_GSE272113_CBD; DEG_GSE272113_sCBD; DEG_GSE274859_LPS_24h; GSE70689_CBD_NoLPS
CYP51A1	16	3	DEG_GSE235310_LPS; DEG_GSE235310_Veh; DEG_GSE274859_LPS_24h	13	DEG_GSE131565; DEG_GSE151512_12h; DEG_GSE151512_24h; DEG_GSE151512_6h; DEG_GSE168797_Mock_CBD; DEG_GSE168797_Mock_CBDV; DEG_GSE168797_SARS_CBD; DEG_GSE179661_HepG2; DEG_GSE201508_cGAMP; DEG_GSE201508_enthanol; DEG_GSE232624_EtOH0.75_CBD0.75_12h; DEG_GSE272113_CBD; DEG_GSE272113_sCBD
EGR1	16	8	DEG_GSE168797_SARS_CBD; DEG_GSE168797_SARS_CBDV; DEG_GSE179661_MHCC97H; DEG_GSE201508_cGAMP; DEG_GSE201508_enthanol; DEG_GSE261716_CBD10_28d; DEG_GSE272113_CBD; DEG_GSE272113_sCBD	8	DEG_GSE131565; DEG_GSE151512_12h; DEG_GSE151512_24h; DEG_GSE151512_3h; DEG_GSE151512_6h; DEG_GSE152088; DEG_GSE168797_Mock_CBD; DEG_GSE179661_HepG2
FTH1	16	0	NA	16	DEG_GSE131565; DEG_GSE151512_12h; DEG_GSE151512_24h; DEG_GSE151512_3h; DEG_GSE151512_6h; DEG_GSE152088; DEG_GSE168797_SARS_CBD; DEG_GSE179661_HepG2; DEG_GSE179661_MHCC97H; DEG_GSE201508_cGAMP; DEG_GSE201508_enthanol; DEG_GSE235310_Veh; DEG_GSE261716_CBD0.2_2d; DEG_GSE272113_CBD; DEG_GSE272113_sCBD; DEG_GSE274859_LPS_24h
HES1	16	10	DEG_GSE168797_Mock_CBD; DEG_GSE168797_SARS_CBD; DEG_GSE168797_SARS_CBDV; DEG_GSE235310_Veh; DEG_GSE270378_CBD0.325_6h; DEG_GSE270378_CBD0.75_6h; DEG_GSE270378_CBD3_6h; DEG_GSE272113_CBD; DEG_GSE272113_sCBD; DEG_GSE274859_LPS_24h	6	DEG_GSE131565; DEG_GSE151512_24h; DEG_GSE152088; DEG_GSE168797_Mock_CBDV; DEG_GSE179661_HepG2; DEG_GSE261716_CBD0.2_2d
HSP90B1	16	2	DEG_GSE151512_24h; DEG_GSE270378_CBD1.5_24h	14	DEG_GSE131565; DEG_GSE151512_6h; DEG_GSE168797_Mock_CBD; DEG_GSE168797_SARS_CBD; DEG_GSE168797_SARS_CBDV; DEG_GSE179661_MHCC97H; DEG_GSE201508_cGAMP; DEG_GSE201508_enthanol; DEG_GSE235310_LPS; DEG_GSE272113_CBD; DEG_GSE272113_sCBD; DEG_GSE274435_DMSO_24h; DEG_GSE274435_DMSO_4h; DEG_GSE274435_EtOH_24h
MT1X	16	1	DEG_GSE168797_Mock_CBD	15	DEG_GSE131565; DEG_GSE151512_12h; DEG_GSE151512_24h; DEG_GSE151512_3h; DEG_GSE151512_6h; DEG_GSE179661_HepG2; DEG_GSE179661_MHCC97H; DEG_GSE201508_cGAMP; DEG_GSE201508_enthanol; DEG_GSE232624_EtOH0.75_CBD0.75_6h; DEG_GSE235310_LPS; DEG_GSE235310_Veh; DEG_GSE266113_mutCox15; DEG_GSE266113_mutNdufs4; DEG_GSE266113_WT
MVD	16	4	DEG_GSE232624_Veh_CBD3_12h; DEG_GSE235310_LPS; DEG_GSE235310_Veh; DEG_GSE274859_LPS_24h	12	DEG_GSE151512_12h; DEG_GSE151512_24h; DEG_GSE151512_6h; DEG_GSE168797_Mock_CBD; DEG_GSE168797_Mock_CBDV; DEG_GSE168797_SARS_CBD; DEG_GSE179661_HepG2; DEG_GSE201508_cGAMP; DEG_GSE201508_enthanol; DEG_GSE232624_EtOH0.75_CBD0.75_6h; DEG_GSE272113_CBD; DEG_GSE272113_sCBD
PDIA4	16	2	DEG_GSE151512_12h; DEG_GSE151512_24h	14	DEG_GSE131565; DEG_GSE168797_Mock_CBD; DEG_GSE168797_SARS_CBD; DEG_GSE179661_MHCC97H; DEG_GSE201508_cGAMP; DEG_GSE201508_enthanol; DEG_GSE235310_LPS; DEG_GSE272113_CBD; DEG_GSE272113_sCBD; DEG_GSE274435_DMSO_24h; DEG_GSE274435_DMSO_4h; DEG_GSE274435_EtOH_24h; DEG_GSE274435_EtOH_4h; DEG_GSE274859_LPS_24h
PLIN2	16	3	DEG_GSE151512_12h; DEG_GSE151512_24h; DEG_GSE168797_Mock_CBDV	13	DEG_GSE131565; DEG_GSE168797_Mock_CBD; DEG_GSE168797_SARS_CBD; DEG_GSE168797_SARS_CBDV; DEG_GSE179661_HepG2; DEG_GSE179661_MHCC97H; DEG_GSE201508_cGAMP; DEG_GSE201508_enthanol; DEG_GSE235310_LPS; DEG_GSE235310_Veh; DEG_GSE272113_CBD; DEG_GSE272113_sCBD; DEG_GSE274859_LPS_24h
SLC7A11	16	2	DEG_GSE152088; DEG_GSE179661_MHCC97H	14	DEG_GSE131565; DEG_GSE151512_12h; DEG_GSE151512_24h; DEG_GSE151512_3h; DEG_GSE151512_6h; DEG_GSE168797_SARS_CBD; DEG_GSE168797_SARS_CBDV; DEG_GSE179661_HepG2; DEG_GSE201508_cGAMP; DEG_GSE272113_CBD; DEG_GSE272113_sCBD; DEG_GSE274435_DMSO_24h; DEG_GSE274859_LPS_24h; GSE70689_CBD_NoLPS
SNN	16	13	DEG_GSE131565; DEG_GSE151512_12h; DEG_GSE151512_24h; DEG_GSE151512_6h; DEG_GSE168797_Mock_CBD; DEG_GSE168797_SARS_CBD; DEG_GSE179661_MHCC97H; DEG_GSE201508_cGAMP; DEG_GSE201508_enthanol; DEG_GSE235310_LPS; DEG_GSE272113_CBD; DEG_GSE272113_sCBD; DEG_GSE274435_DMSO_24h	3	DEG_GSE152088; DEG_GSE168797_SARS_CBDV; DEG_GSE179661_HepG2
TFRC	16	12	DEG_GSE131565; DEG_GSE151512_12h; DEG_GSE151512_24h; DEG_GSE151512_6h; DEG_GSE152088; DEG_GSE168797_Mock_CBD; DEG_GSE179661_MHCC97H; DEG_GSE201508_cGAMP; DEG_GSE201508_enthanol; DEG_GSE274859_LPS_24h; GSE70689_CBD_NoLPS; GSE70689_CBD_wLPS	4	DEG_GSE168797_Mock_CBDV; DEG_GSE235310_Veh; DEG_GSE261716_CBD0.2_28d; DEG_GSE261716_CBD20_28d
USP2	16	4	DEG_GSE151512_3h; DEG_GSE179661_HepG2; DEG_GSE272113_CBD; DEG_GSE272113_sCBD	12	DEG_GSE131565; DEG_GSE151512_12h; DEG_GSE151512_24h; DEG_GSE201508_cGAMP; DEG_GSE201508_enthanol; DEG_GSE235310_LPS; DEG_GSE235310_Veh; DEG_GSE261716_CBD0.2_28d; DEG_GSE261716_CBD10_28d; DEG_GSE261716_CBD20_28d; DEG_GSE274859_LPS_24h; DEG_GSE275998_CDB20
WIPI1	16	7	DEG_GSE232624_EtOH0.75_CBD0.75_6h; DEG_GSE232624_Veh_CBD0.75_12h; DEG_GSE232624_Veh_CBD3_12h; DEG_GSE261716_CBD0.2_2d; DEG_GSE272113_CBD; DEG_GSE272113_sCBD; DEG_GSE274859_LPS_24h	9	DEG_GSE131565; DEG_GSE151512_24h; DEG_GSE168797_Mock_CBD; DEG_GSE168797_SARS_CBD; DEG_GSE179661_HepG2; DEG_GSE179661_MHCC97H; DEG_GSE201508_cGAMP; DEG_GSE232624_EtOH0.25_CBD0.75_12h; DEG_GSE235310_LPS
XBP1	16	0	NA	16	DEG_GSE131565; DEG_GSE151512_24h; DEG_GSE151512_3h; DEG_GSE151512_6h; DEG_GSE168797_Mock_CBD; DEG_GSE168797_SARS_CBD; DEG_GSE179661_HepG2; DEG_GSE179661_MHCC97H; DEG_GSE201508_cGAMP; DEG_GSE201508_enthanol; DEG_GSE235310_LPS; DEG_GSE235310_Veh; DEG_GSE272113_CBD; DEG_GSE272113_sCBD; DEG_GSE274435_DMSO_4h; DEG_GSE274859_LPS_24h
ADM	15	6	DEG_GSE151512_12h; DEG_GSE151512_24h; DEG_GSE151512_3h; DEG_GSE151512_6h; DEG_GSE168797_SARS_CBDV; DEG_GSE266113_WT	9	DEG_GSE131565; DEG_GSE152088; DEG_GSE168797_Mock_CBD; DEG_GSE179661_HepG2; DEG_GSE179661_MHCC97H; DEG_GSE235310_Veh; DEG_GSE270378_CBD0.75_24h; DEG_GSE272113_CBD; DEG_GSE272113_sCBD
ARRDC3	15	5	DEG_GSE152088; DEG_GSE168797_SARS_CBD; DEG_GSE168797_SARS_CBDV; DEG_GSE274859_LPS_24h; DEG_GSE275998_CDB20	10	DEG_GSE131565; DEG_GSE151512_24h; DEG_GSE151512_3h; DEG_GSE151512_6h; DEG_GSE168797_Mock_CBD; DEG_GSE179661_HepG2; DEG_GSE179661_MHCC97H; DEG_GSE235310_LPS; DEG_GSE261716_CBD20_28d; DEG_GSE274435_EtOH_24h
BTG1	15	5	DEG_GSE151512_12h; DEG_GSE151512_24h; DEG_GSE235310_LPS; DEG_GSE261716_CBD10_28d; DEG_GSE261716_CBD20_28d	10	DEG_GSE131565; DEG_GSE152088; DEG_GSE168797_Mock_CBD; DEG_GSE168797_SARS_CBD; DEG_GSE179661_HepG2; DEG_GSE179661_MHCC97H; DEG_GSE201508_cGAMP; DEG_GSE201508_enthanol; DEG_GSE235310_Veh; DEG_GSE274859_LPS_24h
CALR	15	2	DEG_GSE151512_12h; DEG_GSE151512_24h	13	DEG_GSE131565; DEG_GSE151512_6h; DEG_GSE168797_Mock_CBD; DEG_GSE168797_SARS_CBD; DEG_GSE179661_MHCC97H; DEG_GSE201508_cGAMP; DEG_GSE201508_enthanol; DEG_GSE235310_LPS; DEG_GSE261716_CBD0.2_2d; DEG_GSE272113_CBD; DEG_GSE272113_sCBD; DEG_GSE274435_DMSO_24h; DEG_GSE274859_LPS_24h
CHAC1	15	0	NA	15	DEG_GSE131565; DEG_GSE151512_12h; DEG_GSE151512_24h; DEG_GSE151512_3h; DEG_GSE151512_6h; DEG_GSE168797_Mock_CBD; DEG_GSE168797_SARS_CBD; DEG_GSE179661_MHCC97H; DEG_GSE201508_cGAMP; DEG_GSE235310_LPS; DEG_GSE235310_Veh; DEG_GSE261716_CBD0.2_28d; DEG_GSE272113_CBD; DEG_GSE272113_sCBD; DEG_GSE274859_LPS_24h
DHCR24	15	7	DEG_GSE131565; DEG_GSE179661_HepG2; DEG_GSE179661_MHCC97H; DEG_GSE235310_LPS; DEG_GSE235310_Veh; DEG_GSE274435_DMSO_24h; DEG_GSE274859_LPS_24h	8	DEG_GSE151512_12h; DEG_GSE151512_24h; DEG_GSE152088; DEG_GSE168797_Mock_CBDV; DEG_GSE168797_SARS_CBDV; DEG_GSE201508_cGAMP; DEG_GSE201508_enthanol; DEG_GSE232624_Veh_CBD3_12h
DNAJB9	15	0	NA	15	DEG_GSE131565; DEG_GSE151512_12h; DEG_GSE151512_24h; DEG_GSE151512_6h; DEG_GSE168797_Mock_CBD; DEG_GSE168797_SARS_CBD; DEG_GSE179661_HepG2; DEG_GSE179661_MHCC97H; DEG_GSE201508_cGAMP; DEG_GSE201508_enthanol; DEG_GSE235310_LPS; DEG_GSE235310_Veh; DEG_GSE272113_CBD; DEG_GSE272113_sCBD; DEG_GSE274859_LPS_24h
EIF4EBP1	15	0	NA	15	DEG_GSE131565; DEG_GSE151512_12h; DEG_GSE151512_24h; DEG_GSE151512_6h; DEG_GSE168797_Mock_CBD; DEG_GSE168797_SARS_CBD; DEG_GSE179661_HepG2; DEG_GSE179661_MHCC97H; DEG_GSE235310_LPS; DEG_GSE235310_Veh; DEG_GSE272113_CBD; DEG_GSE272113_sCBD; DEG_GSE274859_LPS_24h; GSE70689_CBD_NoLPS; GSE70689_CBD_wLPS
FTL	15	1	DEG_GSE168797_Mock_CBDV	14	DEG_GSE131565; DEG_GSE151512_12h; DEG_GSE151512_24h; DEG_GSE168797_Mock_CBD; DEG_GSE168797_SARS_CBD; DEG_GSE168797_SARS_CBDV; DEG_GSE179661_HepG2; DEG_GSE179661_MHCC97H; DEG_GSE201508_cGAMP; DEG_GSE201508_enthanol; DEG_GSE235310_LPS; DEG_GSE272113_CBD; DEG_GSE272113_sCBD; DEG_GSE274859_LPS_24h
GABARAPL1	15	2	DEG_GSE261716_CBD0.2_28d; DEG_GSE261716_CBD20_28d	13	DEG_GSE131565; DEG_GSE151512_24h; DEG_GSE152088; DEG_GSE168797_Mock_CBD; DEG_GSE168797_SARS_CBD; DEG_GSE179661_HepG2; DEG_GSE179661_MHCC97H; DEG_GSE201508_cGAMP; DEG_GSE201508_enthanol; DEG_GSE235310_LPS; DEG_GSE235310_Veh; DEG_GSE272113_sCBD; DEG_GSE274859_LPS_24h
HERPUD1	15	0	NA	15	DEG_GSE131565; DEG_GSE151512_24h; DEG_GSE151512_6h; DEG_GSE152088; DEG_GSE168797_Mock_CBD; DEG_GSE168797_SARS_CBD; DEG_GSE179661_HepG2; DEG_GSE179661_MHCC97H; DEG_GSE201508_cGAMP; DEG_GSE235310_Veh; DEG_GSE261716_CBD0.2_28d; DEG_GSE272113_CBD; DEG_GSE272113_sCBD; DEG_GSE274859_LPS_24h; GSE70689_CBD_NoLPS
HIVEP2	15	7	DEG_GSE151512_12h; DEG_GSE151512_24h; DEG_GSE151512_6h; DEG_GSE168797_SARS_CBD; DEG_GSE168797_SARS_CBDV; DEG_GSE274435_DMSO_24h; DEG_GSE274435_EtOH_24h	8	DEG_GSE131565; DEG_GSE168797_Mock_CBD; DEG_GSE179661_HepG2; DEG_GSE179661_MHCC97H; DEG_GSE235310_LPS; DEG_GSE235310_Veh; DEG_GSE272113_CBD; DEG_GSE274859_LPS_24h
HK2	15	5	DEG_GSE151512_12h; DEG_GSE151512_24h; DEG_GSE151512_6h; DEG_GSE261716_CBD20_28d; DEG_GSE274859_LPS_24h	10	DEG_GSE131565; DEG_GSE168797_Mock_CBD; DEG_GSE168797_SARS_CBD; DEG_GSE179661_HepG2; DEG_GSE201508_cGAMP; DEG_GSE235310_LPS; DEG_GSE235310_Veh; DEG_GSE272113_CBD; DEG_GSE272113_sCBD; DEG_GSE274435_EtOH_24h
HMGCR	15	4	DEG_GSE179661_MHCC97H; DEG_GSE235310_LPS; DEG_GSE235310_Veh; DEG_GSE274859_LPS_24h	11	DEG_GSE131565; DEG_GSE151512_12h; DEG_GSE151512_24h; DEG_GSE151512_6h; DEG_GSE168797_Mock_CBD; DEG_GSE168797_Mock_CBDV; DEG_GSE168797_SARS_CBD; DEG_GSE179661_HepG2; DEG_GSE201508_cGAMP; DEG_GSE201508_enthanol; DEG_GSE272113_CBD
IGFBP4	15	13	DEG_GSE131565; DEG_GSE151512_12h; DEG_GSE151512_24h; DEG_GSE151512_6h; DEG_GSE168797_Mock_CBD; DEG_GSE168797_SARS_CBD; DEG_GSE179661_MHCC97H; DEG_GSE201508_cGAMP; DEG_GSE201508_enthanol; DEG_GSE235310_LPS; DEG_GSE235310_Veh; DEG_GSE274859_LPS_24h; GSE70689_CBD_NoLPS	2	DEG_GSE179661_HepG2; DEG_GSE270378_CBD3_6h
INSIG1	15	4	DEG_GSE151512_3h; DEG_GSE235310_LPS; DEG_GSE235310_Veh; DEG_GSE274859_LPS_24h	11	DEG_GSE131565; DEG_GSE151512_12h; DEG_GSE151512_24h; DEG_GSE151512_6h; DEG_GSE168797_SARS_CBD; DEG_GSE168797_SARS_CBDV; DEG_GSE179661_MHCC97H; DEG_GSE201508_cGAMP; DEG_GSE201508_enthanol; DEG_GSE272113_CBD; DEG_GSE272113_sCBD
JPT1	15	14	DEG_GSE131565; DEG_GSE151512_12h; DEG_GSE151512_24h; DEG_GSE151512_6h; DEG_GSE168797_Mock_CBD; DEG_GSE168797_SARS_CBD; DEG_GSE179661_MHCC97H; DEG_GSE201508_cGAMP; DEG_GSE235310_LPS; DEG_GSE235310_Veh; DEG_GSE261716_CBD20_28d; DEG_GSE272113_CBD; DEG_GSE272113_sCBD; DEG_GSE274859_LPS_24h	1	DEG_GSE179661_HepG2
LGALS3	15	0	NA	15	DEG_GSE131565; DEG_GSE151512_24h; DEG_GSE151512_3h; DEG_GSE168797_SARS_CBDV; DEG_GSE179661_HepG2; DEG_GSE179661_MHCC97H; DEG_GSE201508_cGAMP; DEG_GSE201508_enthanol; DEG_GSE235310_LPS; DEG_GSE235310_Veh; DEG_GSE261716_CBD20_28d; DEG_GSE272113_CBD; DEG_GSE272113_sCBD; DEG_GSE274435_EtOH_24h; DEG_GSE274859_LPS_24h
LMO4	15	6	DEG_GSE151512_12h; DEG_GSE151512_6h; DEG_GSE168797_Mock_CBD; DEG_GSE168797_SARS_CBD; DEG_GSE168797_SARS_CBDV; DEG_GSE201508_cGAMP	9	DEG_GSE131565; DEG_GSE168797_Mock_CBDV; DEG_GSE235310_LPS; DEG_GSE235310_Veh; DEG_GSE272113_CBD; DEG_GSE272113_sCBD; DEG_GSE274859_LPS_24h; GSE70689_CBD_NoLPS; GSE70689_CBD_wLPS
MGST1	15	1	DEG_GSE179661_HepG2	14	DEG_GSE131565; DEG_GSE151512_6h; DEG_GSE168797_Mock_CBD; DEG_GSE168797_SARS_CBD; DEG_GSE168797_SARS_CBDV; DEG_GSE201508_cGAMP; DEG_GSE201508_enthanol; DEG_GSE235310_LPS; DEG_GSE235310_Veh; DEG_GSE261716_CBD20_28d; DEG_GSE261716_CBD20_2d; DEG_GSE272113_sCBD; DEG_GSE274435_DMSO_24h; DEG_GSE274859_LPS_24h
MTHFD2	15	2	DEG_GSE235310_LPS; DEG_GSE261716_CBD20_28d	13	DEG_GSE131565; DEG_GSE151512_12h; DEG_GSE151512_24h; DEG_GSE151512_3h; DEG_GSE151512_6h; DEG_GSE168797_Mock_CBD; DEG_GSE168797_SARS_CBD; DEG_GSE179661_HepG2; DEG_GSE201508_cGAMP; DEG_GSE235310_Veh; DEG_GSE272113_sCBD; GSE70689_CBD_NoLPS; GSE70689_CBD_wLPS
NDRG1	15	2	DEG_GSE151512_24h; DEG_GSE261716_CBD20_28d	13	DEG_GSE131565; DEG_GSE152088; DEG_GSE168797_Mock_CBD; DEG_GSE168797_SARS_CBD; DEG_GSE168797_SARS_CBDV; DEG_GSE179661_HepG2; DEG_GSE179661_MHCC97H; DEG_GSE232624_EtOH0.75_CBD0.75_6h; DEG_GSE235310_LPS; DEG_GSE272113_CBD; DEG_GSE272113_sCBD; GSE70689_CBD_NoLPS; GSE70689_CBD_wLPS
NSDHL	15	4	DEG_GSE179661_MHCC97H; DEG_GSE235310_LPS; DEG_GSE235310_Veh; DEG_GSE274859_LPS_24h	11	DEG_GSE151512_12h; DEG_GSE151512_24h; DEG_GSE151512_6h; DEG_GSE168797_Mock_CBD; DEG_GSE168797_Mock_CBDV; DEG_GSE168797_SARS_CBD; DEG_GSE179661_HepG2; DEG_GSE201508_cGAMP; DEG_GSE201508_enthanol; DEG_GSE272113_CBD; DEG_GSE272113_sCBD
ODC1	15	7	DEG_GSE131565; DEG_GSE152088; DEG_GSE168797_Mock_CBD; DEG_GSE168797_SARS_CBD; DEG_GSE168797_SARS_CBDV; DEG_GSE179661_MHCC97H; DEG_GSE201508_cGAMP	8	DEG_GSE151512_24h; DEG_GSE151512_6h; DEG_GSE235310_Veh; DEG_GSE261716_CBD0.2_2d; DEG_GSE261716_CBD20_28d; DEG_GSE266113_WT; DEG_GSE272113_CBD; DEG_GSE272113_sCBD
OSGIN1	15	3	DEG_GSE179661_MHCC97H; DEG_GSE261716_CBD0.2_28d; DEG_GSE272113_sCBD	12	DEG_GSE131565; DEG_GSE151512_12h; DEG_GSE151512_24h; DEG_GSE151512_6h; DEG_GSE168797_SARS_CBD; DEG_GSE168797_SARS_CBDV; DEG_GSE179661_HepG2; DEG_GSE201508_cGAMP; DEG_GSE235310_LPS; DEG_GSE235310_Veh; DEG_GSE274435_DMSO_24h; DEG_GSE274859_LPS_24h
P4HA2	15	7	DEG_GSE151512_12h; DEG_GSE151512_24h; DEG_GSE151512_6h; DEG_GSE235310_Veh; DEG_GSE261716_CBD20_28d; DEG_GSE274435_DMSO_24h; DEG_GSE274859_LPS_24h	8	DEG_GSE131565; DEG_GSE168797_Mock_CBD; DEG_GSE168797_SARS_CBD; DEG_GSE168797_SARS_CBDV; DEG_GSE179661_MHCC97H; DEG_GSE201508_cGAMP; DEG_GSE272113_CBD; DEG_GSE272113_sCBD
PHGDH	15	1	DEG_GSE201508_enthanol	14	DEG_GSE151512_12h; DEG_GSE151512_24h; DEG_GSE151512_3h; DEG_GSE151512_6h; DEG_GSE168797_Mock_CBD; DEG_GSE168797_SARS_CBD; DEG_GSE179661_HepG2; DEG_GSE179661_MHCC97H; DEG_GSE232624_EtOH0.75_CBD0.75_6h; DEG_GSE235310_LPS; DEG_GSE235310_Veh; DEG_GSE272113_CBD; DEG_GSE272113_sCBD; DEG_GSE274435_DMSO_24h
RAB3IL1	15	4	DEG_GSE168797_Mock_CBDV; DEG_GSE261716_CBD0.2_2d; DEG_GSE272113_CBD; DEG_GSE272113_sCBD	11	DEG_GSE131565; DEG_GSE151512_12h; DEG_GSE151512_24h; DEG_GSE151512_6h; DEG_GSE168797_Mock_CBD; DEG_GSE168797_SARS_CBD; DEG_GSE179661_HepG2; DEG_GSE179661_MHCC97H; DEG_GSE201508_cGAMP; DEG_GSE235310_LPS; DEG_GSE274859_LPS_24h
RGS2	15	12	DEG_GSE131565; DEG_GSE151512_12h; DEG_GSE151512_24h; DEG_GSE151512_6h; DEG_GSE168797_Mock_CBD; DEG_GSE168797_SARS_CBD; DEG_GSE168797_SARS_CBDV; DEG_GSE235310_LPS; DEG_GSE235310_Veh; DEG_GSE274435_DMSO_24h; DEG_GSE274435_DMSO_4h; DEG_GSE274435_EtOH_24h	3	DEG_GSE168797_Mock_CBDV; DEG_GSE179661_HepG2; DEG_GSE274859_LPS_24h
SLC6A9	15	2	DEG_GSE261716_CBD20_28d; DEG_GSE261716_CBD20_2d	13	DEG_GSE131565; DEG_GSE151512_12h; DEG_GSE151512_24h; DEG_GSE152088; DEG_GSE168797_Mock_CBD; DEG_GSE168797_SARS_CBD; DEG_GSE179661_HepG2; DEG_GSE179661_MHCC97H; DEG_GSE235310_Veh; DEG_GSE272113_sCBD; DEG_GSE274859_LPS_24h; GSE70689_CBD_NoLPS; GSE70689_CBD_wLPS
SLC7A5	15	5	DEG_GSE168797_Mock_CBD; DEG_GSE168797_Mock_CBDV; DEG_GSE168797_SARS_CBD; DEG_GSE179661_MHCC97H; DEG_GSE201508_enthanol	10	DEG_GSE151512_12h; DEG_GSE151512_24h; DEG_GSE151512_6h; DEG_GSE152088; DEG_GSE168797_SARS_CBDV; DEG_GSE179661_HepG2; DEG_GSE201508_cGAMP; DEG_GSE235310_LPS; DEG_GSE235310_Veh; GSE70689_CBD_wLPS
TMEM192	15	5	DEG_GSE131565; DEG_GSE152088; DEG_GSE179661_HepG2; DEG_GSE179661_MHCC97H; DEG_GSE232624_Veh_CBD3_12h	10	DEG_GSE151512_12h; DEG_GSE151512_24h; DEG_GSE151512_6h; DEG_GSE168797_Mock_CBD; DEG_GSE168797_SARS_CBD; DEG_GSE235310_LPS; DEG_GSE235310_Veh; DEG_GSE272113_CBD; DEG_GSE272113_sCBD; DEG_GSE274859_LPS_24h
TRAM1	15	5	DEG_GSE152088; DEG_GSE168797_Mock_CBD; DEG_GSE168797_SARS_CBD; DEG_GSE266113_WT; DEG_GSE270378_CBD0.75_24h	10	DEG_GSE131565; DEG_GSE151512_12h; DEG_GSE151512_24h; DEG_GSE151512_6h; DEG_GSE179661_MHCC97H; DEG_GSE201508_cGAMP; DEG_GSE235310_LPS; DEG_GSE272113_CBD; DEG_GSE272113_sCBD; DEG_GSE274859_LPS_24h
VEGFA	15	4	DEG_GSE151512_12h; DEG_GSE151512_24h; DEG_GSE151512_6h; DEG_GSE168797_SARS_CBDV	11	DEG_GSE131565; DEG_GSE168797_Mock_CBD; DEG_GSE179661_HepG2; DEG_GSE179661_MHCC97H; DEG_GSE232624_EtOH0.75_CBD0.75_6h; DEG_GSE235310_LPS; DEG_GSE235310_Veh; DEG_GSE272113_CBD; DEG_GSE272113_sCBD; GSE70689_CBD_NoLPS; GSE70689_CBD_wLPS
AARS1	14	0	NA	14	DEG_GSE131565; DEG_GSE151512_12h; DEG_GSE151512_24h; DEG_GSE151512_3h; DEG_GSE151512_6h; DEG_GSE168797_Mock_CBD; DEG_GSE168797_SARS_CBD; DEG_GSE168797_SARS_CBDV; DEG_GSE179661_HepG2; DEG_GSE179661_MHCC97H; DEG_GSE201508_cGAMP; DEG_GSE201508_enthanol; DEG_GSE235310_LPS; DEG_GSE235310_Veh
ACSL1	14	0	NA	14	DEG_GSE131565; DEG_GSE151512_12h; DEG_GSE151512_24h; DEG_GSE168797_Mock_CBD; DEG_GSE168797_SARS_CBD; DEG_GSE179661_HepG2; DEG_GSE201508_cGAMP; DEG_GSE201508_enthanol; DEG_GSE235310_LPS; DEG_GSE235310_Veh; DEG_GSE261716_CBD0.2_28d; DEG_GSE272113_CBD; DEG_GSE272113_sCBD; DEG_GSE274859_LPS_24h
ASAH1	14	4	DEG_GSE131565; DEG_GSE179661_HepG2; DEG_GSE179661_MHCC97H; DEG_GSE261716_CBD0.2_2d	10	DEG_GSE151512_24h; DEG_GSE168797_Mock_CBD; DEG_GSE168797_SARS_CBD; DEG_GSE168797_SARS_CBDV; DEG_GSE201508_cGAMP; DEG_GSE201508_enthanol; DEG_GSE235310_LPS; DEG_GSE235310_Veh; DEG_GSE272113_sCBD; DEG_GSE274859_LPS_24h
CD68	14	2	DEG_GSE168797_Mock_CBDV; DEG_GSE261716_CBD0.2_2d	12	DEG_GSE131565; DEG_GSE168797_Mock_CBD; DEG_GSE168797_SARS_CBD; DEG_GSE168797_SARS_CBDV; DEG_GSE179661_HepG2; DEG_GSE179661_MHCC97H; DEG_GSE201508_cGAMP; DEG_GSE201508_enthanol; DEG_GSE235310_LPS; DEG_GSE235310_Veh; DEG_GSE261716_CBD20_28d; DEG_GSE274859_LPS_24h
CDKN2C	14	12	DEG_GSE131565; DEG_GSE151512_12h; DEG_GSE151512_24h; DEG_GSE151512_6h; DEG_GSE168797_Mock_CBD; DEG_GSE168797_SARS_CBD; DEG_GSE179661_HepG2; DEG_GSE179661_MHCC97H; DEG_GSE201508_cGAMP; DEG_GSE235310_LPS; DEG_GSE235310_Veh; DEG_GSE274859_LPS_24h	2	DEG_GSE152088; DEG_GSE168797_Mock_CBDV
CLU	14	4	DEG_GSE151512_12h; DEG_GSE151512_24h; DEG_GSE179661_HepG2; DEG_GSE179661_MHCC97H	10	DEG_GSE131565; DEG_GSE168797_Mock_CBD; DEG_GSE168797_SARS_CBD; DEG_GSE201508_cGAMP; DEG_GSE201508_enthanol; DEG_GSE232624_EtOH0.75_CBD0.75_6h; DEG_GSE235310_LPS; DEG_GSE235310_Veh; DEG_GSE270378_CBD0.75_24h; DEG_GSE274859_LPS_24h
CPPED1	14	9	DEG_GSE131565; DEG_GSE151512_12h; DEG_GSE151512_24h; DEG_GSE179661_HepG2; DEG_GSE201508_cGAMP; DEG_GSE235310_LPS; DEG_GSE235310_Veh; DEG_GSE272113_CBD; DEG_GSE272113_sCBD	5	DEG_GSE168797_Mock_CBD; DEG_GSE168797_SARS_CBD; DEG_GSE168797_SARS_CBDV; DEG_GSE179661_MHCC97H; DEG_GSE261716_CBD20_28d
CREG1	14	2	DEG_GSE179661_HepG2; DEG_GSE179661_MHCC97H	12	DEG_GSE131565; DEG_GSE151512_24h; DEG_GSE168797_Mock_CBD; DEG_GSE168797_SARS_CBD; DEG_GSE168797_SARS_CBDV; DEG_GSE201508_cGAMP; DEG_GSE201508_enthanol; DEG_GSE235310_Veh; DEG_GSE261716_CBD0.2_2d; DEG_GSE272113_CBD; DEG_GSE272113_sCBD; DEG_GSE274859_LPS_24h
DNMT1	14	11	DEG_GSE131565; DEG_GSE151512_24h; DEG_GSE168797_Mock_CBD; DEG_GSE168797_SARS_CBD; DEG_GSE179661_HepG2; DEG_GSE179661_MHCC97H; DEG_GSE232624_EtOH0.25_CBD0.75_6h; DEG_GSE235310_Veh; DEG_GSE261716_CBD0.2_28d; DEG_GSE261716_CBD20_28d; DEG_GSE274859_LPS_24h	3	DEG_GSE201508_cGAMP; DEG_GSE232624_Veh_CBD3_6h; DEG_GSE272113_CBD
DUSP1	14	4	DEG_GSE151512_6h; DEG_GSE168797_SARS_CBD; DEG_GSE168797_SARS_CBDV; DEG_GSE235310_LPS	10	DEG_GSE131565; DEG_GSE152088; DEG_GSE168797_Mock_CBD; DEG_GSE179661_HepG2; DEG_GSE179661_MHCC97H; DEG_GSE270378_CBD0.325_24h; DEG_GSE270378_CBD0.75_24h; DEG_GSE270378_CBD1.5_24h; DEG_GSE272113_sCBD; DEG_GSE274859_LPS_24h
EIF1	14	0	NA	14	DEG_GSE131565; DEG_GSE151512_12h; DEG_GSE151512_24h; DEG_GSE151512_6h; DEG_GSE168797_Mock_CBD; DEG_GSE168797_SARS_CBD; DEG_GSE168797_SARS_CBDV; DEG_GSE179661_HepG2; DEG_GSE179661_MHCC97H; DEG_GSE201508_cGAMP; DEG_GSE235310_Veh; DEG_GSE261716_CBD0.2_2d; DEG_GSE261716_CBD20_2d; DEG_GSE274859_LPS_24h
ETV5	14	2	DEG_GSE152088; GSE70689_CBD_NoLPS	12	DEG_GSE131565; DEG_GSE151512_12h; DEG_GSE151512_24h; DEG_GSE151512_6h; DEG_GSE168797_Mock_CBD; DEG_GSE168797_SARS_CBD; DEG_GSE168797_SARS_CBDV; DEG_GSE179661_MHCC97H; DEG_GSE201508_cGAMP; DEG_GSE235310_LPS; DEG_GSE272113_CBD; DEG_GSE272113_sCBD
FADS2	14	9	DEG_GSE131565; DEG_GSE151512_6h; DEG_GSE168797_Mock_CBD; DEG_GSE168797_SARS_CBD; DEG_GSE179661_HepG2; DEG_GSE179661_MHCC97H; DEG_GSE235310_LPS; DEG_GSE235310_Veh; DEG_GSE274859_LPS_24h	5	DEG_GSE151512_12h; DEG_GSE151512_24h; DEG_GSE168797_SARS_CBDV; DEG_GSE201508_cGAMP; DEG_GSE201508_enthanol
FN1	14	10	DEG_GSE131565; DEG_GSE168797_Mock_CBD; DEG_GSE168797_SARS_CBD; DEG_GSE179661_HepG2; DEG_GSE179661_MHCC97H; DEG_GSE232624_EtOH0.25_CBD0.75_6h; DEG_GSE232624_EtOH0.75_CBD0.75_6h; DEG_GSE261716_CBD10_28d; DEG_GSE272113_CBD; DEG_GSE272113_sCBD	4	DEG_GSE168797_Mock_CBDV; DEG_GSE232624_EtOH0.75_CBD0.75_12h; DEG_GSE235310_LPS; DEG_GSE274435_EtOH_24h
GADD45A	14	4	DEG_GSE168797_SARS_CBDV; DEG_GSE235310_LPS; DEG_GSE235310_Veh; DEG_GSE272113_CBD	10	DEG_GSE131565; DEG_GSE151512_3h; DEG_GSE151512_6h; DEG_GSE152088; DEG_GSE168797_Mock_CBD; DEG_GSE168797_SARS_CBD; DEG_GSE179661_HepG2; DEG_GSE179661_MHCC97H; DEG_GSE261716_CBD20_2d; DEG_GSE274859_LPS_24h
HEXIM1	14	12	DEG_GSE151512_12h; DEG_GSE151512_24h; DEG_GSE151512_6h; DEG_GSE168797_Mock_CBD; DEG_GSE168797_SARS_CBD; DEG_GSE168797_SARS_CBDV; DEG_GSE201508_cGAMP; DEG_GSE201508_enthanol; DEG_GSE235310_LPS; DEG_GSE235310_Veh; DEG_GSE261716_CBD0.2_28d; DEG_GSE261716_CBD20_28d	2	DEG_GSE152088; DEG_GSE168797_Mock_CBDV
KDSR	14	1	DEG_GSE168797_Mock_CBDV	13	DEG_GSE131565; DEG_GSE151512_12h; DEG_GSE151512_24h; DEG_GSE168797_Mock_CBD; DEG_GSE168797_SARS_CBD; DEG_GSE179661_HepG2; DEG_GSE179661_MHCC97H; DEG_GSE201508_cGAMP; DEG_GSE201508_enthanol; DEG_GSE235310_LPS; DEG_GSE235310_Veh; DEG_GSE272113_sCBD; DEG_GSE274859_LPS_24h
KLF4	14	4	DEG_GSE201508_cGAMP; DEG_GSE201508_enthanol; DEG_GSE261716_CBD0.2_2d; DEG_GSE266113_mutNdufs4	10	DEG_GSE131565; DEG_GSE152088; DEG_GSE168797_Mock_CBD; DEG_GSE168797_SARS_CBD; DEG_GSE179661_HepG2; DEG_GSE179661_MHCC97H; DEG_GSE261716_CBD20_28d; DEG_GSE274435_EtOH_24h; DEG_GSE274859_LPS_24h; GSE70689_CBD_wLPS
LDLR	14	6	DEG_GSE168797_SARS_CBD; DEG_GSE168797_SARS_CBDV; DEG_GSE179661_MHCC97H; DEG_GSE261716_CBD0.2_28d; DEG_GSE266113_WT; DEG_GSE274859_LPS_24h	8	DEG_GSE151512_12h; DEG_GSE151512_24h; DEG_GSE151512_6h; DEG_GSE179661_HepG2; DEG_GSE201508_cGAMP; DEG_GSE201508_enthanol; DEG_GSE272113_CBD; DEG_GSE272113_sCBD
MAFG	14	1	DEG_GSE168797_Mock_CBDV	13	DEG_GSE131565; DEG_GSE151512_12h; DEG_GSE151512_24h; DEG_GSE151512_6h; DEG_GSE152088; DEG_GSE168797_Mock_CBD; DEG_GSE179661_HepG2; DEG_GSE201508_cGAMP; DEG_GSE235310_LPS; DEG_GSE235310_Veh; DEG_GSE272113_CBD; DEG_GSE272113_sCBD; GSE70689_CBD_wLPS
MAP2K6	14	9	DEG_GSE151512_12h; DEG_GSE151512_24h; DEG_GSE151512_6h; DEG_GSE168797_Mock_CBD; DEG_GSE179661_HepG2; DEG_GSE179661_MHCC97H; DEG_GSE201508_cGAMP; DEG_GSE266113_WT; DEG_GSE274859_LPS_24h	5	DEG_GSE131565; DEG_GSE168797_Mock_CBDV; DEG_GSE235310_LPS; DEG_GSE235310_Veh; DEG_GSE261716_CBD0.2_28d
MICAL2	14	12	DEG_GSE131565; DEG_GSE168797_Mock_CBD; DEG_GSE168797_SARS_CBD; DEG_GSE179661_MHCC97H; DEG_GSE201508_enthanol; DEG_GSE261716_CBD0.2_28d; DEG_GSE261716_CBD10_28d; DEG_GSE261716_CBD20_28d; DEG_GSE272113_sCBD; DEG_GSE274435_DMSO_24h; DEG_GSE274435_EtOH_24h; DEG_GSE275998_CDB10	2	DEG_GSE151512_24h; DEG_GSE179661_HepG2
MT1F	14	0	NA	14	DEG_GSE131565; DEG_GSE151512_12h; DEG_GSE151512_24h; DEG_GSE151512_3h; DEG_GSE151512_6h; DEG_GSE168797_Mock_CBD; DEG_GSE168797_SARS_CBD; DEG_GSE168797_SARS_CBDV; DEG_GSE179661_HepG2; DEG_GSE179661_MHCC97H; DEG_GSE201508_cGAMP; DEG_GSE201508_enthanol; DEG_GSE235310_LPS; DEG_GSE235310_Veh
MVK	14	5	DEG_GSE179661_MHCC97H; DEG_GSE235310_LPS; DEG_GSE235310_Veh; DEG_GSE274435_DMSO_24h; DEG_GSE274859_LPS_24h	9	DEG_GSE151512_12h; DEG_GSE151512_24h; DEG_GSE151512_6h; DEG_GSE168797_Mock_CBDV; DEG_GSE179661_HepG2; DEG_GSE201508_cGAMP; DEG_GSE201508_enthanol; DEG_GSE272113_CBD; DEG_GSE272113_sCBD
MYD88	14	9	DEG_GSE131565; DEG_GSE151512_12h; DEG_GSE151512_24h; DEG_GSE151512_6h; DEG_GSE179661_HepG2; DEG_GSE179661_MHCC97H; DEG_GSE201508_cGAMP; DEG_GSE266113_WT; DEG_GSE274859_LPS_24h	5	DEG_GSE168797_SARS_CBD; DEG_GSE235310_LPS; DEG_GSE235310_Veh; DEG_GSE272113_CBD; DEG_GSE272113_sCBD
NAMPT	14	1	DEG_GSE152088	13	DEG_GSE131565; DEG_GSE151512_12h; DEG_GSE151512_24h; DEG_GSE151512_6h; DEG_GSE168797_Mock_CBD; DEG_GSE168797_SARS_CBD; DEG_GSE179661_HepG2; DEG_GSE179661_MHCC97H; DEG_GSE235310_LPS; DEG_GSE261716_CBD20_28d; DEG_GSE272113_CBD; DEG_GSE272113_sCBD; DEG_GSE274859_LPS_24h
NUPR1	14	0	NA	14	DEG_GSE131565; DEG_GSE151512_12h; DEG_GSE151512_24h; DEG_GSE151512_6h; DEG_GSE152088; DEG_GSE168797_Mock_CBD; DEG_GSE168797_SARS_CBD; DEG_GSE179661_HepG2; DEG_GSE179661_MHCC97H; DEG_GSE201508_cGAMP; DEG_GSE235310_LPS; DEG_GSE235310_Veh; DEG_GSE274859_LPS_24h; GSE70689_CBD_NoLPS
PDIA6	14	4	DEG_GSE151512_12h; DEG_GSE151512_24h; DEG_GSE261716_CBD10_28d; DEG_GSE261716_CBD20_28d	10	DEG_GSE131565; DEG_GSE168797_Mock_CBD; DEG_GSE168797_SARS_CBD; DEG_GSE201508_cGAMP; DEG_GSE201508_enthanol; DEG_GSE235310_LPS; DEG_GSE272113_CBD; DEG_GSE272113_sCBD; DEG_GSE274435_DMSO_24h; DEG_GSE274859_LPS_24h
PGAM1	14	11	DEG_GSE131565; DEG_GSE151512_12h; DEG_GSE151512_24h; DEG_GSE151512_6h; DEG_GSE168797_Mock_CBD; DEG_GSE168797_SARS_CBD; DEG_GSE179661_MHCC97H; DEG_GSE201508_cGAMP; DEG_GSE235310_LPS; DEG_GSE274435_DMSO_24h; DEG_GSE274859_LPS_24h	3	DEG_GSE232624_EtOH0.75_CBD0.75_6h; DEG_GSE272113_CBD; DEG_GSE272113_sCBD
PHLDA1	14	4	DEG_GSE152088; DEG_GSE168797_Mock_CBDV; DEG_GSE179661_MHCC97H; DEG_GSE274859_LPS_24h	10	DEG_GSE151512_24h; DEG_GSE168797_Mock_CBD; DEG_GSE168797_SARS_CBD; DEG_GSE179661_HepG2; DEG_GSE201508_cGAMP; DEG_GSE201508_enthanol; DEG_GSE235310_LPS; DEG_GSE235310_Veh; DEG_GSE261716_CBD0.2_2d; DEG_GSE266113_mutNdufs4
PI4K2A	14	1	DEG_GSE168797_Mock_CBDV	13	DEG_GSE131565; DEG_GSE151512_12h; DEG_GSE151512_6h; DEG_GSE168797_Mock_CBD; DEG_GSE168797_SARS_CBD; DEG_GSE179661_HepG2; DEG_GSE179661_MHCC97H; DEG_GSE201508_cGAMP; DEG_GSE201508_enthanol; DEG_GSE235310_Veh; DEG_GSE272113_CBD; DEG_GSE272113_sCBD; DEG_GSE274859_LPS_24h
PNRC1	14	8	DEG_GSE151512_12h; DEG_GSE151512_24h; DEG_GSE151512_6h; DEG_GSE168797_SARS_CBDV; DEG_GSE261716_CBD10_28d; DEG_GSE261716_CBD20_28d; DEG_GSE261716_CBD20_2d; DEG_GSE266113_WT	6	DEG_GSE131565; DEG_GSE168797_Mock_CBD; DEG_GSE179661_HepG2; DEG_GSE179661_MHCC97H; DEG_GSE201508_cGAMP; DEG_GSE272113_sCBD
POR	14	0	NA	14	DEG_GSE131565; DEG_GSE151512_24h; DEG_GSE168797_Mock_CBD; DEG_GSE168797_SARS_CBD; DEG_GSE168797_SARS_CBDV; DEG_GSE179661_HepG2; DEG_GSE179661_MHCC97H; DEG_GSE201508_cGAMP; DEG_GSE201508_enthanol; DEG_GSE235310_Veh; DEG_GSE261716_CBD0.2_28d; DEG_GSE272113_CBD; DEG_GSE272113_sCBD; DEG_GSE274859_LPS_24h
PPP1R3C	14	13	DEG_GSE131565; DEG_GSE151512_12h; DEG_GSE151512_24h; DEG_GSE151512_6h; DEG_GSE168797_Mock_CBD; DEG_GSE168797_SARS_CBD; DEG_GSE168797_SARS_CBDV; DEG_GSE179661_HepG2; DEG_GSE261716_CBD0.2_28d; DEG_GSE261716_CBD10_28d; DEG_GSE261716_CBD10_2d; DEG_GSE261716_CBD20_28d; DEG_GSE261716_CBD20_2d	1	DEG_GSE168797_Mock_CBDV
PSAP	14	1	DEG_GSE261716_CBD20_28d	13	DEG_GSE131565; DEG_GSE151512_24h; DEG_GSE168797_Mock_CBD; DEG_GSE168797_SARS_CBD; DEG_GSE168797_SARS_CBDV; DEG_GSE179661_HepG2; DEG_GSE179661_MHCC97H; DEG_GSE201508_cGAMP; DEG_GSE235310_LPS; DEG_GSE235310_Veh; DEG_GSE272113_CBD; DEG_GSE272113_sCBD; DEG_GSE274859_LPS_24h
RIPK2	14	1	DEG_GSE152088	13	DEG_GSE131565; DEG_GSE151512_12h; DEG_GSE151512_24h; DEG_GSE168797_Mock_CBD; DEG_GSE168797_SARS_CBD; DEG_GSE179661_HepG2; DEG_GSE179661_MHCC97H; DEG_GSE235310_LPS; DEG_GSE235310_Veh; DEG_GSE261716_CBD20_28d; DEG_GSE266113_WT; DEG_GSE272113_CBD; DEG_GSE272113_sCBD
SDF2L1	14	0	NA	14	DEG_GSE131565; DEG_GSE168797_Mock_CBD; DEG_GSE168797_SARS_CBD; DEG_GSE179661_HepG2; DEG_GSE179661_MHCC97H; DEG_GSE201508_cGAMP; DEG_GSE201508_enthanol; DEG_GSE235310_LPS; DEG_GSE272113_CBD; DEG_GSE272113_sCBD; DEG_GSE274435_DMSO_24h; DEG_GSE274435_DMSO_4h; DEG_GSE274435_EtOH_24h; DEG_GSE274435_EtOH_4h
SERINC2	14	4	DEG_GSE232624_EtOH0.75_CBD0.75_12h; DEG_GSE272113_CBD; DEG_GSE272113_sCBD; DEG_GSE274859_LPS_24h	10	DEG_GSE131565; DEG_GSE151512_12h; DEG_GSE151512_24h; DEG_GSE168797_Mock_CBD; DEG_GSE168797_SARS_CBD; DEG_GSE168797_SARS_CBDV; DEG_GSE179661_HepG2; DEG_GSE179661_MHCC97H; DEG_GSE235310_LPS; DEG_GSE235310_Veh
SGK1	14	5	DEG_GSE131565; DEG_GSE168797_Mock_CBD; DEG_GSE168797_SARS_CBD; DEG_GSE168797_SARS_CBDV; DEG_GSE261716_CBD0.2_2d	9	DEG_GSE151512_12h; DEG_GSE151512_24h; DEG_GSE151512_3h; DEG_GSE151512_6h; DEG_GSE201508_cGAMP; DEG_GSE235310_LPS; DEG_GSE235310_Veh; DEG_GSE272113_CBD; DEG_GSE272113_sCBD
SLC17A5	14	1	DEG_GSE261716_CBD0.2_2d	13	DEG_GSE131565; DEG_GSE151512_24h; DEG_GSE168797_Mock_CBD; DEG_GSE168797_SARS_CBD; DEG_GSE168797_SARS_CBDV; DEG_GSE201508_cGAMP; DEG_GSE201508_enthanol; DEG_GSE232624_EtOH0.25_CBD0.75_12h; DEG_GSE235310_LPS; DEG_GSE235310_Veh; DEG_GSE272113_CBD; DEG_GSE272113_sCBD; DEG_GSE274859_LPS_24h
SORT1	14	9	DEG_GSE151512_12h; DEG_GSE151512_24h; DEG_GSE168797_Mock_CBD; DEG_GSE168797_SARS_CBD; DEG_GSE179661_HepG2; DEG_GSE261716_CBD0.2_28d; DEG_GSE261716_CBD20_2d; DEG_GSE272113_CBD; DEG_GSE272113_sCBD	5	DEG_GSE131565; DEG_GSE168797_SARS_CBDV; DEG_GSE232624_EtOH0.75_CBD0.75_12h; DEG_GSE235310_LPS; DEG_GSE235310_Veh
SQLE	14	4	DEG_GSE179661_HepG2; DEG_GSE235310_LPS; DEG_GSE235310_Veh; DEG_GSE274859_LPS_24h	10	DEG_GSE151512_12h; DEG_GSE151512_24h; DEG_GSE151512_6h; DEG_GSE168797_Mock_CBD; DEG_GSE168797_Mock_CBDV; DEG_GSE168797_SARS_CBD; DEG_GSE201508_cGAMP; DEG_GSE201508_enthanol; DEG_GSE272113_CBD; DEG_GSE272113_sCBD
SRSF7	14	13	DEG_GSE131565; DEG_GSE151512_12h; DEG_GSE151512_24h; DEG_GSE151512_6h; DEG_GSE168797_Mock_CBD; DEG_GSE168797_SARS_CBD; DEG_GSE179661_HepG2; DEG_GSE179661_MHCC97H; DEG_GSE201508_cGAMP; DEG_GSE201508_enthanol; DEG_GSE235310_LPS; DEG_GSE235310_Veh; DEG_GSE274859_LPS_24h	1	DEG_GSE261716_CBD20_2d
SRXN1	14	1	DEG_GSE179661_MHCC97H	13	DEG_GSE131565; DEG_GSE151512_24h; DEG_GSE168797_Mock_CBD; DEG_GSE168797_SARS_CBD; DEG_GSE179661_HepG2; DEG_GSE235310_LPS; DEG_GSE235310_Veh; DEG_GSE261716_CBD0.2_28d; DEG_GSE261716_CBD10_28d; DEG_GSE261716_CBD20_28d; DEG_GSE272113_CBD; DEG_GSE272113_sCBD; DEG_GSE274859_LPS_24h
SSR3	14	1	DEG_GSE235310_LPS	13	DEG_GSE131565; DEG_GSE151512_12h; DEG_GSE151512_24h; DEG_GSE168797_Mock_CBD; DEG_GSE168797_SARS_CBD; DEG_GSE168797_SARS_CBDV; DEG_GSE179661_HepG2; DEG_GSE179661_MHCC97H; DEG_GSE201508_cGAMP; DEG_GSE201508_enthanol; DEG_GSE272113_CBD; DEG_GSE272113_sCBD; DEG_GSE274859_LPS_24h
STARD4	14	3	DEG_GSE179661_HepG2; DEG_GSE235310_LPS; DEG_GSE274859_LPS_24h	11	DEG_GSE131565; DEG_GSE151512_12h; DEG_GSE151512_24h; DEG_GSE151512_6h; DEG_GSE168797_Mock_CBD; DEG_GSE168797_Mock_CBDV; DEG_GSE168797_SARS_CBD; DEG_GSE201508_cGAMP; DEG_GSE201508_enthanol; DEG_GSE272113_CBD; DEG_GSE272113_sCBD
TNFRSF21	14	6	DEG_GSE131565; DEG_GSE168797_Mock_CBDV; DEG_GSE179661_MHCC97H; DEG_GSE201508_cGAMP; DEG_GSE201508_enthanol; DEG_GSE261716_CBD0.2_2d	8	DEG_GSE151512_12h; DEG_GSE151512_24h; DEG_GSE168797_Mock_CBD; DEG_GSE168797_SARS_CBD; DEG_GSE168797_SARS_CBDV; DEG_GSE179661_HepG2; DEG_GSE235310_LPS; DEG_GSE235310_Veh
TRERF1	14	8	DEG_GSE131565; DEG_GSE151512_12h; DEG_GSE151512_24h; DEG_GSE151512_3h; DEG_GSE151512_6h; DEG_GSE168797_Mock_CBD; DEG_GSE168797_SARS_CBD; DEG_GSE179661_MHCC97H	6	DEG_GSE179661_HepG2; DEG_GSE201508_cGAMP; DEG_GSE201508_enthanol; DEG_GSE235310_LPS; DEG_GSE272113_CBD; DEG_GSE274435_DMSO_4h
TXNIP	14	10	DEG_GSE151512_12h; DEG_GSE151512_24h; DEG_GSE151512_3h; DEG_GSE151512_6h; DEG_GSE168797_SARS_CBDV; DEG_GSE179661_HepG2; DEG_GSE201508_cGAMP; DEG_GSE201508_enthanol; DEG_GSE235310_LPS; DEG_GSE235310_Veh	4	DEG_GSE131565; DEG_GSE152088; DEG_GSE179661_MHCC97H; DEG_GSE261716_CBD0.2_28d
VAT1	14	2	DEG_GSE168797_Mock_CBDV; DEG_GSE261716_CBD20_2d	12	DEG_GSE151512_24h; DEG_GSE168797_Mock_CBD; DEG_GSE168797_SARS_CBD; DEG_GSE168797_SARS_CBDV; DEG_GSE179661_HepG2; DEG_GSE179661_MHCC97H; DEG_GSE201508_enthanol; DEG_GSE235310_LPS; DEG_GSE235310_Veh; DEG_GSE272113_CBD; DEG_GSE272113_sCBD; DEG_GSE274859_LPS_24h
WBP2	14	0	NA	14	DEG_GSE131565; DEG_GSE151512_12h; DEG_GSE151512_24h; DEG_GSE168797_Mock_CBD; DEG_GSE168797_SARS_CBD; DEG_GSE168797_SARS_CBDV; DEG_GSE179661_HepG2; DEG_GSE179661_MHCC97H; DEG_GSE201508_cGAMP; DEG_GSE201508_enthanol; DEG_GSE235310_Veh; DEG_GSE272113_CBD; DEG_GSE272113_sCBD; DEG_GSE274859_LPS_24h
ATF5	13	4	DEG_GSE168797_Mock_CBD; DEG_GSE168797_SARS_CBD; DEG_GSE235310_LPS; DEG_GSE235310_Veh	9	DEG_GSE131565; DEG_GSE151512_24h; DEG_GSE179661_HepG2; DEG_GSE179661_MHCC97H; DEG_GSE272113_CBD; DEG_GSE272113_sCBD; DEG_GSE274859_LPS_24h; GSE70689_CBD_NoLPS; GSE70689_CBD_wLPS
ATP2B1	13	6	DEG_GSE152088; DEG_GSE179661_MHCC97H; DEG_GSE235310_LPS; DEG_GSE235310_Veh; DEG_GSE261716_CBD10_28d; DEG_GSE261716_CBD20_28d	7	DEG_GSE131565; DEG_GSE151512_24h; DEG_GSE151512_6h; DEG_GSE201508_cGAMP; DEG_GSE272113_CBD; DEG_GSE272113_sCBD; DEG_GSE274859_LPS_24h
ATP2B4	13	6	DEG_GSE179661_HepG2; DEG_GSE235310_LPS; DEG_GSE272113_CBD; DEG_GSE274435_DMSO_24h; DEG_GSE274435_EtOH_24h; DEG_GSE274859_LPS_24h	7	DEG_GSE131565; DEG_GSE151512_12h; DEG_GSE151512_24h; DEG_GSE168797_Mock_CBD; DEG_GSE168797_SARS_CBD; DEG_GSE179661_MHCC97H; DEG_GSE201508_cGAMP
BAIAP2	13	7	DEG_GSE151512_6h; DEG_GSE168797_Mock_CBDV; DEG_GSE261716_CBD20_28d; DEG_GSE272113_CBD; DEG_GSE272113_sCBD; DEG_GSE274435_DMSO_24h; DEG_GSE274435_EtOH_24h	6	DEG_GSE168797_Mock_CBD; DEG_GSE168797_SARS_CBD; DEG_GSE179661_HepG2; DEG_GSE179661_MHCC97H; DEG_GSE235310_LPS; DEG_GSE274859_LPS_24h
BEST1	13	2	DEG_GSE272113_CBD; DEG_GSE272113_sCBD	11	DEG_GSE131565; DEG_GSE151512_12h; DEG_GSE151512_24h; DEG_GSE151512_6h; DEG_GSE168797_Mock_CBD; DEG_GSE168797_SARS_CBD; DEG_GSE179661_HepG2; DEG_GSE179661_MHCC97H; DEG_GSE201508_cGAMP; DEG_GSE235310_LPS; DEG_GSE235310_Veh
BNIP3	13	4	DEG_GSE151512_12h; DEG_GSE151512_24h; DEG_GSE151512_6h; DEG_GSE274859_LPS_24h	9	DEG_GSE131565; DEG_GSE179661_MHCC97H; DEG_GSE235310_LPS; DEG_GSE261716_CBD0.2_28d; DEG_GSE261716_CBD10_28d; DEG_GSE261716_CBD20_28d; DEG_GSE261716_CBD20_2d; DEG_GSE272113_CBD; DEG_GSE272113_sCBD
CALCOCO1	13	3	DEG_GSE151512_12h; DEG_GSE151512_24h; DEG_GSE266113_WT	10	DEG_GSE131565; DEG_GSE152088; DEG_GSE168797_Mock_CBD; DEG_GSE168797_SARS_CBD; DEG_GSE179661_HepG2; DEG_GSE179661_MHCC97H; DEG_GSE201508_cGAMP; DEG_GSE235310_LPS; DEG_GSE235310_Veh; DEG_GSE274859_LPS_24h
CCNG1	13	6	DEG_GSE152088; DEG_GSE179661_HepG2; DEG_GSE235310_LPS; DEG_GSE272113_CBD; DEG_GSE272113_sCBD; DEG_GSE274859_LPS_24h	7	DEG_GSE151512_24h; DEG_GSE151512_6h; DEG_GSE168797_SARS_CBD; DEG_GSE179661_MHCC97H; DEG_GSE201508_cGAMP; DEG_GSE201508_enthanol; DEG_GSE261716_CBD20_28d
CCNG2	13	5	DEG_GSE151512_24h; DEG_GSE235310_LPS; DEG_GSE235310_Veh; DEG_GSE266113_WT; DEG_GSE274859_LPS_24h	8	DEG_GSE131565; DEG_GSE168797_Mock_CBD; DEG_GSE168797_SARS_CBD; DEG_GSE179661_HepG2; DEG_GSE179661_MHCC97H; DEG_GSE201508_cGAMP; DEG_GSE201508_enthanol; GSE70689_CBD_NoLPS
CHST14	13	13	DEG_GSE131565; DEG_GSE151512_12h; DEG_GSE151512_24h; DEG_GSE151512_6h; DEG_GSE168797_Mock_CBD; DEG_GSE168797_Mock_CBDV; DEG_GSE168797_SARS_CBD; DEG_GSE179661_HepG2; DEG_GSE179661_MHCC97H; DEG_GSE201508_cGAMP; DEG_GSE235310_LPS; DEG_GSE235310_Veh; DEG_GSE274859_LPS_24h	0	NA
CLDN12	13	0	NA	13	DEG_GSE131565; DEG_GSE151512_24h; DEG_GSE168797_Mock_CBD; DEG_GSE168797_SARS_CBD; DEG_GSE179661_MHCC97H; DEG_GSE201508_cGAMP; DEG_GSE235310_LPS; DEG_GSE235310_Veh; DEG_GSE272113_CBD; DEG_GSE272113_sCBD; DEG_GSE274859_LPS_24h; GSE70689_CBD_NoLPS; GSE70689_CBD_wLPS
CNPPD1	13	4	DEG_GSE151512_24h; DEG_GSE201508_cGAMP; DEG_GSE201508_enthanol; DEG_GSE235310_LPS	9	DEG_GSE131565; DEG_GSE168797_Mock_CBD; DEG_GSE168797_SARS_CBD; DEG_GSE179661_HepG2; DEG_GSE179661_MHCC97H; DEG_GSE232624_Veh_CBD3_12h; DEG_GSE272113_CBD; DEG_GSE272113_sCBD; DEG_GSE274859_LPS_24h
CREB5	13	5	DEG_GSE151512_12h; DEG_GSE151512_6h; DEG_GSE168797_SARS_CBDV; DEG_GSE235310_Veh; DEG_GSE261716_CBD20_28d	8	DEG_GSE131565; DEG_GSE168797_Mock_CBD; DEG_GSE168797_SARS_CBD; DEG_GSE179661_HepG2; DEG_GSE179661_MHCC97H; DEG_GSE261716_CBD0.2_2d; DEG_GSE272113_CBD; DEG_GSE272113_sCBD
CRY1	13	7	DEG_GSE168797_Mock_CBD; DEG_GSE168797_SARS_CBD; DEG_GSE261716_CBD10_28d; DEG_GSE261716_CBD20_28d; DEG_GSE261716_CBD20_2d; DEG_GSE274859_LPS_24h; DEG_GSE275998_CDB20	6	DEG_GSE151512_12h; DEG_GSE151512_24h; DEG_GSE151512_6h; DEG_GSE179661_MHCC97H; DEG_GSE201508_cGAMP; DEG_GSE235310_Veh
CSRNP1	13	5	DEG_GSE168797_SARS_CBD; DEG_GSE168797_SARS_CBDV; DEG_GSE201508_cGAMP; DEG_GSE235310_LPS; DEG_GSE266113_mutNdufs4	8	DEG_GSE131565; DEG_GSE151512_24h; DEG_GSE168797_Mock_CBD; DEG_GSE179661_HepG2; DEG_GSE179661_MHCC97H; DEG_GSE272113_CBD; DEG_GSE272113_sCBD; DEG_GSE274859_LPS_24h
CSRP1	13	2	DEG_GSE168797_Mock_CBD; DEG_GSE235310_LPS	11	DEG_GSE131565; DEG_GSE151512_12h; DEG_GSE151512_3h; DEG_GSE151512_6h; DEG_GSE179661_HepG2; DEG_GSE179661_MHCC97H; DEG_GSE201508_cGAMP; DEG_GSE201508_enthanol; DEG_GSE274435_DMSO_24h; DEG_GSE274435_EtOH_24h; DEG_GSE274859_LPS_24h
CSTB	13	0	NA	13	DEG_GSE131565; DEG_GSE168797_Mock_CBD; DEG_GSE168797_SARS_CBD; DEG_GSE168797_SARS_CBDV; DEG_GSE179661_MHCC97H; DEG_GSE201508_cGAMP; DEG_GSE201508_enthanol; DEG_GSE235310_LPS; DEG_GSE235310_Veh; DEG_GSE261716_CBD20_28d; DEG_GSE261716_CBD20_2d; DEG_GSE272113_sCBD; DEG_GSE274859_LPS_24h
CTSA	13	3	DEG_GSE151512_24h; DEG_GSE151512_6h; DEG_GSE179661_MHCC97H	10	DEG_GSE131565; DEG_GSE152088; DEG_GSE168797_Mock_CBD; DEG_GSE168797_SARS_CBD; DEG_GSE201508_cGAMP; DEG_GSE235310_LPS; DEG_GSE235310_Veh; DEG_GSE272113_CBD; DEG_GSE272113_sCBD; DEG_GSE274859_LPS_24h
CYSTM1	13	0	NA	13	DEG_GSE131565; DEG_GSE151512_12h; DEG_GSE151512_24h; DEG_GSE151512_6h; DEG_GSE168797_Mock_CBD; DEG_GSE168797_SARS_CBD; DEG_GSE179661_HepG2; DEG_GSE179661_MHCC97H; DEG_GSE201508_cGAMP; DEG_GSE201508_enthanol; DEG_GSE235310_LPS; DEG_GSE235310_Veh; DEG_GSE261716_CBD20_28d
EIF2A	13	1	DEG_GSE274859_LPS_24h	12	DEG_GSE131565; DEG_GSE151512_12h; DEG_GSE151512_24h; DEG_GSE151512_6h; DEG_GSE168797_Mock_CBD; DEG_GSE168797_SARS_CBD; DEG_GSE179661_HepG2; DEG_GSE179661_MHCC97H; DEG_GSE201508_cGAMP; DEG_GSE201508_enthanol; DEG_GSE235310_LPS; DEG_GSE261716_CBD20_28d
EIF2S2	13	2	DEG_GSE152088; DEG_GSE179661_HepG2	11	DEG_GSE131565; DEG_GSE151512_12h; DEG_GSE151512_24h; DEG_GSE151512_3h; DEG_GSE151512_6h; DEG_GSE168797_Mock_CBD; DEG_GSE168797_SARS_CBD; DEG_GSE179661_MHCC97H; DEG_GSE235310_LPS; DEG_GSE235310_Veh; DEG_GSE274859_LPS_24h
FBXO32	13	1	DEG_GSE272113_sCBD	12	DEG_GSE131565; DEG_GSE151512_12h; DEG_GSE151512_24h; DEG_GSE152088; DEG_GSE168797_Mock_CBD; DEG_GSE168797_SARS_CBD; DEG_GSE179661_HepG2; DEG_GSE179661_MHCC97H; DEG_GSE201508_cGAMP; DEG_GSE232624_EtOH0.75_CBD0.75_12h; DEG_GSE235310_Veh; DEG_GSE274859_LPS_24h
FNIP1	13	1	DEG_GSE168797_Mock_CBDV	12	DEG_GSE131565; DEG_GSE151512_12h; DEG_GSE151512_24h; DEG_GSE168797_Mock_CBD; DEG_GSE179661_HepG2; DEG_GSE179661_MHCC97H; DEG_GSE201508_cGAMP; DEG_GSE201508_enthanol; DEG_GSE235310_LPS; DEG_GSE235310_Veh; DEG_GSE272113_CBD; DEG_GSE274859_LPS_24h
FNIP2	13	3	DEG_GSE179661_HepG2; DEG_GSE261716_CBD0.2_28d; DEG_GSE261716_CBD0.2_2d	10	DEG_GSE131565; DEG_GSE168797_Mock_CBD; DEG_GSE168797_SARS_CBD; DEG_GSE179661_MHCC97H; DEG_GSE201508_cGAMP; DEG_GSE201508_enthanol; DEG_GSE235310_LPS; DEG_GSE272113_CBD; DEG_GSE272113_sCBD; DEG_GSE274859_LPS_24h
GCLC	13	0	NA	13	DEG_GSE131565; DEG_GSE151512_12h; DEG_GSE151512_24h; DEG_GSE151512_6h; DEG_GSE168797_SARS_CBD; DEG_GSE168797_SARS_CBDV; DEG_GSE179661_HepG2; DEG_GSE179661_MHCC97H; DEG_GSE235310_LPS; DEG_GSE235310_Veh; DEG_GSE272113_CBD; DEG_GSE272113_sCBD; DEG_GSE274435_DMSO_24h
GEM	13	5	DEG_GSE151512_12h; DEG_GSE151512_24h; DEG_GSE151512_3h; DEG_GSE151512_6h; DEG_GSE168797_SARS_CBDV	8	DEG_GSE131565; DEG_GSE168797_Mock_CBD; DEG_GSE179661_HepG2; DEG_GSE179661_MHCC97H; DEG_GSE201508_cGAMP; DEG_GSE235310_LPS; DEG_GSE235310_Veh; DEG_GSE261716_CBD20_28d
GPI	13	11	DEG_GSE131565; DEG_GSE151512_12h; DEG_GSE151512_24h; DEG_GSE151512_6h; DEG_GSE168797_Mock_CBD; DEG_GSE168797_SARS_CBD; DEG_GSE179661_MHCC97H; DEG_GSE201508_cGAMP; DEG_GSE261716_CBD20_28d; DEG_GSE274435_DMSO_24h; DEG_GSE274859_LPS_24h	2	DEG_GSE235310_LPS; DEG_GSE272113_sCBD
GRN	13	4	DEG_GSE131565; DEG_GSE151512_24h; DEG_GSE151512_6h; DEG_GSE168797_Mock_CBDV	9	DEG_GSE152088; DEG_GSE168797_Mock_CBD; DEG_GSE168797_SARS_CBD; DEG_GSE168797_SARS_CBDV; DEG_GSE235310_LPS; DEG_GSE235310_Veh; DEG_GSE272113_CBD; DEG_GSE272113_sCBD; DEG_GSE274859_LPS_24h
GSR	13	3	DEG_GSE179661_MHCC97H; DEG_GSE232624_EtOH0.25_CBD0.75_6h; DEG_GSE270378_CBD1.5_24h	10	DEG_GSE168797_SARS_CBDV; DEG_GSE179661_HepG2; DEG_GSE201508_cGAMP; DEG_GSE201508_enthanol; DEG_GSE232624_EtOH0.25_CBD0.75_12h; DEG_GSE232624_EtOH0.75_CBD0.75_12h; DEG_GSE235310_LPS; DEG_GSE235310_Veh; DEG_GSE272113_CBD; DEG_GSE272113_sCBD
HADHB	13	6	DEG_GSE151512_12h; DEG_GSE151512_24h; DEG_GSE179661_HepG2; DEG_GSE179661_MHCC97H; DEG_GSE272113_CBD; DEG_GSE272113_sCBD	7	DEG_GSE168797_SARS_CBD; DEG_GSE168797_SARS_CBDV; DEG_GSE235310_LPS; DEG_GSE235310_Veh; DEG_GSE261716_CBD0.2_28d; DEG_GSE261716_CBD20_28d; DEG_GSE274435_DMSO_24h
HMGB3	13	12	DEG_GSE131565; DEG_GSE151512_12h; DEG_GSE151512_24h; DEG_GSE151512_6h; DEG_GSE168797_Mock_CBD; DEG_GSE168797_SARS_CBD; DEG_GSE179661_HepG2; DEG_GSE179661_MHCC97H; DEG_GSE235310_Veh; DEG_GSE272113_CBD; DEG_GSE272113_sCBD; DEG_GSE274859_LPS_24h	1	DEG_GSE168797_SARS_CBDV
HMGN2	13	7	DEG_GSE131565; DEG_GSE151512_12h; DEG_GSE151512_24h; DEG_GSE168797_Mock_CBD; DEG_GSE179661_HepG2; DEG_GSE201508_cGAMP; DEG_GSE274859_LPS_24h	6	DEG_GSE232624_EtOH0.25_CBD0.75_12h; DEG_GSE235310_Veh; DEG_GSE261716_CBD0.2_28d; DEG_GSE261716_CBD10_28d; DEG_GSE261716_CBD20_28d; DEG_GSE261716_CBD20_2d
HSPA9	13	1	DEG_GSE232624_EtOH0.75_CBD0.75_12h	12	DEG_GSE131565; DEG_GSE151512_12h; DEG_GSE151512_24h; DEG_GSE168797_Mock_CBD; DEG_GSE168797_SARS_CBD; DEG_GSE179661_MHCC97H; DEG_GSE235310_LPS; DEG_GSE235310_Veh; DEG_GSE266113_WT; DEG_GSE272113_CBD; DEG_GSE272113_sCBD; DEG_GSE274859_LPS_24h
IRF2BP2	13	4	DEG_GSE151512_6h; DEG_GSE261716_CBD10_28d; DEG_GSE261716_CBD20_28d; DEG_GSE261716_CBD20_2d	9	DEG_GSE131565; DEG_GSE151512_24h; DEG_GSE168797_Mock_CBD; DEG_GSE168797_SARS_CBD; DEG_GSE179661_HepG2; DEG_GSE179661_MHCC97H; DEG_GSE235310_LPS; DEG_GSE272113_sCBD; DEG_GSE274859_LPS_24h
IRF2BPL	13	3	DEG_GSE168797_Mock_CBDV; DEG_GSE168797_SARS_CBD; DEG_GSE179661_MHCC97H	10	DEG_GSE131565; DEG_GSE151512_12h; DEG_GSE151512_24h; DEG_GSE152088; DEG_GSE179661_HepG2; DEG_GSE235310_LPS; DEG_GSE235310_Veh; DEG_GSE272113_CBD; DEG_GSE272113_sCBD; DEG_GSE274859_LPS_24h
JUN	13	5	DEG_GSE151512_12h; DEG_GSE151512_3h; DEG_GSE151512_6h; DEG_GSE168797_Mock_CBDV; DEG_GSE168797_SARS_CBDV	8	DEG_GSE131565; DEG_GSE152088; DEG_GSE168797_Mock_CBD; DEG_GSE179661_HepG2; DEG_GSE179661_MHCC97H; DEG_GSE201508_cGAMP; DEG_GSE266113_WT; DEG_GSE274859_LPS_24h
LARP1	13	10	DEG_GSE131565; DEG_GSE151512_6h; DEG_GSE168797_Mock_CBDV; DEG_GSE179661_HepG2; DEG_GSE179661_MHCC97H; DEG_GSE261716_CBD0.2_28d; DEG_GSE261716_CBD10_28d; DEG_GSE261716_CBD20_28d; DEG_GSE261716_CBD20_2d; DEG_GSE274859_LPS_24h	3	DEG_GSE168797_Mock_CBD; DEG_GSE272113_CBD; DEG_GSE272113_sCBD
LBR	13	6	DEG_GSE131565; DEG_GSE168797_Mock_CBD; DEG_GSE168797_SARS_CBD; DEG_GSE179661_HepG2; DEG_GSE179661_MHCC97H; DEG_GSE274859_LPS_24h	7	DEG_GSE151512_12h; DEG_GSE201508_cGAMP; DEG_GSE235310_LPS; DEG_GSE235310_Veh; DEG_GSE266113_WT; DEG_GSE272113_CBD; DEG_GSE272113_sCBD
LONRF3	13	2	DEG_GSE261716_CBD10_28d; DEG_GSE261716_CBD20_28d	11	DEG_GSE131565; DEG_GSE151512_24h; DEG_GSE168797_Mock_CBD; DEG_GSE179661_HepG2; DEG_GSE179661_MHCC97H; DEG_GSE201508_cGAMP; DEG_GSE201508_enthanol; DEG_GSE235310_LPS; DEG_GSE235310_Veh; DEG_GSE272113_CBD; DEG_GSE274435_EtOH_24h
MAFF	13	0	NA	13	DEG_GSE131565; DEG_GSE151512_12h; DEG_GSE151512_24h; DEG_GSE151512_3h; DEG_GSE151512_6h; DEG_GSE168797_Mock_CBD; DEG_GSE179661_HepG2; DEG_GSE179661_MHCC97H; DEG_GSE235310_Veh; DEG_GSE261716_CBD20_2d; DEG_GSE272113_CBD; DEG_GSE272113_sCBD; DEG_GSE274859_LPS_24h
MANF	13	2	DEG_GSE151512_24h; DEG_GSE235310_Veh	11	DEG_GSE131565; DEG_GSE168797_Mock_CBD; DEG_GSE168797_SARS_CBD; DEG_GSE168797_SARS_CBDV; DEG_GSE179661_HepG2; DEG_GSE179661_MHCC97H; DEG_GSE201508_cGAMP; DEG_GSE201508_enthanol; DEG_GSE272113_CBD; DEG_GSE272113_sCBD; DEG_GSE274859_LPS_24h
MCM2	13	10	DEG_GSE131565; DEG_GSE151512_12h; DEG_GSE151512_24h; DEG_GSE168797_Mock_CBD; DEG_GSE168797_SARS_CBD; DEG_GSE179661_HepG2; DEG_GSE179661_MHCC97H; DEG_GSE201508_cGAMP; DEG_GSE235310_LPS; DEG_GSE274859_LPS_24h	3	DEG_GSE232624_Veh_CBD3_12h; DEG_GSE266113_WT; DEG_GSE272113_CBD
MTHFD1L	13	5	DEG_GSE131565; DEG_GSE152088; DEG_GSE168797_Mock_CBD; DEG_GSE168797_SARS_CBDV; DEG_GSE274859_LPS_24h	8	DEG_GSE151512_12h; DEG_GSE151512_24h; DEG_GSE151512_6h; DEG_GSE179661_HepG2; DEG_GSE179661_MHCC97H; DEG_GSE235310_LPS; DEG_GSE272113_CBD; DEG_GSE272113_sCBD
MTUS1	13	9	DEG_GSE151512_12h; DEG_GSE151512_24h; DEG_GSE151512_6h; DEG_GSE168797_Mock_CBD; DEG_GSE168797_SARS_CBD; DEG_GSE168797_SARS_CBDV; DEG_GSE179661_HepG2; DEG_GSE272113_CBD; DEG_GSE272113_sCBD	4	DEG_GSE168797_Mock_CBDV; DEG_GSE179661_MHCC97H; DEG_GSE201508_cGAMP; DEG_GSE201508_enthanol
MYCBP	13	11	DEG_GSE131565; DEG_GSE151512_24h; DEG_GSE168797_Mock_CBD; DEG_GSE168797_SARS_CBD; DEG_GSE179661_HepG2; DEG_GSE201508_cGAMP; DEG_GSE201508_enthanol; DEG_GSE235310_Veh; DEG_GSE272113_CBD; DEG_GSE272113_sCBD; DEG_GSE274859_LPS_24h	2	DEG_GSE232624_EtOH0.75_CBD0.75_12h; DEG_GSE261716_CBD20_2d
MYL6	13	11	DEG_GSE131565; DEG_GSE151512_12h; DEG_GSE151512_24h; DEG_GSE168797_Mock_CBD; DEG_GSE168797_SARS_CBD; DEG_GSE179661_MHCC97H; DEG_GSE235310_LPS; DEG_GSE235310_Veh; DEG_GSE266113_WT; DEG_GSE272113_CBD; DEG_GSE272113_sCBD	2	DEG_GSE179661_HepG2; DEG_GSE261716_CBD0.2_2d
NDST1	13	8	DEG_GSE131565; DEG_GSE151512_24h; DEG_GSE151512_6h; DEG_GSE168797_Mock_CBD; DEG_GSE168797_SARS_CBD; DEG_GSE179661_MHCC97H; DEG_GSE261716_CBD20_28d; DEG_GSE261716_CBD20_2d	5	DEG_GSE179661_HepG2; DEG_GSE235310_LPS; DEG_GSE272113_CBD; DEG_GSE272113_sCBD; DEG_GSE274859_LPS_24h
NFIL3	13	4	DEG_GSE261716_CBD10_28d; DEG_GSE261716_CBD20_28d; DEG_GSE275998_CDB10; DEG_GSE275998_CDB20	9	DEG_GSE131565; DEG_GSE168797_Mock_CBD; DEG_GSE179661_HepG2; DEG_GSE179661_MHCC97H; DEG_GSE201508_cGAMP; DEG_GSE235310_Veh; DEG_GSE272113_CBD; DEG_GSE272113_sCBD; GSE70689_CBD_NoLPS
NID1	13	7	DEG_GSE131565; DEG_GSE168797_SARS_CBD; DEG_GSE168797_SARS_CBDV; DEG_GSE179661_HepG2; DEG_GSE179661_MHCC97H; DEG_GSE235310_LPS; DEG_GSE261716_CBD0.2_2d	6	DEG_GSE151512_12h; DEG_GSE151512_24h; DEG_GSE168797_Mock_CBD; DEG_GSE201508_cGAMP; DEG_GSE272113_CBD; DEG_GSE272113_sCBD
NPAS2	13	8	DEG_GSE168797_Mock_CBDV; DEG_GSE201508_cGAMP; DEG_GSE261716_CBD0.2_28d; DEG_GSE261716_CBD10_28d; DEG_GSE261716_CBD20_28d; DEG_GSE274435_EtOH_24h; DEG_GSE275998_CDB10; DEG_GSE275998_CDB20	5	DEG_GSE131565; DEG_GSE151512_24h; DEG_GSE168797_Mock_CBD; DEG_GSE179661_MHCC97H; DEG_GSE235310_Veh
NQO1	13	2	DEG_GSE168797_Mock_CBD; DEG_GSE179661_MHCC97H	11	DEG_GSE151512_12h; DEG_GSE151512_24h; DEG_GSE151512_6h; DEG_GSE168797_SARS_CBDV; DEG_GSE201508_cGAMP; DEG_GSE201508_enthanol; DEG_GSE235310_Veh; DEG_GSE261716_CBD20_28d; DEG_GSE272113_CBD; DEG_GSE272113_sCBD; GSE70689_CBD_NoLPS
NR4A1	13	8	DEG_GSE168797_SARS_CBD; DEG_GSE168797_SARS_CBDV; DEG_GSE235310_LPS; DEG_GSE235310_Veh; DEG_GSE261716_CBD20_28d; DEG_GSE272113_CBD; DEG_GSE272113_sCBD; DEG_GSE274859_LPS_24h	5	DEG_GSE131565; DEG_GSE151512_12h; DEG_GSE168797_Mock_CBDV; DEG_GSE179661_HepG2; DEG_GSE179661_MHCC97H
PDIA3	13	3	DEG_GSE151512_12h; DEG_GSE151512_24h; DEG_GSE235310_Veh	10	DEG_GSE131565; DEG_GSE168797_Mock_CBD; DEG_GSE168797_SARS_CBD; DEG_GSE179661_MHCC97H; DEG_GSE201508_cGAMP; DEG_GSE201508_enthanol; DEG_GSE272113_CBD; DEG_GSE272113_sCBD; DEG_GSE274435_DMSO_24h; DEG_GSE274859_LPS_24h
PER1	13	4	DEG_GSE168797_Mock_CBD; DEG_GSE168797_SARS_CBD; DEG_GSE168797_SARS_CBDV; DEG_GSE261716_CBD20_2d	9	DEG_GSE131565; DEG_GSE151512_12h; DEG_GSE151512_24h; DEG_GSE152088; DEG_GSE179661_HepG2; DEG_GSE179661_MHCC97H; DEG_GSE201508_cGAMP; DEG_GSE235310_LPS; DEG_GSE272113_CBD
PER3	13	3	DEG_GSE131565; DEG_GSE168797_Mock_CBD; DEG_GSE168797_SARS_CBD	10	DEG_GSE151512_12h; DEG_GSE151512_24h; DEG_GSE151512_6h; DEG_GSE201508_cGAMP; DEG_GSE235310_Veh; DEG_GSE261716_CBD10_28d; DEG_GSE261716_CBD20_28d; DEG_GSE274435_DMSO_24h; DEG_GSE275998_CDB10; DEG_GSE275998_CDB20
PFKFB3	13	7	DEG_GSE151512_12h; DEG_GSE151512_24h; DEG_GSE151512_6h; DEG_GSE168797_Mock_CBDV; DEG_GSE168797_SARS_CBD; DEG_GSE179661_MHCC97H; GSE70689_CBD_NoLPS	6	DEG_GSE179661_HepG2; DEG_GSE261716_CBD20_28d; DEG_GSE272113_CBD; DEG_GSE272113_sCBD; DEG_GSE274435_EtOH_24h; DEG_GSE274859_LPS_24h
PFN1	13	10	DEG_GSE131565; DEG_GSE151512_24h; DEG_GSE168797_Mock_CBD; DEG_GSE179661_MHCC97H; DEG_GSE201508_cGAMP; DEG_GSE232624_EtOH0.25_CBD0.75_6h; DEG_GSE232624_EtOH0.75_CBD0.75_6h; DEG_GSE235310_LPS; DEG_GSE235310_Veh; DEG_GSE274859_LPS_24h	3	DEG_GSE232624_EtOH0.75_CBD0.75_12h; DEG_GSE232624_Veh_CBD0.75_6h; DEG_GSE232624_Veh_CBD3_6h
PLEKHM2	13	3	DEG_GSE168797_Mock_CBDV; DEG_GSE261716_CBD0.2_2d; DEG_GSE261716_CBD20_2d	10	DEG_GSE131565; DEG_GSE151512_24h; DEG_GSE168797_Mock_CBD; DEG_GSE179661_HepG2; DEG_GSE179661_MHCC97H; DEG_GSE201508_cGAMP; DEG_GSE235310_Veh; DEG_GSE272113_CBD; DEG_GSE272113_sCBD; DEG_GSE274859_LPS_24h
PMAIP1	13	4	DEG_GSE232624_EtOH0.25_CBD0.75_12h; DEG_GSE235310_LPS; DEG_GSE272113_CBD; DEG_GSE272113_sCBD	9	DEG_GSE131565; DEG_GSE151512_3h; DEG_GSE151512_6h; DEG_GSE168797_Mock_CBD; DEG_GSE168797_SARS_CBD; DEG_GSE179661_HepG2; DEG_GSE179661_MHCC97H; DEG_GSE235310_Veh; DEG_GSE266113_WT
PPIA	13	9	DEG_GSE131565; DEG_GSE151512_12h; DEG_GSE151512_24h; DEG_GSE168797_Mock_CBD; DEG_GSE179661_HepG2; DEG_GSE232624_Veh_CBD0.75_12h; DEG_GSE232624_Veh_CBD3_12h; DEG_GSE235310_LPS; DEG_GSE274859_LPS_24h	4	DEG_GSE232624_EtOH0.25_CBD0.75_12h; DEG_GSE232624_EtOH0.75_CBD0.75_12h; DEG_GSE261716_CBD20_28d; DEG_GSE261716_CBD20_2d
PPIF	13	4	DEG_GSE151512_24h; DEG_GSE151512_6h; DEG_GSE201508_cGAMP; DEG_GSE274859_LPS_24h	9	DEG_GSE131565; DEG_GSE168797_Mock_CBD; DEG_GSE168797_SARS_CBD; DEG_GSE179661_HepG2; DEG_GSE179661_MHCC97H; DEG_GSE232624_Veh_CBD3_6h; DEG_GSE235310_LPS; DEG_GSE272113_CBD; DEG_GSE272113_sCBD
PRNP	13	3	DEG_GSE151512_24h; DEG_GSE261716_CBD0.2_2d; DEG_GSE272113_CBD	10	DEG_GSE131565; DEG_GSE168797_Mock_CBD; DEG_GSE179661_HepG2; DEG_GSE179661_MHCC97H; DEG_GSE232624_Veh_CBD3_12h; DEG_GSE235310_LPS; DEG_GSE235310_Veh; DEG_GSE274435_DMSO_24h; DEG_GSE274435_EtOH_24h; DEG_GSE274859_LPS_24h
PTP4A1	13	3	DEG_GSE151512_24h; DEG_GSE152088; DEG_GSE168797_SARS_CBDV	10	DEG_GSE131565; DEG_GSE168797_Mock_CBD; DEG_GSE168797_Mock_CBDV; DEG_GSE179661_MHCC97H; DEG_GSE235310_LPS; DEG_GSE235310_Veh; DEG_GSE261716_CBD20_28d; DEG_GSE261716_CBD20_2d; DEG_GSE266113_WT; DEG_GSE274859_LPS_24h
RAB30	13	9	DEG_GSE131565; DEG_GSE151512_12h; DEG_GSE151512_24h; DEG_GSE151512_6h; DEG_GSE168797_SARS_CBDV; DEG_GSE235310_LPS; DEG_GSE235310_Veh; DEG_GSE266113_WT; DEG_GSE272113_sCBD	4	DEG_GSE152088; DEG_GSE168797_Mock_CBD; DEG_GSE179661_HepG2; DEG_GSE261716_CBD0.2_28d
RAB5B	13	7	DEG_GSE151512_6h; DEG_GSE232624_Veh_CBD3_12h; DEG_GSE235310_LPS; DEG_GSE235310_Veh; DEG_GSE266113_WT; DEG_GSE272113_CBD; DEG_GSE272113_sCBD	6	DEG_GSE131565; DEG_GSE168797_Mock_CBD; DEG_GSE168797_SARS_CBD; DEG_GSE168797_SARS_CBDV; DEG_GSE201508_cGAMP; DEG_GSE201508_enthanol
RENBP	13	0	NA	13	DEG_GSE131565; DEG_GSE151512_24h; DEG_GSE168797_Mock_CBD; DEG_GSE179661_HepG2; DEG_GSE179661_MHCC97H; DEG_GSE201508_cGAMP; DEG_GSE201508_enthanol; DEG_GSE235310_LPS; DEG_GSE235310_Veh; DEG_GSE266113_mutNdufs4; DEG_GSE272113_CBD; DEG_GSE272113_sCBD; DEG_GSE274859_LPS_24h
RHOB	13	8	DEG_GSE151512_12h; DEG_GSE151512_24h; DEG_GSE151512_6h; DEG_GSE168797_SARS_CBD; DEG_GSE168797_SARS_CBDV; DEG_GSE235310_Veh; DEG_GSE272113_CBD; DEG_GSE272113_sCBD	5	DEG_GSE168797_Mock_CBDV; DEG_GSE179661_HepG2; DEG_GSE179661_MHCC97H; DEG_GSE274859_LPS_24h; DEG_GSE275998_CDB20
RRBP1	13	2	DEG_GSE151512_6h; DEG_GSE261716_CBD10_28d	11	DEG_GSE131565; DEG_GSE151512_24h; DEG_GSE168797_Mock_CBD; DEG_GSE168797_SARS_CBD; DEG_GSE168797_SARS_CBDV; DEG_GSE179661_MHCC97H; DEG_GSE235310_LPS; DEG_GSE235310_Veh; DEG_GSE272113_CBD; DEG_GSE272113_sCBD; DEG_GSE274859_LPS_24h
SDCBP	13	0	NA	13	DEG_GSE131565; DEG_GSE151512_24h; DEG_GSE168797_Mock_CBD; DEG_GSE168797_SARS_CBD; DEG_GSE168797_SARS_CBDV; DEG_GSE179661_HepG2; DEG_GSE179661_MHCC97H; DEG_GSE201508_cGAMP; DEG_GSE201508_enthanol; DEG_GSE235310_LPS; DEG_GSE235310_Veh; DEG_GSE261716_CBD20_28d; DEG_GSE274859_LPS_24h
SIPA1L2	13	2	DEG_GSE168797_Mock_CBDV; DEG_GSE274859_LPS_24h	11	DEG_GSE131565; DEG_GSE151512_24h; DEG_GSE168797_Mock_CBD; DEG_GSE168797_SARS_CBD; DEG_GSE179661_HepG2; DEG_GSE179661_MHCC97H; DEG_GSE201508_cGAMP; DEG_GSE235310_LPS; DEG_GSE235310_Veh; DEG_GSE272113_CBD; DEG_GSE272113_sCBD
SLC16A3	13	8	DEG_GSE151512_12h; DEG_GSE151512_24h; DEG_GSE151512_6h; DEG_GSE168797_Mock_CBD; DEG_GSE179661_MHCC97H; DEG_GSE201508_cGAMP; DEG_GSE274435_DMSO_24h; DEG_GSE274859_LPS_24h	5	DEG_GSE152088; DEG_GSE179661_HepG2; DEG_GSE235310_LPS; DEG_GSE272113_CBD; DEG_GSE272113_sCBD
SLC20A1	13	0	NA	13	DEG_GSE131565; DEG_GSE151512_12h; DEG_GSE151512_24h; DEG_GSE151512_6h; DEG_GSE168797_Mock_CBD; DEG_GSE168797_SARS_CBD; DEG_GSE168797_SARS_CBDV; DEG_GSE179661_HepG2; DEG_GSE201508_cGAMP; DEG_GSE201508_enthanol; DEG_GSE272113_CBD; DEG_GSE272113_sCBD; DEG_GSE274859_LPS_24h
SLC7A1	13	1	DEG_GSE131565	12	DEG_GSE151512_12h; DEG_GSE151512_24h; DEG_GSE151512_3h; DEG_GSE151512_6h; DEG_GSE168797_Mock_CBD; DEG_GSE168797_SARS_CBD; DEG_GSE179661_HepG2; DEG_GSE179661_MHCC97H; DEG_GSE201508_cGAMP; DEG_GSE235310_Veh; DEG_GSE272113_CBD; DEG_GSE272113_sCBD
SPHK1	13	2	DEG_GSE131565; DEG_GSE168797_Mock_CBDV	11	DEG_GSE151512_24h; DEG_GSE168797_Mock_CBD; DEG_GSE168797_SARS_CBD; DEG_GSE179661_HepG2; DEG_GSE201508_cGAMP; DEG_GSE201508_enthanol; DEG_GSE235310_LPS; DEG_GSE235310_Veh; DEG_GSE272113_CBD; DEG_GSE272113_sCBD; DEG_GSE275998_CDB20
TK1	13	11	DEG_GSE131565; DEG_GSE151512_12h; DEG_GSE151512_24h; DEG_GSE168797_Mock_CBD; DEG_GSE168797_SARS_CBD; DEG_GSE179661_MHCC97H; DEG_GSE201508_cGAMP; DEG_GSE235310_LPS; DEG_GSE235310_Veh; DEG_GSE261716_CBD0.2_28d; DEG_GSE274859_LPS_24h	2	DEG_GSE152088; DEG_GSE272113_sCBD
TMEM33	13	1	DEG_GSE152088	12	DEG_GSE151512_12h; DEG_GSE151512_6h; DEG_GSE168797_Mock_CBD; DEG_GSE168797_SARS_CBD; DEG_GSE179661_HepG2; DEG_GSE201508_cGAMP; DEG_GSE201508_enthanol; DEG_GSE235310_LPS; DEG_GSE235310_Veh; DEG_GSE272113_sCBD; DEG_GSE274435_DMSO_24h; DEG_GSE274859_LPS_24h
TMEM39A	13	1	DEG_GSE235310_LPS	12	DEG_GSE131565; DEG_GSE151512_12h; DEG_GSE151512_24h; DEG_GSE168797_Mock_CBD; DEG_GSE168797_SARS_CBD; DEG_GSE179661_HepG2; DEG_GSE179661_MHCC97H; DEG_GSE201508_cGAMP; DEG_GSE201508_enthanol; DEG_GSE272113_CBD; DEG_GSE272113_sCBD; DEG_GSE274859_LPS_24h
TMEM97	13	6	DEG_GSE131565; DEG_GSE168797_Mock_CBD; DEG_GSE179661_HepG2; DEG_GSE179661_MHCC97H; DEG_GSE235310_LPS; DEG_GSE235310_Veh	7	DEG_GSE151512_12h; DEG_GSE151512_24h; DEG_GSE151512_6h; DEG_GSE168797_Mock_CBDV; DEG_GSE201508_cGAMP; DEG_GSE272113_CBD; DEG_GSE272113_sCBD
TMOD1	13	5	DEG_GSE151512_12h; DEG_GSE151512_24h; DEG_GSE235310_LPS; DEG_GSE272113_CBD; DEG_GSE272113_sCBD	8	DEG_GSE131565; DEG_GSE151512_3h; DEG_GSE168797_Mock_CBD; DEG_GSE168797_SARS_CBD; DEG_GSE179661_HepG2; DEG_GSE179661_MHCC97H; DEG_GSE261716_CBD0.2_2d; DEG_GSE274859_LPS_24h
TMPO	13	13	DEG_GSE131565; DEG_GSE151512_12h; DEG_GSE151512_24h; DEG_GSE152088; DEG_GSE168797_Mock_CBD; DEG_GSE168797_SARS_CBD; DEG_GSE179661_HepG2; DEG_GSE179661_MHCC97H; DEG_GSE201508_cGAMP; DEG_GSE232624_EtOH0.75_CBD0.75_6h; DEG_GSE235310_LPS; DEG_GSE235310_Veh; DEG_GSE274859_LPS_24h	0	NA
TP53INP1	13	6	DEG_GSE151512_12h; DEG_GSE151512_24h; DEG_GSE151512_6h; DEG_GSE179661_HepG2; DEG_GSE272113_CBD; DEG_GSE272113_sCBD	7	DEG_GSE168797_Mock_CBD; DEG_GSE168797_SARS_CBD; DEG_GSE179661_MHCC97H; DEG_GSE201508_cGAMP; DEG_GSE235310_LPS; DEG_GSE235310_Veh; DEG_GSE274859_LPS_24h
UNC5B	13	2	DEG_GSE235310_LPS; DEG_GSE235310_Veh	11	DEG_GSE131565; DEG_GSE151512_12h; DEG_GSE151512_24h; DEG_GSE151512_3h; DEG_GSE151512_6h; DEG_GSE152088; DEG_GSE168797_Mock_CBD; DEG_GSE168797_SARS_CBD; DEG_GSE179661_HepG2; DEG_GSE179661_MHCC97H; DEG_GSE232624_EtOH0.25_CBD0.75_12h
ZBTB21	13	5	DEG_GSE168797_SARS_CBD; DEG_GSE168797_SARS_CBDV; DEG_GSE261716_CBD0.2_28d; DEG_GSE261716_CBD10_28d; DEG_GSE261716_CBD20_28d	8	DEG_GSE131565; DEG_GSE168797_Mock_CBD; DEG_GSE179661_HepG2; DEG_GSE179661_MHCC97H; DEG_GSE201508_cGAMP; DEG_GSE235310_LPS; DEG_GSE235310_Veh; DEG_GSE274859_LPS_24h
ZNF300	13	3	DEG_GSE131565; DEG_GSE151512_24h; DEG_GSE261716_CBD0.2_2d	10	DEG_GSE151512_6h; DEG_GSE168797_Mock_CBD; DEG_GSE168797_SARS_CBD; DEG_GSE261716_CBD20_28d; DEG_GSE274859_LPS_24h
ABCA1	12	4	DEG_GSE168797_Mock_CBDV; DEG_GSE179661_HepG2; DEG_GSE272113_sCBD; DEG_GSE274859_LPS_24h	8	DEG_GSE151512_24h; DEG_GSE168797_Mock_CBD; DEG_GSE168797_SARS_CBD; DEG_GSE179661_MHCC97H; DEG_GSE201508_cGAMP; DEG_GSE201508_enthanol; DEG_GSE235310_LPS; DEG_GSE235310_Veh
ACTB	12	12	DEG_GSE131565; DEG_GSE151512_12h; DEG_GSE151512_24h; DEG_GSE151512_6h; DEG_GSE168797_Mock_CBD; DEG_GSE179661_HepG2; DEG_GSE179661_MHCC97H; DEG_GSE201508_cGAMP; DEG_GSE235310_LPS; DEG_GSE235310_Veh; DEG_GSE274435_DMSO_24h; DEG_GSE274859_LPS_24h	0	NA
ADGRG1	12	4	DEG_GSE151512_12h; DEG_GSE168797_SARS_CBD; DEG_GSE272113_CBD; DEG_GSE272113_sCBD	8	DEG_GSE131565; DEG_GSE152088; DEG_GSE168797_Mock_CBDV; DEG_GSE179661_HepG2; DEG_GSE179661_MHCC97H; DEG_GSE261716_CBD20_28d; DEG_GSE266113_mutNdufs4; DEG_GSE266113_WT
ADM2	12	0	NA	12	DEG_GSE131565; DEG_GSE151512_12h; DEG_GSE151512_24h; DEG_GSE151512_3h; DEG_GSE151512_6h; DEG_GSE168797_Mock_CBD; DEG_GSE168797_SARS_CBD; DEG_GSE179661_HepG2; DEG_GSE179661_MHCC97H; DEG_GSE201508_cGAMP; DEG_GSE235310_LPS; DEG_GSE235310_Veh
AIFM2	12	0	NA	12	DEG_GSE131565; DEG_GSE151512_12h; DEG_GSE151512_6h; DEG_GSE168797_Mock_CBD; DEG_GSE168797_SARS_CBD; DEG_GSE179661_HepG2; DEG_GSE201508_cGAMP; DEG_GSE235310_LPS; DEG_GSE235310_Veh; DEG_GSE272113_CBD; DEG_GSE272113_sCBD; DEG_GSE274859_LPS_24h
ALDH1L2	12	0	NA	12	DEG_GSE131565; DEG_GSE151512_12h; DEG_GSE151512_24h; DEG_GSE151512_6h; DEG_GSE168797_Mock_CBD; DEG_GSE168797_SARS_CBD; DEG_GSE179661_MHCC97H; DEG_GSE201508_cGAMP; DEG_GSE235310_Veh; DEG_GSE272113_CBD; DEG_GSE272113_sCBD; DEG_GSE274859_LPS_24h
ANKRD33B	12	7	DEG_GSE131565; DEG_GSE168797_SARS_CBD; DEG_GSE168797_SARS_CBDV; DEG_GSE201508_cGAMP; DEG_GSE235310_LPS; DEG_GSE261716_CBD0.2_2d; DEG_GSE266113_WT	5	DEG_GSE151512_24h; DEG_GSE168797_Mock_CBD; DEG_GSE179661_MHCC97H; DEG_GSE272113_sCBD; DEG_GSE274859_LPS_24h
ARID5B	12	4	DEG_GSE168797_SARS_CBDV; DEG_GSE179661_MHCC97H; DEG_GSE235310_Veh; DEG_GSE266113_WT	8	DEG_GSE168797_Mock_CBD; DEG_GSE168797_Mock_CBDV; DEG_GSE179661_HepG2; DEG_GSE201508_cGAMP; DEG_GSE235310_LPS; DEG_GSE272113_CBD; DEG_GSE272113_sCBD; DEG_GSE274859_LPS_24h
ARMCX3	12	3	DEG_GSE151512_12h; DEG_GSE151512_24h; DEG_GSE168797_Mock_CBDV	9	DEG_GSE131565; DEG_GSE168797_Mock_CBD; DEG_GSE168797_SARS_CBD; DEG_GSE179661_HepG2; DEG_GSE179661_MHCC97H; DEG_GSE201508_cGAMP; DEG_GSE201508_enthanol; DEG_GSE235310_LPS; DEG_GSE235310_Veh
ASS1	12	1	DEG_GSE179661_HepG2	11	DEG_GSE131565; DEG_GSE151512_12h; DEG_GSE151512_24h; DEG_GSE151512_6h; DEG_GSE152088; DEG_GSE168797_Mock_CBD; DEG_GSE168797_SARS_CBD; DEG_GSE179661_MHCC97H; DEG_GSE235310_LPS; DEG_GSE235310_Veh; DEG_GSE274859_LPS_24h
ATF3	12	3	DEG_GSE168797_SARS_CBD; DEG_GSE168797_SARS_CBDV; DEG_GSE261716_CBD0.2_28d	9	DEG_GSE131565; DEG_GSE151512_24h; DEG_GSE151512_3h; DEG_GSE168797_Mock_CBD; DEG_GSE179661_HepG2; DEG_GSE179661_MHCC97H; DEG_GSE235310_Veh; DEG_GSE274435_EtOH_4h; DEG_GSE274859_LPS_24h
ATP6V0B	12	0	NA	12	DEG_GSE131565; DEG_GSE168797_Mock_CBD; DEG_GSE168797_SARS_CBD; DEG_GSE168797_SARS_CBDV; DEG_GSE179661_HepG2; DEG_GSE179661_MHCC97H; DEG_GSE232624_EtOH0.75_CBD0.75_6h; DEG_GSE235310_LPS; DEG_GSE235310_Veh; DEG_GSE272113_CBD; DEG_GSE272113_sCBD; DEG_GSE274859_LPS_24h
ATP6V1C1	12	3	DEG_GSE151512_24h; DEG_GSE152088; DEG_GSE179661_HepG2	9	DEG_GSE168797_Mock_CBD; DEG_GSE168797_SARS_CBD; DEG_GSE179661_MHCC97H; DEG_GSE201508_cGAMP; DEG_GSE235310_LPS; DEG_GSE235310_Veh; DEG_GSE272113_CBD; DEG_GSE272113_sCBD; DEG_GSE274859_LPS_24h
ATP6V1F	12	0	NA	12	DEG_GSE152088; DEG_GSE168797_Mock_CBD; DEG_GSE168797_SARS_CBD; DEG_GSE168797_SARS_CBDV; DEG_GSE179661_HepG2; DEG_GSE201508_cGAMP; DEG_GSE201508_enthanol; DEG_GSE235310_LPS; DEG_GSE235310_Veh; DEG_GSE261716_CBD0.2_2d; DEG_GSE261716_CBD20_2d; DEG_GSE274859_LPS_24h
AXIN2	12	9	DEG_GSE131565; DEG_GSE168797_Mock_CBD; DEG_GSE168797_SARS_CBDV; DEG_GSE179661_MHCC97H; DEG_GSE235310_LPS; DEG_GSE235310_Veh; DEG_GSE261716_CBD20_28d; DEG_GSE272113_CBD; DEG_GSE272113_sCBD	3	DEG_GSE151512_12h; DEG_GSE168797_Mock_CBDV; DEG_GSE179661_HepG2
C11orf24	12	7	DEG_GSE151512_12h; DEG_GSE151512_24h; DEG_GSE168797_SARS_CBD; DEG_GSE168797_SARS_CBDV; DEG_GSE179661_MHCC97H; DEG_GSE274859_LPS_24h; GSE70689_CBD_NoLPS	5	DEG_GSE235310_LPS; DEG_GSE261716_CBD0.2_28d; DEG_GSE261716_CBD20_28d; DEG_GSE261716_CBD20_2d; DEG_GSE272113_sCBD
CAD	12	7	DEG_GSE131565; DEG_GSE152088; DEG_GSE168797_Mock_CBD; DEG_GSE168797_SARS_CBD; DEG_GSE179661_HepG2; DEG_GSE179661_MHCC97H; DEG_GSE274859_LPS_24h	5	DEG_GSE151512_12h; DEG_GSE151512_24h; DEG_GSE232624_EtOH0.25_CBD0.75_12h; DEG_GSE272113_CBD; DEG_GSE272113_sCBD
CARS1	12	0	NA	12	DEG_GSE131565; DEG_GSE151512_12h; DEG_GSE151512_24h; DEG_GSE151512_3h; DEG_GSE151512_6h; DEG_GSE168797_Mock_CBD; DEG_GSE168797_SARS_CBD; DEG_GSE179661_HepG2; DEG_GSE179661_MHCC97H; DEG_GSE232624_EtOH0.25_CBD0.75_6h; DEG_GSE235310_LPS; DEG_GSE235310_Veh
CBX4	12	1	DEG_GSE235310_LPS	11	DEG_GSE131565; DEG_GSE151512_24h; DEG_GSE152088; DEG_GSE168797_Mock_CBD; DEG_GSE168797_SARS_CBD; DEG_GSE179661_HepG2; DEG_GSE179661_MHCC97H; DEG_GSE235310_Veh; DEG_GSE272113_CBD; DEG_GSE272113_sCBD; DEG_GSE274859_LPS_24h
CCND3	12	9	DEG_GSE131565; DEG_GSE168797_Mock_CBD; DEG_GSE168797_SARS_CBD; DEG_GSE168797_SARS_CBDV; DEG_GSE179661_MHCC97H; DEG_GSE201508_cGAMP; DEG_GSE235310_Veh; DEG_GSE272113_CBD; DEG_GSE274859_LPS_24h	3	DEG_GSE168797_Mock_CBDV; DEG_GSE179661_HepG2; DEG_GSE235310_LPS
CCNF	12	11	DEG_GSE131565; DEG_GSE151512_12h; DEG_GSE151512_24h; DEG_GSE151512_6h; DEG_GSE168797_Mock_CBD; DEG_GSE168797_SARS_CBD; DEG_GSE179661_HepG2; DEG_GSE179661_MHCC97H; DEG_GSE201508_cGAMP; DEG_GSE235310_Veh; DEG_GSE274859_LPS_24h	1	DEG_GSE261716_CBD0.2_28d
CD55	12	1	DEG_GSE272113_CBD	11	DEG_GSE131565; DEG_GSE151512_12h; DEG_GSE151512_24h; DEG_GSE168797_Mock_CBD; DEG_GSE168797_SARS_CBD; DEG_GSE179661_HepG2; DEG_GSE179661_MHCC97H; DEG_GSE201508_cGAMP; DEG_GSE235310_Veh; DEG_GSE261716_CBD0.2_28d; DEG_GSE261716_CBD20_28d
CDK6	12	9	DEG_GSE131565; DEG_GSE152088; DEG_GSE168797_Mock_CBD; DEG_GSE168797_SARS_CBD; DEG_GSE179661_HepG2; DEG_GSE179661_MHCC97H; DEG_GSE235310_LPS; DEG_GSE235310_Veh; DEG_GSE274859_LPS_24h	3	DEG_GSE151512_24h; DEG_GSE201508_cGAMP; DEG_GSE272113_sCBD
CEBPD	12	2	DEG_GSE168797_Mock_CBD; DEG_GSE266113_WT	10	DEG_GSE131565; DEG_GSE152088; DEG_GSE168797_SARS_CBD; DEG_GSE179661_HepG2; DEG_GSE179661_MHCC97H; DEG_GSE235310_LPS; DEG_GSE261716_CBD0.2_28d; DEG_GSE261716_CBD20_2d; DEG_GSE272113_CBD; DEG_GSE272113_sCBD
CHPF2	12	4	DEG_GSE151512_24h; DEG_GSE168797_Mock_CBDV; DEG_GSE179661_MHCC97H; DEG_GSE235310_Veh	8	DEG_GSE131565; DEG_GSE168797_Mock_CBD; DEG_GSE168797_SARS_CBD; DEG_GSE179661_HepG2; DEG_GSE235310_LPS; DEG_GSE272113_CBD; DEG_GSE272113_sCBD; DEG_GSE274859_LPS_24h
CHST3	12	9	DEG_GSE131565; DEG_GSE168797_Mock_CBD; DEG_GSE168797_SARS_CBD; DEG_GSE179661_HepG2; DEG_GSE179661_MHCC97H; DEG_GSE201508_cGAMP; DEG_GSE201508_enthanol; DEG_GSE235310_LPS; DEG_GSE274859_LPS_24h	3	DEG_GSE151512_24h; DEG_GSE235310_Veh; DEG_GSE274435_DMSO_24h
CLIP4	12	0	NA	12	DEG_GSE131565; DEG_GSE151512_12h; DEG_GSE151512_24h; DEG_GSE151512_6h; DEG_GSE168797_Mock_CBD; DEG_GSE168797_SARS_CBD; DEG_GSE168797_SARS_CBDV; DEG_GSE179661_HepG2; DEG_GSE179661_MHCC97H; DEG_GSE201508_cGAMP; DEG_GSE235310_LPS; DEG_GSE235310_Veh
CNIH1	12	0	NA	12	DEG_GSE131565; DEG_GSE151512_12h; DEG_GSE151512_24h; DEG_GSE151512_6h; DEG_GSE168797_Mock_CBD; DEG_GSE179661_HepG2; DEG_GSE201508_cGAMP; DEG_GSE201508_enthanol; DEG_GSE235310_LPS; DEG_GSE235310_Veh; DEG_GSE261716_CBD10_28d; DEG_GSE261716_CBD20_28d
CRELD2	12	2	DEG_GSE151512_24h; DEG_GSE235310_Veh	10	DEG_GSE131565; DEG_GSE168797_Mock_CBD; DEG_GSE168797_SARS_CBD; DEG_GSE179661_MHCC97H; DEG_GSE201508_cGAMP; DEG_GSE201508_enthanol; DEG_GSE272113_CBD; DEG_GSE272113_sCBD; DEG_GSE274435_DMSO_4h; DEG_GSE274435_EtOH_4h
CSF1	12	5	DEG_GSE131565; DEG_GSE168797_Mock_CBDV; DEG_GSE179661_MHCC97H; DEG_GSE272113_CBD; DEG_GSE272113_sCBD	7	DEG_GSE168797_Mock_CBD; DEG_GSE179661_HepG2; DEG_GSE201508_cGAMP; DEG_GSE235310_LPS; DEG_GSE235310_Veh; DEG_GSE274435_DMSO_24h; DEG_GSE274859_LPS_24h
CTSB	12	4	DEG_GSE131565; DEG_GSE151512_12h; DEG_GSE179661_MHCC97H; DEG_GSE261716_CBD0.2_28d	8	DEG_GSE168797_Mock_CBD; DEG_GSE168797_SARS_CBD; DEG_GSE201508_cGAMP; DEG_GSE201508_enthanol; DEG_GSE235310_LPS; DEG_GSE272113_CBD; DEG_GSE272113_sCBD; DEG_GSE274859_LPS_24h
CTSD	12	0	NA	12	DEG_GSE131565; DEG_GSE152088; DEG_GSE168797_Mock_CBD; DEG_GSE168797_SARS_CBD; DEG_GSE168797_SARS_CBDV; DEG_GSE179661_HepG2; DEG_GSE179661_MHCC97H; DEG_GSE201508_cGAMP; DEG_GSE201508_enthanol; DEG_GSE235310_LPS; DEG_GSE235310_Veh; DEG_GSE274859_LPS_24h
CTSL	12	1	DEG_GSE179661_MHCC97H	11	DEG_GSE131565; DEG_GSE151512_12h; DEG_GSE151512_24h; DEG_GSE168797_Mock_CBD; DEG_GSE168797_SARS_CBD; DEG_GSE168797_SARS_CBDV; DEG_GSE179661_HepG2; DEG_GSE201508_cGAMP; DEG_GSE201508_enthanol; DEG_GSE235310_LPS; DEG_GSE235310_Veh
DAZAP2	12	4	DEG_GSE151512_12h; DEG_GSE151512_24h; DEG_GSE151512_6h; DEG_GSE235310_Veh	8	DEG_GSE131565; DEG_GSE168797_Mock_CBD; DEG_GSE168797_SARS_CBD; DEG_GSE168797_SARS_CBDV; DEG_GSE179661_HepG2; DEG_GSE179661_MHCC97H; DEG_GSE272113_sCBD; DEG_GSE274859_LPS_24h
DRAM2	12	1	DEG_GSE179661_HepG2	11	DEG_GSE131565; DEG_GSE151512_12h; DEG_GSE151512_24h; DEG_GSE168797_SARS_CBD; DEG_GSE179661_MHCC97H; DEG_GSE201508_cGAMP; DEG_GSE235310_LPS; DEG_GSE235310_Veh; DEG_GSE261716_CBD0.2_28d; DEG_GSE261716_CBD20_28d; DEG_GSE274859_LPS_24h
EFNA1	12	4	DEG_GSE168797_Mock_CBD; DEG_GSE168797_SARS_CBD; DEG_GSE168797_SARS_CBDV; DEG_GSE261716_CBD20_28d	8	DEG_GSE131565; DEG_GSE151512_24h; DEG_GSE152088; DEG_GSE168797_Mock_CBDV; DEG_GSE179661_HepG2; DEG_GSE179661_MHCC97H; DEG_GSE272113_CBD; DEG_GSE272113_sCBD
EFNB2	12	8	DEG_GSE131565; DEG_GSE151512_12h; DEG_GSE151512_24h; DEG_GSE151512_3h; DEG_GSE151512_6h; DEG_GSE235310_LPS; DEG_GSE272113_CBD; DEG_GSE272113_sCBD	4	DEG_GSE168797_Mock_CBD; DEG_GSE168797_SARS_CBD; DEG_GSE179661_HepG2; DEG_GSE274859_LPS_24h
EGLN1	12	8	DEG_GSE151512_12h; DEG_GSE151512_24h; DEG_GSE151512_6h; DEG_GSE168797_Mock_CBD; DEG_GSE168797_SARS_CBD; DEG_GSE168797_SARS_CBDV; DEG_GSE179661_MHCC97H; DEG_GSE274859_LPS_24h	4	DEG_GSE168797_Mock_CBDV; DEG_GSE179661_HepG2; DEG_GSE272113_CBD; DEG_GSE272113_sCBD
ERG28	12	5	DEG_GSE131565; DEG_GSE179661_HepG2; DEG_GSE179661_MHCC97H; DEG_GSE235310_LPS; DEG_GSE235310_Veh	7	DEG_GSE151512_12h; DEG_GSE151512_24h; DEG_GSE151512_6h; DEG_GSE168797_Mock_CBDV; DEG_GSE201508_cGAMP; DEG_GSE261716_CBD20_2d; DEG_GSE272113_sCBD
ETS1	12	3	DEG_GSE168797_Mock_CBDV; DEG_GSE235310_LPS; DEG_GSE261716_CBD0.2_2d	9	DEG_GSE151512_12h; DEG_GSE151512_24h; DEG_GSE151512_3h; DEG_GSE151512_6h; DEG_GSE168797_Mock_CBD; DEG_GSE168797_SARS_CBD; DEG_GSE179661_HepG2; DEG_GSE179661_MHCC97H; DEG_GSE272113_CBD
EXO1	12	10	DEG_GSE131565; DEG_GSE151512_12h; DEG_GSE151512_24h; DEG_GSE168797_Mock_CBD; DEG_GSE168797_SARS_CBD; DEG_GSE179661_HepG2; DEG_GSE179661_MHCC97H; DEG_GSE270378_CBD0.325_24h; DEG_GSE270378_CBD1.5_24h; DEG_GSE274859_LPS_24h	2	DEG_GSE266113_WT; DEG_GSE272113_sCBD
EZR	12	7	DEG_GSE168797_Mock_CBD; DEG_GSE168797_SARS_CBD; DEG_GSE201508_cGAMP; DEG_GSE201508_enthanol; DEG_GSE235310_LPS; DEG_GSE235310_Veh; DEG_GSE266113_mutNdufs4	5	DEG_GSE151512_24h; DEG_GSE179661_HepG2; DEG_GSE179661_MHCC97H; DEG_GSE272113_CBD; DEG_GSE272113_sCBD
FAM162A	12	8	DEG_GSE131565; DEG_GSE151512_12h; DEG_GSE151512_24h; DEG_GSE168797_Mock_CBD; DEG_GSE179661_HepG2; DEG_GSE235310_LPS; DEG_GSE274435_DMSO_24h; DEG_GSE274859_LPS_24h	4	DEG_GSE168797_Mock_CBDV; DEG_GSE179661_MHCC97H; DEG_GSE261716_CBD20_2d; DEG_GSE272113_sCBD
FAM222A	12	8	DEG_GSE179661_MHCC97H; DEG_GSE201508_cGAMP; DEG_GSE261716_CBD0.2_28d; DEG_GSE261716_CBD0.2_2d; DEG_GSE261716_CBD10_28d; DEG_GSE261716_CBD10_2d; DEG_GSE261716_CBD20_28d; DEG_GSE261716_CBD20_2d	4	DEG_GSE131565; DEG_GSE151512_12h; DEG_GSE151512_24h; DEG_GSE179661_HepG2
FDFT1	12	4	DEG_GSE131565; DEG_GSE235310_LPS; DEG_GSE235310_Veh; DEG_GSE274859_LPS_24h	8	DEG_GSE151512_12h; DEG_GSE151512_24h; DEG_GSE151512_6h; DEG_GSE168797_SARS_CBD; DEG_GSE201508_cGAMP; DEG_GSE201508_enthanol; DEG_GSE272113_CBD; DEG_GSE272113_sCBD
FDPS	12	4	DEG_GSE179661_MHCC97H; DEG_GSE235310_LPS; DEG_GSE235310_Veh; DEG_GSE274859_LPS_24h	8	DEG_GSE151512_12h; DEG_GSE151512_24h; DEG_GSE168797_SARS_CBD; DEG_GSE168797_SARS_CBDV; DEG_GSE201508_cGAMP; DEG_GSE201508_enthanol; DEG_GSE272113_CBD; DEG_GSE272113_sCBD
FMNL1	12	8	DEG_GSE168797_SARS_CBDV; DEG_GSE201508_enthanol; DEG_GSE235310_LPS; DEG_GSE235310_Veh; DEG_GSE272113_CBD; DEG_GSE272113_sCBD; DEG_GSE274859_LPS_24h; GSE70689_CBD_wLPS	4	DEG_GSE131565; DEG_GSE168797_Mock_CBD; DEG_GSE168797_Mock_CBDV; DEG_GSE179661_HepG2
FOSL2	12	6	DEG_GSE151512_12h; DEG_GSE151512_24h; DEG_GSE151512_6h; DEG_GSE168797_SARS_CBD; DEG_GSE168797_SARS_CBDV; DEG_GSE235310_Veh	6	DEG_GSE152088; DEG_GSE168797_Mock_CBDV; DEG_GSE179661_HepG2; DEG_GSE179661_MHCC97H; DEG_GSE235310_LPS; DEG_GSE272113_CBD
FOXRED2	12	8	DEG_GSE131565; DEG_GSE151512_24h; DEG_GSE151512_6h; DEG_GSE168797_Mock_CBD; DEG_GSE168797_Mock_CBDV; DEG_GSE168797_SARS_CBD; DEG_GSE179661_HepG2; DEG_GSE179661_MHCC97H	4	DEG_GSE235310_LPS; DEG_GSE272113_CBD; DEG_GSE272113_sCBD; DEG_GSE274859_LPS_24h
GARS1	12	1	DEG_GSE152088	11	DEG_GSE131565; DEG_GSE151512_12h; DEG_GSE151512_24h; DEG_GSE151512_3h; DEG_GSE151512_6h; DEG_GSE168797_Mock_CBD; DEG_GSE168797_SARS_CBD; DEG_GSE179661_HepG2; DEG_GSE179661_MHCC97H; DEG_GSE201508_cGAMP; DEG_GSE235310_Veh
GBA	12	5	DEG_GSE151512_12h; DEG_GSE151512_24h; DEG_GSE179661_HepG2; DEG_GSE179661_MHCC97H; DEG_GSE232624_Veh_CBD0.75_12h	7	DEG_GSE168797_SARS_CBD; DEG_GSE168797_SARS_CBDV; DEG_GSE235310_LPS; DEG_GSE235310_Veh; DEG_GSE272113_CBD; DEG_GSE272113_sCBD; DEG_GSE274859_LPS_24h
GCH1	12	0	NA	12	DEG_GSE131565; DEG_GSE151512_12h; DEG_GSE151512_24h; DEG_GSE151512_6h; DEG_GSE168797_Mock_CBD; DEG_GSE168797_SARS_CBD; DEG_GSE235310_LPS; DEG_GSE235310_Veh; DEG_GSE261716_CBD0.2_28d; DEG_GSE261716_CBD10_28d; DEG_GSE261716_CBD20_28d; DEG_GSE272113_sCBD
GLA	12	5	DEG_GSE131565; DEG_GSE151512_12h; DEG_GSE151512_24h; DEG_GSE151512_6h; DEG_GSE179661_MHCC97H	7	DEG_GSE168797_Mock_CBD; DEG_GSE168797_SARS_CBD; DEG_GSE168797_SARS_CBDV; DEG_GSE235310_LPS; DEG_GSE272113_CBD; DEG_GSE272113_sCBD; DEG_GSE274859_LPS_24h
GNS	12	3	DEG_GSE151512_12h; DEG_GSE151512_6h; DEG_GSE179661_HepG2	9	DEG_GSE131565; DEG_GSE168797_Mock_CBD; DEG_GSE168797_SARS_CBD; DEG_GSE168797_SARS_CBDV; DEG_GSE201508_cGAMP; DEG_GSE235310_LPS; DEG_GSE272113_CBD; DEG_GSE272113_sCBD; DEG_GSE274859_LPS_24h
GPCPD1	12	2	DEG_GSE168797_SARS_CBDV; DEG_GSE261716_CBD0.2_2d	10	DEG_GSE131565; DEG_GSE168797_Mock_CBD; DEG_GSE179661_HepG2; DEG_GSE179661_MHCC97H; DEG_GSE232624_EtOH0.75_CBD0.75_6h; DEG_GSE235310_LPS; DEG_GSE235310_Veh; DEG_GSE261716_CBD0.2_28d; DEG_GSE261716_CBD10_28d; DEG_GSE261716_CBD20_28d
GPNMB	12	0	NA	12	DEG_GSE131565; DEG_GSE168797_Mock_CBD; DEG_GSE168797_SARS_CBD; DEG_GSE168797_SARS_CBDV; DEG_GSE179661_MHCC97H; DEG_GSE201508_cGAMP; DEG_GSE201508_enthanol; DEG_GSE235310_LPS; DEG_GSE235310_Veh; DEG_GSE272113_CBD; DEG_GSE272113_sCBD; DEG_GSE274859_LPS_24h
GTPBP2	12	1	DEG_GSE261716_CBD0.2_2d	11	DEG_GSE131565; DEG_GSE168797_Mock_CBD; DEG_GSE168797_SARS_CBD; DEG_GSE179661_HepG2; DEG_GSE179661_MHCC97H; DEG_GSE235310_LPS; DEG_GSE235310_Veh; DEG_GSE272113_CBD; DEG_GSE274859_LPS_24h; GSE70689_CBD_NoLPS; GSE70689_CBD_wLPS
HDAC5	12	5	DEG_GSE168797_SARS_CBDV; DEG_GSE261716_CBD20_28d; DEG_GSE261716_CBD20_2d; DEG_GSE270378_CBD0.75_24h; DEG_GSE274859_LPS_24h	7	DEG_GSE131565; DEG_GSE168797_Mock_CBD; DEG_GSE179661_HepG2; DEG_GSE179661_MHCC97H; DEG_GSE270378_CBD0.325_6h; DEG_GSE272113_CBD; DEG_GSE272113_sCBD
HIP1	12	9	DEG_GSE131565; DEG_GSE168797_Mock_CBD; DEG_GSE168797_SARS_CBD; DEG_GSE179661_MHCC97H; DEG_GSE201508_cGAMP; DEG_GSE201508_enthanol; DEG_GSE272113_CBD; DEG_GSE272113_sCBD; DEG_GSE274859_LPS_24h	3	DEG_GSE151512_24h; DEG_GSE235310_LPS; DEG_GSE266113_WT
HM13	12	1	DEG_GSE261716_CBD20_28d	11	DEG_GSE131565; DEG_GSE168797_Mock_CBD; DEG_GSE168797_SARS_CBD; DEG_GSE179661_HepG2; DEG_GSE179661_MHCC97H; DEG_GSE201508_cGAMP; DEG_GSE235310_LPS; DEG_GSE235310_Veh; DEG_GSE272113_CBD; DEG_GSE272113_sCBD; DEG_GSE274859_LPS_24h
HNRNPF	12	7	DEG_GSE131565; DEG_GSE151512_24h; DEG_GSE168797_Mock_CBD; DEG_GSE168797_SARS_CBD; DEG_GSE179661_MHCC97H; DEG_GSE201508_cGAMP; DEG_GSE274859_LPS_24h	5	DEG_GSE179661_HepG2; DEG_GSE266113_WT; DEG_GSE272113_CBD; DEG_GSE272113_sCBD; DEG_GSE274435_DMSO_24h
HPRT1	12	8	DEG_GSE131565; DEG_GSE152088; DEG_GSE168797_Mock_CBD; DEG_GSE168797_SARS_CBD; DEG_GSE179661_MHCC97H; DEG_GSE235310_LPS; DEG_GSE235310_Veh; DEG_GSE274859_LPS_24h	4	DEG_GSE261716_CBD0.2_28d; DEG_GSE261716_CBD20_28d; DEG_GSE261716_CBD20_2d; DEG_GSE266113_WT
HS1BP3	12	1	DEG_GSE168797_Mock_CBDV	11	DEG_GSE131565; DEG_GSE151512_24h; DEG_GSE152088; DEG_GSE168797_Mock_CBD; DEG_GSE168797_SARS_CBD; DEG_GSE168797_SARS_CBDV; DEG_GSE201508_cGAMP; DEG_GSE201508_enthanol; DEG_GSE272113_CBD; DEG_GSE272113_sCBD; DEG_GSE274859_LPS_24h
HSD17B7	12	3	DEG_GSE235310_LPS; DEG_GSE235310_Veh; DEG_GSE274859_LPS_24h	9	DEG_GSE131565; DEG_GSE151512_12h; DEG_GSE151512_24h; DEG_GSE168797_Mock_CBD; DEG_GSE168797_Mock_CBDV; DEG_GSE168797_SARS_CBD; DEG_GSE201508_cGAMP; DEG_GSE272113_CBD; DEG_GSE272113_sCBD
HSPG2	12	10	DEG_GSE131565; DEG_GSE151512_6h; DEG_GSE168797_Mock_CBD; DEG_GSE168797_SARS_CBD; DEG_GSE179661_HepG2; DEG_GSE179661_MHCC97H; DEG_GSE235310_Veh; DEG_GSE261716_CBD20_28d; DEG_GSE272113_CBD; DEG_GSE272113_sCBD	2	DEG_GSE151512_24h; DEG_GSE274859_LPS_24h
HYOU1	12	2	DEG_GSE235310_LPS; DEG_GSE261716_CBD20_28d	10	DEG_GSE131565; DEG_GSE168797_Mock_CBD; DEG_GSE168797_SARS_CBD; DEG_GSE179661_HepG2; DEG_GSE179661_MHCC97H; DEG_GSE201508_cGAMP; DEG_GSE201508_enthanol; DEG_GSE272113_CBD; DEG_GSE272113_sCBD; DEG_GSE274859_LPS_24h
IL1R1	12	8	DEG_GSE131565; DEG_GSE168797_Mock_CBD; DEG_GSE179661_HepG2; DEG_GSE179661_MHCC97H; DEG_GSE235310_LPS; DEG_GSE235310_Veh; DEG_GSE272113_CBD; DEG_GSE272113_sCBD	4	DEG_GSE151512_24h; DEG_GSE261716_CBD0.2_28d; DEG_GSE261716_CBD20_28d; DEG_GSE274435_DMSO_24h
IL1RN	12	2	DEG_GSE179661_HepG2; DEG_GSE201508_cGAMP	10	DEG_GSE131565; DEG_GSE179661_MHCC97H; DEG_GSE235310_LPS; DEG_GSE235310_Veh; DEG_GSE261716_CBD0.2_28d; DEG_GSE261716_CBD20_28d; DEG_GSE270378_CBD0.325_24h; DEG_GSE270378_CBD0.75_24h; DEG_GSE270378_CBD1.5_24h; DEG_GSE274859_LPS_24h
JAG2	12	8	DEG_GSE131565; DEG_GSE168797_Mock_CBD; DEG_GSE168797_SARS_CBD; DEG_GSE179661_MHCC97H; DEG_GSE235310_LPS; DEG_GSE235310_Veh; DEG_GSE274435_DMSO_24h; DEG_GSE274859_LPS_24h	4	DEG_GSE151512_12h; DEG_GSE151512_24h; DEG_GSE152088; DEG_GSE179661_HepG2
JUNB	12	4	DEG_GSE168797_SARS_CBD; DEG_GSE168797_SARS_CBDV; DEG_GSE201508_cGAMP; DEG_GSE235310_LPS	8	DEG_GSE131565; DEG_GSE151512_12h; DEG_GSE151512_24h; DEG_GSE152088; DEG_GSE179661_HepG2; DEG_GSE179661_MHCC97H; DEG_GSE272113_CBD; DEG_GSE272113_sCBD
KIZ	12	3	DEG_GSE151512_3h; DEG_GSE179661_HepG2; DEG_GSE266113_WT	9	DEG_GSE131565; DEG_GSE151512_12h; DEG_GSE151512_24h; DEG_GSE168797_Mock_CBD; DEG_GSE168797_SARS_CBD; DEG_GSE179661_MHCC97H; DEG_GSE232624_EtOH0.25_CBD0.75_6h; DEG_GSE232624_EtOH0.75_CBD0.75_6h; DEG_GSE274859_LPS_24h
KLHL24	12	3	DEG_GSE232624_Veh_CBD0.75_12h; DEG_GSE261716_CBD0.2_2d; DEG_GSE266113_WT	9	DEG_GSE131565; DEG_GSE151512_24h; DEG_GSE152088; DEG_GSE168797_Mock_CBD; DEG_GSE168797_SARS_CBD; DEG_GSE179661_HepG2; DEG_GSE179661_MHCC97H; DEG_GSE201508_cGAMP; DEG_GSE235310_LPS
LGALS8	12	0	NA	12	DEG_GSE131565; DEG_GSE151512_24h; DEG_GSE151512_6h; DEG_GSE168797_Mock_CBD; DEG_GSE168797_SARS_CBD; DEG_GSE179661_MHCC97H; DEG_GSE201508_cGAMP; DEG_GSE235310_LPS; DEG_GSE261716_CBD0.2_28d; DEG_GSE261716_CBD20_28d; DEG_GSE274435_DMSO_24h; DEG_GSE274859_LPS_24h
LGR4	12	7	DEG_GSE131565; DEG_GSE168797_Mock_CBD; DEG_GSE168797_SARS_CBD; DEG_GSE168797_SARS_CBDV; DEG_GSE179661_HepG2; DEG_GSE179661_MHCC97H; DEG_GSE235310_Veh	5	DEG_GSE151512_12h; DEG_GSE151512_24h; DEG_GSE168797_Mock_CBDV; DEG_GSE272113_CBD; DEG_GSE272113_sCBD
LRRC8A	12	6	DEG_GSE151512_12h; DEG_GSE151512_24h; DEG_GSE151512_6h; DEG_GSE168797_Mock_CBD; DEG_GSE168797_SARS_CBD; DEG_GSE261716_CBD20_28d	6	DEG_GSE131565; DEG_GSE179661_HepG2; DEG_GSE235310_LPS; DEG_GSE272113_CBD; DEG_GSE272113_sCBD; DEG_GSE274859_LPS_24h
LURAP1L	12	5	DEG_GSE151512_12h; DEG_GSE151512_24h; DEG_GSE151512_6h; DEG_GSE272113_CBD; DEG_GSE272113_sCBD	7	DEG_GSE131565; DEG_GSE168797_Mock_CBD; DEG_GSE168797_SARS_CBD; DEG_GSE179661_HepG2; DEG_GSE179661_MHCC97H; DEG_GSE201508_cGAMP; DEG_GSE261716_CBD0.2_28d
LZTFL1	12	3	DEG_GSE179661_HepG2; DEG_GSE232624_Veh_CBD0.75_12h; DEG_GSE232624_Veh_CBD3_12h	9	DEG_GSE131565; DEG_GSE168797_Mock_CBD; DEG_GSE168797_SARS_CBD; DEG_GSE179661_MHCC97H; DEG_GSE201508_cGAMP; DEG_GSE201508_enthanol; DEG_GSE261716_CBD20_28d; DEG_GSE261716_CBD20_2d; DEG_GSE274859_LPS_24h
MAFK	12	2	DEG_GSE168797_SARS_CBDV; DEG_GSE232624_EtOH0.75_CBD0.75_12h	10	DEG_GSE131565; DEG_GSE151512_24h; DEG_GSE152088; DEG_GSE179661_HepG2; DEG_GSE179661_MHCC97H; DEG_GSE235310_LPS; DEG_GSE235310_Veh; DEG_GSE272113_CBD; DEG_GSE272113_sCBD; DEG_GSE274859_LPS_24h
MAGED2	12	5	DEG_GSE151512_24h; DEG_GSE232624_Veh_CBD3_12h; DEG_GSE232624_Veh_CBD3_6h; DEG_GSE235310_LPS; DEG_GSE235310_Veh	7	DEG_GSE131565; DEG_GSE168797_SARS_CBD; DEG_GSE179661_HepG2; DEG_GSE179661_MHCC97H; DEG_GSE201508_cGAMP; DEG_GSE232624_EtOH0.25_CBD0.75_12h; DEG_GSE261716_CBD20_28d
MAP1LC3B	12	0	NA	12	DEG_GSE131565; DEG_GSE168797_Mock_CBD; DEG_GSE168797_SARS_CBD; DEG_GSE179661_HepG2; DEG_GSE179661_MHCC97H; DEG_GSE201508_cGAMP; DEG_GSE235310_Veh; DEG_GSE261716_CBD0.2_28d; DEG_GSE261716_CBD20_28d; DEG_GSE261716_CBD20_2d; DEG_GSE270378_CBD0.75_24h; DEG_GSE274859_LPS_24h
MARCKSL1	12	12	DEG_GSE131565; DEG_GSE151512_12h; DEG_GSE151512_24h; DEG_GSE151512_6h; DEG_GSE168797_Mock_CBD; DEG_GSE179661_MHCC97H; DEG_GSE201508_cGAMP; DEG_GSE235310_LPS; DEG_GSE235310_Veh; DEG_GSE272113_CBD; DEG_GSE272113_sCBD; DEG_GSE274859_LPS_24h	0	NA
MAT2A	12	7	DEG_GSE131565; DEG_GSE152088; DEG_GSE179661_HepG2; DEG_GSE179661_MHCC97H; DEG_GSE201508_enthanol; DEG_GSE235310_LPS; DEG_GSE272113_CBD	5	DEG_GSE151512_12h; DEG_GSE261716_CBD0.2_28d; DEG_GSE261716_CBD0.2_2d; DEG_GSE261716_CBD20_28d; DEG_GSE261716_CBD20_2d
MCM10	12	8	DEG_GSE131565; DEG_GSE151512_12h; DEG_GSE151512_24h; DEG_GSE168797_Mock_CBD; DEG_GSE168797_SARS_CBD; DEG_GSE179661_HepG2; DEG_GSE179661_MHCC97H; DEG_GSE274859_LPS_24h	4	DEG_GSE261716_CBD10_28d; DEG_GSE261716_CBD20_28d; DEG_GSE261716_CBD20_2d; DEG_GSE266113_WT
MCM6	12	10	DEG_GSE131565; DEG_GSE151512_12h; DEG_GSE151512_24h; DEG_GSE168797_Mock_CBD; DEG_GSE168797_SARS_CBD; DEG_GSE179661_HepG2; DEG_GSE179661_MHCC97H; DEG_GSE201508_cGAMP; DEG_GSE235310_Veh; DEG_GSE274859_LPS_24h	2	DEG_GSE272113_CBD; DEG_GSE272113_sCBD
MCM7	12	9	DEG_GSE131565; DEG_GSE151512_24h; DEG_GSE168797_Mock_CBD; DEG_GSE168797_SARS_CBD; DEG_GSE201508_cGAMP; DEG_GSE232624_EtOH0.75_CBD0.75_12h; DEG_GSE235310_LPS; DEG_GSE261716_CBD20_28d; DEG_GSE274859_LPS_24h	3	DEG_GSE179661_MHCC97H; DEG_GSE266113_WT; DEG_GSE272113_CBD
MXD4	12	7	DEG_GSE235310_Veh; DEG_GSE261716_CBD0.2_28d; DEG_GSE261716_CBD20_28d; DEG_GSE261716_CBD20_2d; DEG_GSE266113_WT; DEG_GSE272113_CBD; DEG_GSE272113_sCBD	5	DEG_GSE131565; DEG_GSE152088; DEG_GSE168797_SARS_CBD; DEG_GSE168797_SARS_CBDV; DEG_GSE179661_MHCC97H
MYORG	12	11	DEG_GSE131565; DEG_GSE151512_12h; DEG_GSE151512_6h; DEG_GSE168797_Mock_CBD; DEG_GSE168797_SARS_CBD; DEG_GSE179661_HepG2; DEG_GSE179661_MHCC97H; DEG_GSE235310_Veh; DEG_GSE261716_CBD0.2_28d; DEG_GSE272113_CBD; DEG_GSE272113_sCBD	1	DEG_GSE168797_Mock_CBDV
NOP10	12	1	DEG_GSE274859_LPS_24h	11	DEG_GSE168797_Mock_CBD; DEG_GSE168797_SARS_CBD; DEG_GSE168797_SARS_CBDV; DEG_GSE201508_cGAMP; DEG_GSE201508_enthanol; DEG_GSE232624_Veh_CBD3_12h; DEG_GSE235310_LPS; DEG_GSE235310_Veh; DEG_GSE261716_CBD0.2_2d; DEG_GSE261716_CBD20_2d; DEG_GSE272113_sCBD
NPC1	12	2	DEG_GSE168797_SARS_CBDV; DEG_GSE179661_MHCC97H	10	DEG_GSE131565; DEG_GSE151512_24h; DEG_GSE168797_Mock_CBD; DEG_GSE201508_cGAMP; DEG_GSE201508_enthanol; DEG_GSE235310_LPS; DEG_GSE235310_Veh; DEG_GSE272113_CBD; DEG_GSE272113_sCBD; DEG_GSE274859_LPS_24h
OAF	12	1	DEG_GSE235310_LPS	11	DEG_GSE131565; DEG_GSE151512_12h; DEG_GSE151512_24h; DEG_GSE168797_Mock_CBD; DEG_GSE168797_SARS_CBD; DEG_GSE168797_SARS_CBDV; DEG_GSE179661_HepG2; DEG_GSE179661_MHCC97H; DEG_GSE261716_CBD10_28d; DEG_GSE272113_CBD; DEG_GSE272113_sCBD
OTUD1	12	3	DEG_GSE272113_CBD; DEG_GSE272113_sCBD; DEG_GSE274859_LPS_24h	9	DEG_GSE131565; DEG_GSE151512_24h; DEG_GSE152088; DEG_GSE168797_Mock_CBD; DEG_GSE168797_SARS_CBD; DEG_GSE179661_HepG2; DEG_GSE179661_MHCC97H; DEG_GSE235310_LPS; DEG_GSE235310_Veh
PBXIP1	12	9	DEG_GSE151512_24h; DEG_GSE235310_LPS; DEG_GSE235310_Veh; DEG_GSE261716_CBD20_28d; DEG_GSE261716_CBD20_2d; DEG_GSE266113_WT; DEG_GSE272113_CBD; DEG_GSE272113_sCBD; DEG_GSE274859_LPS_24h	3	DEG_GSE152088; DEG_GSE168797_SARS_CBD; DEG_GSE168797_SARS_CBDV
PDLIM2	12	9	DEG_GSE131565; DEG_GSE151512_24h; DEG_GSE168797_Mock_CBD; DEG_GSE168797_SARS_CBD; DEG_GSE201508_cGAMP; DEG_GSE235310_Veh; DEG_GSE272113_CBD; DEG_GSE272113_sCBD; DEG_GSE274859_LPS_24h	3	DEG_GSE152088; DEG_GSE179661_HepG2; DEG_GSE179661_MHCC97H
PDLIM5	12	8	DEG_GSE151512_12h; DEG_GSE151512_24h; DEG_GSE152088; DEG_GSE168797_Mock_CBD; DEG_GSE168797_SARS_CBD; DEG_GSE168797_SARS_CBDV; DEG_GSE272113_CBD; DEG_GSE272113_sCBD	4	DEG_GSE168797_Mock_CBDV; DEG_GSE179661_HepG2; DEG_GSE179661_MHCC97H; DEG_GSE232624_EtOH0.25_CBD0.75_12h
PEG10	12	10	DEG_GSE131565; DEG_GSE151512_12h; DEG_GSE151512_24h; DEG_GSE168797_Mock_CBD; DEG_GSE168797_SARS_CBD; DEG_GSE168797_SARS_CBDV; DEG_GSE179661_HepG2; DEG_GSE272113_CBD; DEG_GSE272113_sCBD; DEG_GSE274859_LPS_24h	2	DEG_GSE168797_Mock_CBDV; DEG_GSE179661_MHCC97H
PINK1	12	4	DEG_GSE168797_Mock_CBDV; DEG_GSE266113_WT; DEG_GSE272113_CBD; DEG_GSE272113_sCBD	8	DEG_GSE131565; DEG_GSE151512_24h; DEG_GSE168797_SARS_CBD; DEG_GSE168797_SARS_CBDV; DEG_GSE179661_HepG2; DEG_GSE179661_MHCC97H; DEG_GSE235310_LPS; DEG_GSE235310_Veh
PLAUR	12	2	DEG_GSE232624_EtOH0.25_CBD0.75_12h; DEG_GSE274859_LPS_24h	10	DEG_GSE131565; DEG_GSE168797_Mock_CBD; DEG_GSE168797_SARS_CBD; DEG_GSE179661_HepG2; DEG_GSE179661_MHCC97H; DEG_GSE201508_cGAMP; DEG_GSE235310_LPS; DEG_GSE266113_WT; DEG_GSE272113_CBD; DEG_GSE272113_sCBD
PLPP5	12	0	NA	12	DEG_GSE131565; DEG_GSE168797_Mock_CBD; DEG_GSE168797_SARS_CBD; DEG_GSE179661_HepG2; DEG_GSE179661_MHCC97H; DEG_GSE201508_cGAMP; DEG_GSE201508_enthanol; DEG_GSE235310_LPS; DEG_GSE235310_Veh; DEG_GSE261716_CBD20_28d; DEG_GSE272113_sCBD; DEG_GSE274859_LPS_24h
POLA1	12	10	DEG_GSE131565; DEG_GSE151512_12h; DEG_GSE151512_24h; DEG_GSE168797_Mock_CBD; DEG_GSE168797_SARS_CBD; DEG_GSE179661_HepG2; DEG_GSE235310_Veh; DEG_GSE261716_CBD10_28d; DEG_GSE261716_CBD20_28d; DEG_GSE274859_LPS_24h	2	DEG_GSE266113_WT; DEG_GSE272113_CBD
PRPF4	12	11	DEG_GSE131565; DEG_GSE151512_12h; DEG_GSE151512_24h; DEG_GSE151512_6h; DEG_GSE168797_Mock_CBD; DEG_GSE168797_SARS_CBD; DEG_GSE168797_SARS_CBDV; DEG_GSE179661_MHCC97H; DEG_GSE201508_cGAMP; DEG_GSE235310_LPS; DEG_GSE235310_Veh	1	DEG_GSE266113_WT
PSRC1	12	12	DEG_GSE131565; DEG_GSE151512_12h; DEG_GSE151512_24h; DEG_GSE151512_6h; DEG_GSE168797_Mock_CBD; DEG_GSE168797_SARS_CBD; DEG_GSE179661_HepG2; DEG_GSE179661_MHCC97H; DEG_GSE201508_cGAMP; DEG_GSE272113_CBD; DEG_GSE272113_sCBD; DEG_GSE274859_LPS_24h	0	NA
RND3	12	4	DEG_GSE151512_24h; DEG_GSE152088; DEG_GSE272113_CBD; DEG_GSE272113_sCBD	8	DEG_GSE168797_Mock_CBD; DEG_GSE168797_SARS_CBD; DEG_GSE179661_HepG2; DEG_GSE179661_MHCC97H; DEG_GSE201508_cGAMP; DEG_GSE201508_enthanol; DEG_GSE235310_LPS; DEG_GSE235310_Veh
RNF145	12	11	DEG_GSE151512_12h; DEG_GSE151512_24h; DEG_GSE151512_6h; DEG_GSE201508_cGAMP; DEG_GSE201508_enthanol; DEG_GSE235310_LPS; DEG_GSE235310_Veh; DEG_GSE272113_CBD; DEG_GSE272113_sCBD; DEG_GSE274435_DMSO_24h; DEG_GSE274435_EtOH_24h	1	DEG_GSE131565
RPS27L	12	4	DEG_GSE131565; DEG_GSE179661_HepG2; DEG_GSE235310_LPS; DEG_GSE272113_CBD	8	DEG_GSE151512_24h; DEG_GSE168797_SARS_CBD; DEG_GSE179661_MHCC97H; DEG_GSE201508_cGAMP; DEG_GSE201508_enthanol; DEG_GSE261716_CBD20_28d; DEG_GSE261716_CBD20_2d; DEG_GSE274435_DMSO_24h
S100A10	12	7	DEG_GSE131565; DEG_GSE168797_Mock_CBD; DEG_GSE235310_LPS; DEG_GSE235310_Veh; DEG_GSE272113_CBD; DEG_GSE272113_sCBD; DEG_GSE274859_LPS_24h	5	DEG_GSE179661_HepG2; DEG_GSE201508_cGAMP; DEG_GSE201508_enthanol; DEG_GSE261716_CBD0.2_2d; DEG_GSE261716_CBD20_28d
SAT1	12	0	NA	12	DEG_GSE131565; DEG_GSE151512_12h; DEG_GSE151512_24h; DEG_GSE168797_Mock_CBD; DEG_GSE168797_Mock_CBDV; DEG_GSE168797_SARS_CBD; DEG_GSE179661_HepG2; DEG_GSE179661_MHCC97H; DEG_GSE201508_cGAMP; DEG_GSE235310_Veh; DEG_GSE272113_sCBD; DEG_GSE274859_LPS_24h
SCARB1	12	9	DEG_GSE131565; DEG_GSE151512_6h; DEG_GSE168797_Mock_CBD; DEG_GSE168797_SARS_CBD; DEG_GSE179661_MHCC97H; DEG_GSE201508_cGAMP; DEG_GSE235310_Veh; DEG_GSE261716_CBD0.2_2d; DEG_GSE274859_LPS_24h	3	DEG_GSE151512_12h; DEG_GSE151512_24h; DEG_GSE272113_sCBD
SEC24D	12	1	DEG_GSE235310_Veh	11	DEG_GSE131565; DEG_GSE151512_24h; DEG_GSE168797_Mock_CBD; DEG_GSE168797_SARS_CBD; DEG_GSE168797_SARS_CBDV; DEG_GSE179661_HepG2; DEG_GSE179661_MHCC97H; DEG_GSE201508_cGAMP; DEG_GSE201508_enthanol; DEG_GSE235310_LPS; DEG_GSE274859_LPS_24h
SEC61A1	12	1	DEG_GSE151512_24h	11	DEG_GSE131565; DEG_GSE168797_Mock_CBD; DEG_GSE168797_SARS_CBD; DEG_GSE179661_HepG2; DEG_GSE179661_MHCC97H; DEG_GSE201508_cGAMP; DEG_GSE232624_EtOH0.25_CBD0.75_12h; DEG_GSE235310_LPS; DEG_GSE272113_CBD; DEG_GSE272113_sCBD; DEG_GSE274859_LPS_24h
SELENOS	12	0	NA	12	DEG_GSE131565; DEG_GSE151512_12h; DEG_GSE168797_Mock_CBD; DEG_GSE168797_SARS_CBD; DEG_GSE179661_HepG2; DEG_GSE179661_MHCC97H; DEG_GSE201508_cGAMP; DEG_GSE235310_Veh; DEG_GSE272113_CBD; DEG_GSE272113_sCBD; DEG_GSE274435_DMSO_24h; DEG_GSE274859_LPS_24h
SEPHS2	12	2	DEG_GSE179661_HepG2; DEG_GSE274859_LPS_24h	10	DEG_GSE131565; DEG_GSE168797_Mock_CBD; DEG_GSE168797_SARS_CBD; DEG_GSE168797_SARS_CBDV; DEG_GSE179661_MHCC97H; DEG_GSE235310_LPS; DEG_GSE235310_Veh; DEG_GSE261716_CBD20_2d; DEG_GSE272113_CBD; DEG_GSE272113_sCBD
SESN3	12	12	DEG_GSE131565; DEG_GSE151512_12h; DEG_GSE151512_24h; DEG_GSE151512_6h; DEG_GSE168797_SARS_CBD; DEG_GSE201508_cGAMP; DEG_GSE201508_enthanol; DEG_GSE235310_LPS; DEG_GSE235310_Veh; DEG_GSE261716_CBD0.2_2d; DEG_GSE272113_CBD; DEG_GSE272113_sCBD	0	NA
SLC38A6	12	3	DEG_GSE179661_HepG2; DEG_GSE179661_MHCC97H; DEG_GSE270378_CBD0.325_24h	9	DEG_GSE168797_Mock_CBD; DEG_GSE168797_SARS_CBD; DEG_GSE168797_SARS_CBDV; DEG_GSE201508_cGAMP; DEG_GSE201508_enthanol; DEG_GSE235310_LPS; DEG_GSE261716_CBD0.2_28d; DEG_GSE261716_CBD20_28d; DEG_GSE274859_LPS_24h
SNX8	12	3	DEG_GSE235310_Veh; DEG_GSE261716_CBD20_28d; DEG_GSE261716_CBD20_2d	9	DEG_GSE131565; DEG_GSE151512_24h; DEG_GSE168797_Mock_CBD; DEG_GSE179661_MHCC97H; DEG_GSE201508_cGAMP; DEG_GSE201508_enthanol; DEG_GSE232624_EtOH0.75_CBD0.75_6h; DEG_GSE235310_LPS; DEG_GSE274859_LPS_24h
SRSF3	12	8	DEG_GSE131565; DEG_GSE151512_12h; DEG_GSE151512_24h; DEG_GSE151512_6h; DEG_GSE168797_Mock_CBD; DEG_GSE201508_cGAMP; DEG_GSE235310_LPS; DEG_GSE274859_LPS_24h	4	DEG_GSE179661_HepG2; DEG_GSE179661_MHCC97H; DEG_GSE261716_CBD0.2_2d; DEG_GSE261716_CBD20_28d
STAT2	12	4	DEG_GSE151512_12h; DEG_GSE151512_24h; DEG_GSE179661_HepG2; DEG_GSE261716_CBD20_28d	8	DEG_GSE168797_Mock_CBD; DEG_GSE168797_SARS_CBD; DEG_GSE179661_MHCC97H; DEG_GSE201508_enthanol; DEG_GSE235310_LPS; DEG_GSE235310_Veh; DEG_GSE272113_CBD; DEG_GSE274859_LPS_24h
STC2	12	1	DEG_GSE168797_Mock_CBDV	11	DEG_GSE131565; DEG_GSE151512_12h; DEG_GSE151512_3h; DEG_GSE151512_6h; DEG_GSE168797_Mock_CBD; DEG_GSE168797_SARS_CBD; DEG_GSE168797_SARS_CBDV; DEG_GSE179661_HepG2; DEG_GSE179661_MHCC97H; DEG_GSE201508_cGAMP; DEG_GSE272113_sCBD
STOM	12	4	DEG_GSE131565; DEG_GSE261716_CBD0.2_28d; DEG_GSE261716_CBD20_28d; DEG_GSE261716_CBD20_2d	8	DEG_GSE151512_12h; DEG_GSE151512_24h; DEG_GSE168797_Mock_CBDV; DEG_GSE168797_SARS_CBD; DEG_GSE201508_cGAMP; DEG_GSE201508_enthanol; DEG_GSE235310_LPS; DEG_GSE274859_LPS_24h
SYNCRIP	12	10	DEG_GSE131565; DEG_GSE151512_12h; DEG_GSE151512_24h; DEG_GSE152088; DEG_GSE168797_Mock_CBD; DEG_GSE168797_SARS_CBD; DEG_GSE179661_HepG2; DEG_GSE179661_MHCC97H; DEG_GSE235310_Veh; DEG_GSE274859_LPS_24h	2	DEG_GSE272113_CBD; DEG_GSE272113_sCBD
SYNPO	12	10	DEG_GSE131565; DEG_GSE151512_24h; DEG_GSE168797_Mock_CBD; DEG_GSE168797_SARS_CBD; DEG_GSE168797_SARS_CBDV; DEG_GSE179661_MHCC97H; DEG_GSE235310_LPS; DEG_GSE272113_CBD; DEG_GSE272113_sCBD; DEG_GSE274859_LPS_24h	2	DEG_GSE179661_HepG2; DEG_GSE201508_cGAMP
TAGLN	12	9	DEG_GSE131565; DEG_GSE151512_3h; DEG_GSE151512_6h; DEG_GSE168797_Mock_CBD; DEG_GSE168797_SARS_CBD; DEG_GSE168797_SARS_CBDV; DEG_GSE179661_MHCC97H; DEG_GSE272113_CBD; DEG_GSE272113_sCBD	3	DEG_GSE232624_Veh_CBD0.75_6h; DEG_GSE232624_Veh_CBD3_6h; DEG_GSE235310_LPS
TGIF1	12	0	NA	12	DEG_GSE131565; DEG_GSE168797_Mock_CBD; DEG_GSE179661_HepG2; DEG_GSE179661_MHCC97H; DEG_GSE201508_cGAMP; DEG_GSE201508_enthanol; DEG_GSE235310_Veh; DEG_GSE272113_CBD; DEG_GSE272113_sCBD; DEG_GSE274435_DMSO_24h; DEG_GSE274435_EtOH_24h; DEG_GSE274859_LPS_24h
TIPARP	12	5	DEG_GSE168797_Mock_CBDV; DEG_GSE168797_SARS_CBD; DEG_GSE235310_LPS; DEG_GSE261716_CBD0.2_2d; DEG_GSE266113_mutNdufs4	7	DEG_GSE151512_12h; DEG_GSE151512_24h; DEG_GSE168797_Mock_CBD; DEG_GSE179661_HepG2; DEG_GSE179661_MHCC97H; DEG_GSE272113_sCBD; DEG_GSE274859_LPS_24h
TKT	12	6	DEG_GSE131565; DEG_GSE168797_Mock_CBD; DEG_GSE168797_SARS_CBD; DEG_GSE261716_CBD0.2_28d; DEG_GSE261716_CBD20_28d; DEG_GSE274859_LPS_24h	6	DEG_GSE151512_24h; DEG_GSE179661_HepG2; DEG_GSE235310_LPS; DEG_GSE235310_Veh; DEG_GSE272113_CBD; DEG_GSE272113_sCBD
TMEM41B	12	0	NA	12	DEG_GSE131565; DEG_GSE151512_12h; DEG_GSE151512_24h; DEG_GSE168797_Mock_CBD; DEG_GSE168797_SARS_CBD; DEG_GSE179661_HepG2; DEG_GSE179661_MHCC97H; DEG_GSE201508_cGAMP; DEG_GSE235310_Veh; DEG_GSE272113_CBD; DEG_GSE272113_sCBD; DEG_GSE274859_LPS_24h
TMSB4X	12	8	DEG_GSE151512_12h; DEG_GSE151512_24h; DEG_GSE168797_Mock_CBD; DEG_GSE179661_MHCC97H; DEG_GSE235310_LPS; DEG_GSE235310_Veh; DEG_GSE272113_CBD; DEG_GSE272113_sCBD	4	DEG_GSE179661_HepG2; DEG_GSE201508_cGAMP; DEG_GSE201508_enthanol; DEG_GSE232624_Veh_CBD3_12h
TPI1	12	10	DEG_GSE131565; DEG_GSE151512_12h; DEG_GSE151512_24h; DEG_GSE151512_6h; DEG_GSE168797_Mock_CBD; DEG_GSE179661_MHCC97H; DEG_GSE201508_cGAMP; DEG_GSE235310_Veh; DEG_GSE274435_DMSO_24h; DEG_GSE274859_LPS_24h	2	DEG_GSE272113_CBD; DEG_GSE272113_sCBD
TRIM25	12	4	DEG_GSE151512_12h; DEG_GSE168797_Mock_CBDV; DEG_GSE201508_cGAMP; DEG_GSE232624_Veh_CBD3_12h	8	DEG_GSE131565; DEG_GSE168797_Mock_CBD; DEG_GSE168797_SARS_CBD; DEG_GSE179661_HepG2; DEG_GSE179661_MHCC97H; DEG_GSE235310_LPS; DEG_GSE235310_Veh; DEG_GSE274859_LPS_24h
TSPAN4	12	5	DEG_GSE131565; DEG_GSE168797_Mock_CBD; DEG_GSE168797_SARS_CBD; DEG_GSE179661_MHCC97H; DEG_GSE274859_LPS_24h	7	DEG_GSE151512_12h; DEG_GSE151512_24h; DEG_GSE179661_HepG2; DEG_GSE232624_EtOH0.75_CBD0.75_6h; DEG_GSE235310_LPS; DEG_GSE272113_CBD; DEG_GSE272113_sCBD
TUBA1B	12	12	DEG_GSE131565; DEG_GSE151512_12h; DEG_GSE151512_24h; DEG_GSE168797_Mock_CBD; DEG_GSE168797_SARS_CBD; DEG_GSE179661_HepG2; DEG_GSE179661_MHCC97H; DEG_GSE235310_LPS; DEG_GSE235310_Veh; DEG_GSE261716_CBD0.2_28d; DEG_GSE261716_CBD20_28d; DEG_GSE274859_LPS_24h	0	NA
TUBA4A	12	8	DEG_GSE131565; DEG_GSE168797_Mock_CBD; DEG_GSE201508_cGAMP; DEG_GSE235310_Veh; DEG_GSE261716_CBD0.2_28d; DEG_GSE261716_CBD20_28d; DEG_GSE274435_EtOH_24h; DEG_GSE274859_LPS_24h	4	DEG_GSE151512_12h; DEG_GSE151512_24h; DEG_GSE235310_LPS; DEG_GSE261716_CBD0.2_2d
UBE2L6	12	4	DEG_GSE131565; DEG_GSE151512_24h; DEG_GSE179661_HepG2; DEG_GSE201508_cGAMP	8	DEG_GSE168797_Mock_CBD; DEG_GSE168797_SARS_CBD; DEG_GSE168797_SARS_CBDV; DEG_GSE179661_MHCC97H; DEG_GSE201508_enthanol; DEG_GSE235310_LPS; DEG_GSE235310_Veh; DEG_GSE274859_LPS_24h
UBE2N	12	10	DEG_GSE131565; DEG_GSE151512_12h; DEG_GSE151512_24h; DEG_GSE168797_Mock_CBD; DEG_GSE179661_MHCC97H; DEG_GSE235310_LPS; DEG_GSE235310_Veh; DEG_GSE272113_CBD; DEG_GSE272113_sCBD; DEG_GSE274859_LPS_24h	2	DEG_GSE261716_CBD20_28d; DEG_GSE261716_CBD20_2d
VWA1	12	10	DEG_GSE151512_24h; DEG_GSE151512_6h; DEG_GSE168797_Mock_CBD; DEG_GSE168797_SARS_CBD; DEG_GSE179661_MHCC97H; DEG_GSE235310_LPS; DEG_GSE235310_Veh; DEG_GSE266113_WT; DEG_GSE272113_CBD; DEG_GSE272113_sCBD	2	DEG_GSE152088; DEG_GSE179661_HepG2
XPOT	12	0	NA	12	DEG_GSE131565; DEG_GSE151512_12h; DEG_GSE151512_24h; DEG_GSE168797_Mock_CBD; DEG_GSE168797_SARS_CBD; DEG_GSE179661_MHCC97H; DEG_GSE201508_cGAMP; DEG_GSE235310_LPS; DEG_GSE235310_Veh; DEG_GSE272113_CBD; DEG_GSE272113_sCBD; DEG_GSE274859_LPS_24h
YARS1	12	0	NA	12	DEG_GSE131565; DEG_GSE151512_12h; DEG_GSE151512_24h; DEG_GSE151512_3h; DEG_GSE151512_6h; DEG_GSE168797_Mock_CBD; DEG_GSE168797_SARS_CBD; DEG_GSE179661_HepG2; DEG_GSE179661_MHCC97H; DEG_GSE201508_cGAMP; DEG_GSE235310_LPS; DEG_GSE235310_Veh
YPEL2	12	6	DEG_GSE235310_Veh; DEG_GSE261716_CBD0.2_28d; DEG_GSE261716_CBD10_28d; DEG_GSE261716_CBD20_28d; DEG_GSE275998_CDB10; DEG_GSE275998_CDB20	6	DEG_GSE131565; DEG_GSE151512_24h; DEG_GSE168797_Mock_CBD; DEG_GSE168797_SARS_CBD; DEG_GSE179661_MHCC97H; DEG_GSE274859_LPS_24h
ZC3H4	12	11	DEG_GSE131565; DEG_GSE151512_12h; DEG_GSE151512_24h; DEG_GSE151512_6h; DEG_GSE168797_Mock_CBD; DEG_GSE168797_SARS_CBD; DEG_GSE168797_SARS_CBDV; DEG_GSE179661_HepG2; DEG_GSE179661_MHCC97H; DEG_GSE232624_EtOH0.75_CBD0.75_6h; DEG_GSE232624_Veh_CBD3_12h	1	DEG_GSE232624_EtOH0.25_CBD0.75_12h
ZFP36L1	12	9	DEG_GSE131565; DEG_GSE168797_Mock_CBDV; DEG_GSE235310_LPS; DEG_GSE235310_Veh; DEG_GSE261716_CBD10_28d; DEG_GSE261716_CBD20_28d; DEG_GSE272113_CBD; DEG_GSE272113_sCBD; DEG_GSE274859_LPS_24h	3	DEG_GSE151512_24h; DEG_GSE179661_HepG2; DEG_GSE179661_MHCC97H
ZNF595	12	5	DEG_GSE131565; DEG_GSE168797_Mock_CBD; DEG_GSE168797_SARS_CBD; DEG_GSE235310_LPS; DEG_GSE272113_CBD	7	DEG_GSE261716_CBD0.2_2d; DEG_GSE261716_CBD20_28d; DEG_GSE261716_CBD20_2d; DEG_GSE272113_CBD; DEG_GSE274859_LPS_24h
ABL2	11	2	DEG_GSE168797_SARS_CBDV; DEG_GSE235310_Veh	9	DEG_GSE131565; DEG_GSE151512_24h; DEG_GSE168797_Mock_CBD; DEG_GSE179661_HepG2; DEG_GSE179661_MHCC97H; DEG_GSE201508_cGAMP; DEG_GSE201508_enthanol; DEG_GSE235310_LPS; DEG_GSE272113_CBD
ACLY	11	6	DEG_GSE131565; DEG_GSE168797_Mock_CBD; DEG_GSE168797_SARS_CBD; DEG_GSE179661_HepG2; DEG_GSE179661_MHCC97H; DEG_GSE274859_LPS_24h	5	DEG_GSE151512_12h; DEG_GSE151512_24h; DEG_GSE168797_Mock_CBDV; DEG_GSE272113_CBD; DEG_GSE272113_sCBD
ACSS2	11	5	DEG_GSE235310_LPS; DEG_GSE261716_CBD0.2_2d; DEG_GSE274435_DMSO_24h; DEG_GSE274435_EtOH_24h; DEG_GSE274859_LPS_24h	6	DEG_GSE131565; DEG_GSE151512_12h; DEG_GSE151512_24h; DEG_GSE168797_Mock_CBDV; DEG_GSE168797_SARS_CBD; DEG_GSE201508_cGAMP
ADAM17	11	1	DEG_GSE274859_LPS_24h	10	DEG_GSE131565; DEG_GSE151512_12h; DEG_GSE151512_24h; DEG_GSE168797_Mock_CBD; DEG_GSE168797_SARS_CBD; DEG_GSE179661_HepG2; DEG_GSE179661_MHCC97H; DEG_GSE201508_cGAMP; DEG_GSE201508_enthanol; DEG_GSE272113_CBD
AGTRAP	11	0	NA	11	DEG_GSE151512_12h; DEG_GSE151512_24h; DEG_GSE168797_Mock_CBD; DEG_GSE168797_SARS_CBD; DEG_GSE168797_SARS_CBDV; DEG_GSE179661_HepG2; DEG_GSE235310_LPS; DEG_GSE235310_Veh; DEG_GSE272113_CBD; DEG_GSE272113_sCBD; DEG_GSE274859_LPS_24h
AK4	11	5	DEG_GSE151512_12h; DEG_GSE151512_24h; DEG_GSE151512_6h; DEG_GSE179661_HepG2; DEG_GSE274859_LPS_24h	6	DEG_GSE168797_Mock_CBD; DEG_GSE168797_SARS_CBD; DEG_GSE235310_LPS; DEG_GSE235310_Veh; DEG_GSE272113_CBD; DEG_GSE272113_sCBD
AKNA	11	0	NA	11	DEG_GSE131565; DEG_GSE151512_12h; DEG_GSE151512_24h; DEG_GSE151512_3h; DEG_GSE168797_Mock_CBD; DEG_GSE168797_SARS_CBD; DEG_GSE179661_HepG2; DEG_GSE179661_MHCC97H; DEG_GSE235310_Veh; DEG_GSE272113_CBD; DEG_GSE274435_DMSO_24h
AKR1A1	11	0	NA	11	DEG_GSE131565; DEG_GSE151512_24h; DEG_GSE168797_Mock_CBD; DEG_GSE168797_SARS_CBD; DEG_GSE168797_SARS_CBDV; DEG_GSE179661_MHCC97H; DEG_GSE201508_cGAMP; DEG_GSE201508_enthanol; DEG_GSE235310_LPS; DEG_GSE261716_CBD0.2_2d; DEG_GSE274859_LPS_24h
ALDH1B1	11	10	DEG_GSE131565; DEG_GSE152088; DEG_GSE168797_Mock_CBD; DEG_GSE168797_SARS_CBD; DEG_GSE179661_HepG2; DEG_GSE179661_MHCC97H; DEG_GSE201508_cGAMP; DEG_GSE235310_Veh; DEG_GSE261716_CBD0.2_28d; DEG_GSE261716_CBD0.2_2d	1	DEG_GSE151512_24h
ALDH9A1	11	3	DEG_GSE131565; DEG_GSE168797_Mock_CBD; DEG_GSE274859_LPS_24h	8	DEG_GSE201508_cGAMP; DEG_GSE201508_enthanol; DEG_GSE235310_LPS; DEG_GSE261716_CBD0.2_28d; DEG_GSE261716_CBD10_28d; DEG_GSE261716_CBD20_28d; DEG_GSE272113_CBD; DEG_GSE272113_sCBD
AMDHD2	11	0	NA	11	DEG_GSE151512_12h; DEG_GSE168797_Mock_CBD; DEG_GSE168797_SARS_CBD; DEG_GSE201508_cGAMP; DEG_GSE201508_enthanol; DEG_GSE235310_Veh; DEG_GSE261716_CBD0.2_2d; DEG_GSE270378_CBD0.75_24h; DEG_GSE272113_CBD; DEG_GSE272113_sCBD; DEG_GSE274859_LPS_24h
ANXA4	11	4	DEG_GSE131565; DEG_GSE168797_Mock_CBD; DEG_GSE168797_SARS_CBD; DEG_GSE179661_HepG2	7	DEG_GSE151512_12h; DEG_GSE151512_24h; DEG_GSE201508_enthanol; DEG_GSE235310_LPS; DEG_GSE272113_CBD; DEG_GSE272113_sCBD; DEG_GSE274859_LPS_24h
ANXA5	11	0	NA	11	DEG_GSE131565; DEG_GSE168797_Mock_CBD; DEG_GSE168797_SARS_CBD; DEG_GSE179661_HepG2; DEG_GSE179661_MHCC97H; DEG_GSE201508_cGAMP; DEG_GSE201508_enthanol; DEG_GSE235310_LPS; DEG_GSE272113_CBD; DEG_GSE272113_sCBD; DEG_GSE274859_LPS_24h
APBB1IP	11	3	DEG_GSE168797_Mock_CBDV; DEG_GSE235310_Veh; DEG_GSE274859_LPS_24h	8	DEG_GSE168797_Mock_CBD; DEG_GSE168797_SARS_CBD; DEG_GSE168797_SARS_CBDV; DEG_GSE201508_cGAMP; DEG_GSE201508_enthanol; DEG_GSE235310_LPS; DEG_GSE272113_CBD; DEG_GSE272113_sCBD
ARNTL	11	7	DEG_GSE151512_12h; DEG_GSE151512_24h; DEG_GSE168797_SARS_CBDV; DEG_GSE261716_CBD10_28d; DEG_GSE261716_CBD20_28d; DEG_GSE275998_CDB10; DEG_GSE275998_CDB20	4	DEG_GSE131565; DEG_GSE179661_MHCC97H; DEG_GSE201508_cGAMP; DEG_GSE274859_LPS_24h
ASAP2	11	7	DEG_GSE131565; DEG_GSE168797_Mock_CBD; DEG_GSE168797_SARS_CBD; DEG_GSE261716_CBD0.2_2d; DEG_GSE261716_CBD10_28d; DEG_GSE261716_CBD20_28d; DEG_GSE261716_CBD20_2d	4	DEG_GSE179661_HepG2; DEG_GSE232624_EtOH0.75_CBD0.75_12h; DEG_GSE235310_LPS; DEG_GSE235310_Veh
ATG13	11	3	DEG_GSE168797_Mock_CBDV; DEG_GSE235310_LPS; DEG_GSE261716_CBD20_2d	8	DEG_GSE131565; DEG_GSE168797_Mock_CBD; DEG_GSE168797_SARS_CBD; DEG_GSE179661_HepG2; DEG_GSE179661_MHCC97H; DEG_GSE201508_cGAMP; DEG_GSE272113_CBD; DEG_GSE274859_LPS_24h
ATP6AP1	11	4	DEG_GSE151512_24h; DEG_GSE151512_6h; DEG_GSE179661_MHCC97H; DEG_GSE261716_CBD20_28d	7	DEG_GSE168797_SARS_CBD; DEG_GSE168797_SARS_CBDV; DEG_GSE235310_LPS; DEG_GSE235310_Veh; DEG_GSE272113_CBD; DEG_GSE272113_sCBD; DEG_GSE274859_LPS_24h
ATP6V1B2	11	2	DEG_GSE151512_12h; DEG_GSE151512_24h	9	DEG_GSE131565; DEG_GSE168797_SARS_CBD; DEG_GSE168797_SARS_CBDV; DEG_GSE201508_cGAMP; DEG_GSE201508_enthanol; DEG_GSE235310_LPS; DEG_GSE272113_CBD; DEG_GSE272113_sCBD; DEG_GSE274859_LPS_24h
ATP6V1H	11	0	NA	11	DEG_GSE131565; DEG_GSE151512_24h; DEG_GSE168797_Mock_CBD; DEG_GSE168797_SARS_CBD; DEG_GSE179661_HepG2; DEG_GSE179661_MHCC97H; DEG_GSE201508_cGAMP; DEG_GSE235310_LPS; DEG_GSE235310_Veh; DEG_GSE272113_sCBD; DEG_GSE274859_LPS_24h
B4GALNT1	11	5	DEG_GSE131565; DEG_GSE179661_MHCC97H; DEG_GSE235310_LPS; DEG_GSE274435_DMSO_24h; DEG_GSE274859_LPS_24h	6	DEG_GSE168797_Mock_CBD; DEG_GSE168797_SARS_CBD; DEG_GSE179661_HepG2; DEG_GSE201508_cGAMP; DEG_GSE272113_CBD; DEG_GSE272113_sCBD
B4GALT5	11	7	DEG_GSE151512_12h; DEG_GSE151512_24h; DEG_GSE151512_6h; DEG_GSE201508_cGAMP; DEG_GSE201508_enthanol; DEG_GSE274435_DMSO_24h; DEG_GSE274435_EtOH_24h	4	DEG_GSE179661_HepG2; DEG_GSE272113_CBD; DEG_GSE272113_sCBD; DEG_GSE274859_LPS_24h
BBC3	11	1	DEG_GSE168797_SARS_CBDV	10	DEG_GSE131565; DEG_GSE151512_24h; DEG_GSE152088; DEG_GSE168797_Mock_CBD; DEG_GSE168797_SARS_CBD; DEG_GSE179661_HepG2; DEG_GSE179661_MHCC97H; DEG_GSE235310_Veh; DEG_GSE274859_LPS_24h; GSE70689_CBD_NoLPS
BCAR3	11	4	DEG_GSE131565; DEG_GSE152088; DEG_GSE168797_Mock_CBDV; DEG_GSE168797_SARS_CBD	7	DEG_GSE151512_12h; DEG_GSE179661_HepG2; DEG_GSE179661_MHCC97H; DEG_GSE201508_cGAMP; DEG_GSE235310_LPS; DEG_GSE235310_Veh; DEG_GSE274435_DMSO_24h
BCAT1	11	1	DEG_GSE151512_24h	10	DEG_GSE131565; DEG_GSE168797_Mock_CBD; DEG_GSE168797_SARS_CBD; DEG_GSE168797_SARS_CBDV; DEG_GSE179661_HepG2; DEG_GSE201508_cGAMP; DEG_GSE235310_LPS; DEG_GSE235310_Veh; DEG_GSE272113_CBD; DEG_GSE272113_sCBD
BCL2L1	11	6	DEG_GSE151512_12h; DEG_GSE151512_24h; DEG_GSE168797_Mock_CBD; DEG_GSE168797_SARS_CBD; DEG_GSE179661_MHCC97H; DEG_GSE235310_LPS	5	DEG_GSE131565; DEG_GSE168797_Mock_CBDV; DEG_GSE179661_HepG2; DEG_GSE235310_Veh; DEG_GSE261716_CBD0.2_2d
BCL3	11	5	DEG_GSE168797_Mock_CBD; DEG_GSE168797_SARS_CBD; DEG_GSE168797_SARS_CBDV; DEG_GSE235310_LPS; DEG_GSE235310_Veh	6	DEG_GSE131565; DEG_GSE151512_24h; DEG_GSE179661_HepG2; DEG_GSE179661_MHCC97H; DEG_GSE272113_CBD; DEG_GSE272113_sCBD
BCL7C	11	9	DEG_GSE151512_24h; DEG_GSE168797_Mock_CBD; DEG_GSE168797_SARS_CBD; DEG_GSE201508_cGAMP; DEG_GSE235310_LPS; DEG_GSE235310_Veh; DEG_GSE261716_CBD0.2_28d; DEG_GSE261716_CBD20_28d; DEG_GSE274859_LPS_24h	2	DEG_GSE179661_HepG2; DEG_GSE261716_CBD0.2_2d
BIRC5	11	10	DEG_GSE131565; DEG_GSE151512_12h; DEG_GSE151512_24h; DEG_GSE151512_6h; DEG_GSE168797_Mock_CBD; DEG_GSE168797_SARS_CBD; DEG_GSE179661_HepG2; DEG_GSE179661_MHCC97H; DEG_GSE201508_cGAMP; DEG_GSE274859_LPS_24h	1	DEG_GSE232624_EtOH0.25_CBD0.75_12h
BMP1	11	9	DEG_GSE131565; DEG_GSE168797_Mock_CBD; DEG_GSE168797_SARS_CBD; DEG_GSE232624_Veh_CBD0.75_12h; DEG_GSE232624_Veh_CBD3_12h; DEG_GSE261716_CBD20_28d; DEG_GSE272113_CBD; DEG_GSE272113_sCBD; DEG_GSE274859_LPS_24h	2	DEG_GSE179661_HepG2; DEG_GSE235310_LPS
BNIP3L	11	2	DEG_GSE151512_12h; DEG_GSE151512_24h	9	DEG_GSE131565; DEG_GSE168797_Mock_CBD; DEG_GSE168797_SARS_CBD; DEG_GSE168797_SARS_CBDV; DEG_GSE179661_MHCC97H; DEG_GSE201508_cGAMP; DEG_GSE235310_LPS; DEG_GSE261716_CBD0.2_28d; DEG_GSE261716_CBD20_28d
BORCS6	11	4	DEG_GSE235310_LPS; DEG_GSE235310_Veh; DEG_GSE261716_CBD20_28d; DEG_GSE274859_LPS_24h	7	DEG_GSE131565; DEG_GSE151512_12h; DEG_GSE152088; DEG_GSE168797_Mock_CBD; DEG_GSE168797_SARS_CBD; DEG_GSE179661_HepG2; DEG_GSE179661_MHCC97H
CA12	11	6	DEG_GSE151512_12h; DEG_GSE151512_24h; DEG_GSE151512_6h; DEG_GSE179661_MHCC97H; DEG_GSE274435_DMSO_24h; DEG_GSE274859_LPS_24h	5	DEG_GSE168797_SARS_CBD; DEG_GSE168797_SARS_CBDV; DEG_GSE179661_HepG2; DEG_GSE235310_LPS; DEG_GSE266113_mutNdufs4
CASP2	11	10	DEG_GSE131565; DEG_GSE151512_12h; DEG_GSE151512_24h; DEG_GSE151512_6h; DEG_GSE168797_Mock_CBD; DEG_GSE168797_SARS_CBD; DEG_GSE179661_HepG2; DEG_GSE179661_MHCC97H; DEG_GSE235310_Veh; DEG_GSE274859_LPS_24h	1	DEG_GSE266113_WT
CBS	11	3	DEG_GSE274435_DMSO_24h; DEG_GSE274435_EtOH_24h; DEG_GSE274859_LPS_24h	8	DEG_GSE131565; DEG_GSE168797_Mock_CBD; DEG_GSE168797_SARS_CBD; DEG_GSE179661_MHCC97H; DEG_GSE201508_cGAMP; DEG_GSE232624_EtOH0.75_CBD0.75_6h; DEG_GSE235310_LPS; DEG_GSE235310_Veh
CCN1	11	6	DEG_GSE131565; DEG_GSE168797_SARS_CBD; DEG_GSE168797_SARS_CBDV; DEG_GSE261716_CBD0.2_28d; DEG_GSE272113_CBD; DEG_GSE272113_sCBD	5	DEG_GSE152088; DEG_GSE168797_Mock_CBD; DEG_GSE179661_HepG2; DEG_GSE179661_MHCC97H; DEG_GSE232624_Veh_CBD3_6h
CD81	11	9	DEG_GSE131565; DEG_GSE151512_12h; DEG_GSE151512_24h; DEG_GSE151512_6h; DEG_GSE168797_Mock_CBD; DEG_GSE201508_cGAMP; DEG_GSE261716_CBD20_28d; DEG_GSE272113_CBD; DEG_GSE272113_sCBD	2	DEG_GSE235310_LPS; DEG_GSE235310_Veh
CDC25A	11	10	DEG_GSE131565; DEG_GSE151512_24h; DEG_GSE168797_Mock_CBD; DEG_GSE168797_SARS_CBD; DEG_GSE179661_HepG2; DEG_GSE179661_MHCC97H; DEG_GSE201508_cGAMP; DEG_GSE201508_enthanol; DEG_GSE274859_LPS_24h; GSE70689_CBD_NoLPS	1	DEG_GSE266113_WT
CDCA5	11	10	DEG_GSE131565; DEG_GSE151512_12h; DEG_GSE151512_24h; DEG_GSE151512_6h; DEG_GSE168797_Mock_CBD; DEG_GSE168797_SARS_CBD; DEG_GSE179661_MHCC97H; DEG_GSE201508_cGAMP; DEG_GSE235310_LPS; DEG_GSE274859_LPS_24h	1	DEG_GSE266113_WT
CEBPA	11	3	DEG_GSE179661_MHCC97H; DEG_GSE201508_cGAMP; DEG_GSE274859_LPS_24h	8	DEG_GSE131565; DEG_GSE152088; DEG_GSE168797_Mock_CBD; DEG_GSE168797_SARS_CBD; DEG_GSE235310_LPS; DEG_GSE261716_CBD10_28d; DEG_GSE272113_CBD; DEG_GSE272113_sCBD
CHAF1B	11	8	DEG_GSE131565; DEG_GSE151512_24h; DEG_GSE168797_Mock_CBD; DEG_GSE168797_SARS_CBD; DEG_GSE179661_HepG2; DEG_GSE179661_MHCC97H; DEG_GSE201508_cGAMP; DEG_GSE274859_LPS_24h	3	DEG_GSE151512_3h; DEG_GSE272113_CBD; DEG_GSE272113_sCBD
CHD3	11	10	DEG_GSE131565; DEG_GSE168797_Mock_CBD; DEG_GSE168797_SARS_CBDV; DEG_GSE179661_MHCC97H; DEG_GSE232624_Veh_CBD3_12h; DEG_GSE235310_LPS; DEG_GSE261716_CBD10_28d; DEG_GSE261716_CBD20_28d; DEG_GSE272113_CBD; DEG_GSE272113_sCBD	1	DEG_GSE152088
CHML	11	10	DEG_GSE131565; DEG_GSE152088; DEG_GSE168797_Mock_CBD; DEG_GSE168797_SARS_CBD; DEG_GSE179661_HepG2; DEG_GSE179661_MHCC97H; DEG_GSE201508_cGAMP; DEG_GSE232624_EtOH0.25_CBD0.75_12h; DEG_GSE232624_EtOH0.75_CBD0.75_12h; DEG_GSE274859_LPS_24h	1	DEG_GSE235310_LPS
CITED2	11	5	DEG_GSE151512_12h; DEG_GSE151512_24h; DEG_GSE201508_cGAMP; DEG_GSE272113_CBD; DEG_GSE274435_DMSO_24h	6	DEG_GSE131565; DEG_GSE168797_Mock_CBD; DEG_GSE168797_SARS_CBD; DEG_GSE179661_HepG2; DEG_GSE179661_MHCC97H; DEG_GSE235310_LPS
CNBP	11	0	NA	11	DEG_GSE151512_12h; DEG_GSE151512_24h; DEG_GSE151512_3h; DEG_GSE151512_6h; DEG_GSE168797_Mock_CBD; DEG_GSE168797_SARS_CBD; DEG_GSE179661_MHCC97H; DEG_GSE201508_enthanol; DEG_GSE261716_CBD0.2_2d; DEG_GSE272113_sCBD; DEG_GSE274435_DMSO_24h
CNTNAP1	11	7	DEG_GSE131565; DEG_GSE151512_24h; DEG_GSE168797_Mock_CBD; DEG_GSE168797_SARS_CBD; DEG_GSE179661_MHCC97H; DEG_GSE235310_LPS; DEG_GSE274435_DMSO_24h	4	DEG_GSE261716_CBD0.2_28d; DEG_GSE261716_CBD20_28d; DEG_GSE272113_CBD; DEG_GSE272113_sCBD
COL18A1	11	10	DEG_GSE131565; DEG_GSE151512_12h; DEG_GSE151512_24h; DEG_GSE151512_6h; DEG_GSE168797_Mock_CBD; DEG_GSE179661_MHCC97H; DEG_GSE235310_Veh; DEG_GSE261716_CBD20_28d; DEG_GSE272113_CBD; DEG_GSE272113_sCBD	1	DEG_GSE152088
COLGALT1	11	8	DEG_GSE131565; DEG_GSE168797_Mock_CBD; DEG_GSE168797_SARS_CBD; DEG_GSE179661_HepG2; DEG_GSE179661_MHCC97H; DEG_GSE201508_cGAMP; DEG_GSE232624_EtOH0.75_CBD0.75_6h; DEG_GSE274859_LPS_24h	3	DEG_GSE235310_LPS; DEG_GSE272113_CBD; DEG_GSE272113_sCBD
COTL1	11	9	DEG_GSE131565; DEG_GSE168797_Mock_CBD; DEG_GSE168797_SARS_CBD; DEG_GSE201508_cGAMP; DEG_GSE235310_LPS; DEG_GSE235310_Veh; DEG_GSE261716_CBD0.2_28d; DEG_GSE272113_sCBD; DEG_GSE274859_LPS_24h	2	DEG_GSE151512_24h; DEG_GSE232624_Veh_CBD3_12h
CRABP2	11	2	DEG_GSE272113_CBD; DEG_GSE272113_sCBD	9	DEG_GSE131565; DEG_GSE151512_12h; DEG_GSE151512_24h; DEG_GSE151512_6h; DEG_GSE168797_Mock_CBD; DEG_GSE168797_SARS_CBD; DEG_GSE179661_HepG2; DEG_GSE235310_LPS; DEG_GSE235310_Veh
CSGALNACT2	11	0	NA	11	DEG_GSE131565; DEG_GSE151512_12h; DEG_GSE151512_24h; DEG_GSE168797_Mock_CBD; DEG_GSE168797_SARS_CBD; DEG_GSE179661_HepG2; DEG_GSE179661_MHCC97H; DEG_GSE201508_cGAMP; DEG_GSE235310_LPS; DEG_GSE235310_Veh; DEG_GSE274859_LPS_24h
CYP20A1	11	1	DEG_GSE232624_Veh_CBD3_12h	10	DEG_GSE131565; DEG_GSE168797_Mock_CBD; DEG_GSE168797_SARS_CBD; DEG_GSE179661_HepG2; DEG_GSE179661_MHCC97H; DEG_GSE201508_cGAMP; DEG_GSE235310_Veh; DEG_GSE272113_CBD; DEG_GSE272113_sCBD; DEG_GSE274435_DMSO_24h
CYP27A1	11	6	DEG_GSE131565; DEG_GSE168797_SARS_CBD; DEG_GSE168797_SARS_CBDV; DEG_GSE179661_HepG2; DEG_GSE179661_MHCC97H; DEG_GSE261716_CBD20_28d	5	DEG_GSE201508_cGAMP; DEG_GSE235310_LPS; DEG_GSE235310_Veh; DEG_GSE274859_LPS_24h; GSE70689_CBD_NoLPS
DAAM1	11	6	DEG_GSE151512_12h; DEG_GSE151512_6h; DEG_GSE152088; DEG_GSE235310_Veh; DEG_GSE261716_CBD10_28d; DEG_GSE272113_sCBD	5	DEG_GSE131565; DEG_GSE168797_Mock_CBD; DEG_GSE168797_SARS_CBD; DEG_GSE179661_HepG2; DEG_GSE179661_MHCC97H
DAB2	11	2	DEG_GSE266113_WT; GSE70689_CBD_NoLPS	9	DEG_GSE131565; DEG_GSE168797_Mock_CBDV; DEG_GSE168797_SARS_CBD; DEG_GSE179661_MHCC97H; DEG_GSE201508_cGAMP; DEG_GSE235310_LPS; DEG_GSE235310_Veh; DEG_GSE272113_CBD; DEG_GSE272113_sCBD
DCAF6	11	9	DEG_GSE131565; DEG_GSE151512_24h; DEG_GSE151512_6h; DEG_GSE168797_Mock_CBD; DEG_GSE168797_SARS_CBD; DEG_GSE179661_HepG2; DEG_GSE235310_LPS; DEG_GSE272113_CBD; DEG_GSE272113_sCBD	2	DEG_GSE261716_CBD0.2_28d; DEG_GSE274859_LPS_24h
DHCR7	11	5	DEG_GSE131565; DEG_GSE179661_MHCC97H; DEG_GSE235310_LPS; DEG_GSE261716_CBD20_28d; DEG_GSE274859_LPS_24h	6	DEG_GSE151512_12h; DEG_GSE151512_24h; DEG_GSE168797_Mock_CBDV; DEG_GSE179661_HepG2; DEG_GSE201508_cGAMP; DEG_GSE201508_enthanol
DHRS3	11	4	DEG_GSE168797_Mock_CBDV; DEG_GSE261716_CBD0.2_28d; DEG_GSE261716_CBD20_28d; DEG_GSE261716_CBD20_2d	7	DEG_GSE131565; DEG_GSE168797_SARS_CBDV; DEG_GSE179661_HepG2; DEG_GSE179661_MHCC97H; DEG_GSE235310_LPS; DEG_GSE235310_Veh; DEG_GSE274859_LPS_24h
DMPK	11	9	DEG_GSE151512_24h; DEG_GSE151512_6h; DEG_GSE168797_Mock_CBD; DEG_GSE168797_SARS_CBD; DEG_GSE235310_Veh; DEG_GSE266113_WT; DEG_GSE272113_CBD; DEG_GSE272113_sCBD; DEG_GSE274859_LPS_24h	2	DEG_GSE131565; DEG_GSE152088
DNAJC1	11	0	NA	11	DEG_GSE131565; DEG_GSE151512_24h; DEG_GSE168797_Mock_CBD; DEG_GSE168797_SARS_CBD; DEG_GSE179661_HepG2; DEG_GSE179661_MHCC97H; DEG_GSE201508_cGAMP; DEG_GSE235310_LPS; DEG_GSE235310_Veh; DEG_GSE272113_CBD; DEG_GSE274859_LPS_24h
DOP1B	11	4	DEG_GSE261716_CBD0.2_28d; DEG_GSE261716_CBD10_28d; DEG_GSE261716_CBD20_28d; DEG_GSE272113_CBD	7	DEG_GSE131565; DEG_GSE151512_24h; DEG_GSE168797_Mock_CBD; DEG_GSE168797_SARS_CBD; DEG_GSE168797_SARS_CBDV; DEG_GSE179661_MHCC97H; DEG_GSE274859_LPS_24h
DPAGT1	11	1	DEG_GSE179661_HepG2	10	DEG_GSE131565; DEG_GSE151512_12h; DEG_GSE151512_24h; DEG_GSE168797_Mock_CBD; DEG_GSE168797_SARS_CBD; DEG_GSE179661_MHCC97H; DEG_GSE235310_LPS; DEG_GSE272113_CBD; DEG_GSE272113_sCBD; DEG_GSE274859_LPS_24h
DTYMK	11	10	DEG_GSE131565; DEG_GSE151512_12h; DEG_GSE151512_24h; DEG_GSE168797_Mock_CBD; DEG_GSE168797_SARS_CBD; DEG_GSE179661_HepG2; DEG_GSE179661_MHCC97H; DEG_GSE201508_cGAMP; DEG_GSE274859_LPS_24h; GSE70689_CBD_NoLPS	1	DEG_GSE261716_CBD20_2d
DUSP10	11	2	DEG_GSE151512_6h; DEG_GSE168797_SARS_CBDV	9	DEG_GSE131565; DEG_GSE168797_Mock_CBD; DEG_GSE179661_HepG2; DEG_GSE179661_MHCC97H; DEG_GSE201508_cGAMP; DEG_GSE201508_enthanol; DEG_GSE235310_LPS; DEG_GSE235310_Veh; DEG_GSE274859_LPS_24h
DUSP4	11	4	DEG_GSE131565; DEG_GSE168797_SARS_CBD; DEG_GSE179661_MHCC97H; DEG_GSE235310_LPS	7	DEG_GSE151512_3h; DEG_GSE151512_6h; DEG_GSE179661_HepG2; DEG_GSE201508_cGAMP; DEG_GSE201508_enthanol; DEG_GSE272113_CBD; DEG_GSE274859_LPS_24h
DUSP6	11	5	DEG_GSE168797_SARS_CBDV; DEG_GSE179661_HepG2; DEG_GSE179661_MHCC97H; DEG_GSE261716_CBD0.2_28d; DEG_GSE274859_LPS_24h	6	DEG_GSE151512_12h; DEG_GSE151512_24h; DEG_GSE151512_3h; DEG_GSE151512_6h; DEG_GSE168797_Mock_CBD; DEG_GSE272113_sCBD
DYNLL1	11	9	DEG_GSE131565; DEG_GSE151512_12h; DEG_GSE151512_24h; DEG_GSE168797_Mock_CBD; DEG_GSE168797_SARS_CBD; DEG_GSE179661_HepG2; DEG_GSE201508_cGAMP; DEG_GSE235310_LPS; DEG_GSE272113_CBD	2	DEG_GSE261716_CBD0.2_2d; DEG_GSE261716_CBD20_2d
E2F1	11	8	DEG_GSE131565; DEG_GSE151512_24h; DEG_GSE168797_Mock_CBD; DEG_GSE168797_SARS_CBD; DEG_GSE179661_MHCC97H; DEG_GSE235310_LPS; DEG_GSE261716_CBD20_28d; DEG_GSE274859_LPS_24h	3	DEG_GSE179661_HepG2; DEG_GSE266113_WT; DEG_GSE272113_CBD
EDEM1	11	2	DEG_GSE235310_LPS; DEG_GSE261716_CBD20_28d	9	DEG_GSE131565; DEG_GSE151512_24h; DEG_GSE151512_6h; DEG_GSE168797_Mock_CBD; DEG_GSE168797_SARS_CBD; DEG_GSE179661_HepG2; DEG_GSE179661_MHCC97H; DEG_GSE201508_cGAMP; DEG_GSE201508_enthanol
EIF4A2	11	5	DEG_GSE131565; DEG_GSE232624_Veh_CBD3_6h; DEG_GSE235310_LPS; DEG_GSE272113_CBD; DEG_GSE272113_sCBD	6	DEG_GSE151512_12h; DEG_GSE151512_24h; DEG_GSE151512_6h; DEG_GSE168797_Mock_CBD; DEG_GSE179661_HepG2; DEG_GSE179661_MHCC97H
ENC1	11	11	DEG_GSE131565; DEG_GSE151512_12h; DEG_GSE151512_24h; DEG_GSE151512_6h; DEG_GSE168797_SARS_CBD; DEG_GSE179661_HepG2; DEG_GSE179661_MHCC97H; DEG_GSE235310_Veh; DEG_GSE272113_CBD; DEG_GSE272113_sCBD; DEG_GSE274859_LPS_24h	0	NA
ENDOG	11	7	DEG_GSE131565; DEG_GSE151512_12h; DEG_GSE151512_24h; DEG_GSE168797_Mock_CBD; DEG_GSE179661_MHCC97H; DEG_GSE201508_cGAMP; DEG_GSE274859_LPS_24h	4	DEG_GSE232624_EtOH0.75_CBD0.75_6h; DEG_GSE261716_CBD0.2_2d; DEG_GSE272113_CBD; DEG_GSE272113_sCBD
ENO1	11	7	DEG_GSE131565; DEG_GSE151512_12h; DEG_GSE151512_24h; DEG_GSE168797_Mock_CBD; DEG_GSE179661_MHCC97H; DEG_GSE235310_LPS; DEG_GSE274859_LPS_24h	4	DEG_GSE179661_HepG2; DEG_GSE261716_CBD0.2_2d; DEG_GSE272113_CBD; DEG_GSE272113_sCBD
EPHA2	11	7	DEG_GSE152088; DEG_GSE168797_Mock_CBD; DEG_GSE168797_SARS_CBD; DEG_GSE168797_SARS_CBDV; DEG_GSE179661_MHCC97H; DEG_GSE235310_Veh; DEG_GSE274859_LPS_24h	4	DEG_GSE151512_12h; DEG_GSE151512_24h; DEG_GSE179661_HepG2; DEG_GSE235310_LPS
EPOP	11	10	DEG_GSE131565; DEG_GSE151512_24h; DEG_GSE151512_6h; DEG_GSE168797_Mock_CBD; DEG_GSE168797_SARS_CBD; DEG_GSE201508_cGAMP; DEG_GSE201508_enthanol; DEG_GSE235310_Veh; DEG_GSE261716_CBD20_28d; DEG_GSE261716_CBD20_2d	1	DEG_GSE272113_CBD
ERN1	11	2	DEG_GSE168797_SARS_CBDV; DEG_GSE261716_CBD20_28d	9	DEG_GSE131565; DEG_GSE151512_24h; DEG_GSE168797_Mock_CBD; DEG_GSE179661_HepG2; DEG_GSE179661_MHCC97H; DEG_GSE235310_Veh; DEG_GSE272113_CBD; DEG_GSE272113_sCBD; DEG_GSE274859_LPS_24h
ESPL1	11	11	DEG_GSE131565; DEG_GSE151512_12h; DEG_GSE151512_24h; DEG_GSE168797_Mock_CBD; DEG_GSE168797_SARS_CBD; DEG_GSE179661_HepG2; DEG_GSE179661_MHCC97H; DEG_GSE232624_EtOH0.75_CBD0.75_6h; DEG_GSE235310_LPS; DEG_GSE235310_Veh; DEG_GSE274859_LPS_24h	0	NA
ETS2	11	4	DEG_GSE168797_Mock_CBD; DEG_GSE168797_SARS_CBD; DEG_GSE168797_SARS_CBDV; DEG_GSE261716_CBD0.2_28d	7	DEG_GSE131565; DEG_GSE151512_24h; DEG_GSE179661_HepG2; DEG_GSE179661_MHCC97H; DEG_GSE235310_LPS; DEG_GSE272113_CBD; DEG_GSE274859_LPS_24h
FADS1	11	3	DEG_GSE179661_MHCC97H; DEG_GSE261716_CBD0.2_28d; DEG_GSE261716_CBD20_28d	8	DEG_GSE151512_12h; DEG_GSE151512_24h; DEG_GSE168797_SARS_CBDV; DEG_GSE201508_cGAMP; DEG_GSE201508_enthanol; DEG_GSE235310_LPS; DEG_GSE272113_CBD; DEG_GSE272113_sCBD
FAM102B	11	10	DEG_GSE131565; DEG_GSE168797_Mock_CBD; DEG_GSE168797_SARS_CBD; DEG_GSE179661_MHCC97H; DEG_GSE201508_cGAMP; DEG_GSE235310_Veh; DEG_GSE261716_CBD0.2_2d; DEG_GSE272113_sCBD; DEG_GSE274435_DMSO_24h; DEG_GSE274859_LPS_24h	1	DEG_GSE261716_CBD20_28d
FAM8A1	11	3	DEG_GSE179661_HepG2; DEG_GSE272113_CBD; DEG_GSE272113_sCBD	8	DEG_GSE131565; DEG_GSE151512_12h; DEG_GSE151512_24h; DEG_GSE151512_6h; DEG_GSE168797_Mock_CBD; DEG_GSE168797_SARS_CBD; DEG_GSE235310_LPS; DEG_GSE274859_LPS_24h
FASN	11	8	DEG_GSE131565; DEG_GSE168797_Mock_CBD; DEG_GSE179661_MHCC97H; DEG_GSE235310_LPS; DEG_GSE235310_Veh; DEG_GSE274435_DMSO_24h; DEG_GSE274859_LPS_24h; DEG_GSE275998_CDB20	3	DEG_GSE151512_12h; DEG_GSE151512_24h; DEG_GSE168797_SARS_CBDV
FBXL20	11	1	DEG_GSE274859_LPS_24h	10	DEG_GSE131565; DEG_GSE151512_24h; DEG_GSE168797_Mock_CBD; DEG_GSE168797_SARS_CBD; DEG_GSE179661_HepG2; DEG_GSE179661_MHCC97H; DEG_GSE201508_cGAMP; DEG_GSE235310_Veh; DEG_GSE272113_CBD; GSE70689_CBD_wLPS
FBXO5	11	11	DEG_GSE131565; DEG_GSE151512_12h; DEG_GSE151512_24h; DEG_GSE152088; DEG_GSE168797_Mock_CBD; DEG_GSE168797_SARS_CBD; DEG_GSE179661_HepG2; DEG_GSE179661_MHCC97H; DEG_GSE201508_cGAMP; DEG_GSE235310_LPS; DEG_GSE274859_LPS_24h	0	NA
FILIP1L	11	10	DEG_GSE131565; DEG_GSE151512_12h; DEG_GSE201508_cGAMP; DEG_GSE201508_enthanol; DEG_GSE235310_LPS; DEG_GSE235310_Veh; DEG_GSE261716_CBD0.2_2d; DEG_GSE272113_CBD; DEG_GSE272113_sCBD; DEG_GSE274859_LPS_24h	1	DEG_GSE179661_MHCC97H
FKBP4	11	2	DEG_GSE261716_CBD20_28d; DEG_GSE274859_LPS_24h	9	DEG_GSE151512_6h; DEG_GSE168797_SARS_CBD; DEG_GSE179661_HepG2; DEG_GSE201508_cGAMP; DEG_GSE201508_enthanol; DEG_GSE235310_LPS; DEG_GSE261716_CBD0.2_2d; DEG_GSE272113_CBD; DEG_GSE272113_sCBD
FOS	11	6	DEG_GSE168797_SARS_CBD; DEG_GSE168797_SARS_CBDV; DEG_GSE179661_MHCC97H; DEG_GSE272113_CBD; DEG_GSE274859_LPS_24h; GSE70689_CBD_wLPS	5	DEG_GSE151512_12h; DEG_GSE151512_24h; DEG_GSE152088; DEG_GSE168797_Mock_CBD; DEG_GSE179661_HepG2
FRMD4A	11	9	DEG_GSE151512_24h; DEG_GSE179661_MHCC97H; DEG_GSE232624_EtOH0.25_CBD0.75_12h; DEG_GSE232624_EtOH0.75_CBD0.75_12h; DEG_GSE235310_Veh; DEG_GSE274435_DMSO_24h; DEG_GSE274859_LPS_24h; GSE70689_CBD_NoLPS; GSE70689_CBD_wLPS	2	DEG_GSE179661_HepG2; DEG_GSE235310_LPS
GADD45B	11	1	DEG_GSE235310_LPS	10	DEG_GSE131565; DEG_GSE151512_24h; DEG_GSE152088; DEG_GSE168797_Mock_CBD; DEG_GSE168797_SARS_CBD; DEG_GSE179661_HepG2; DEG_GSE179661_MHCC97H; DEG_GSE261716_CBD20_28d; DEG_GSE261716_CBD20_2d; DEG_GSE274859_LPS_24h
GADD45G	11	6	DEG_GSE151512_24h; DEG_GSE151512_6h; DEG_GSE235310_Veh; DEG_GSE261716_CBD20_28d; DEG_GSE272113_CBD; DEG_GSE272113_sCBD	5	DEG_GSE131565; DEG_GSE168797_SARS_CBD; DEG_GSE179661_HepG2; DEG_GSE235310_LPS; DEG_GSE261716_CBD0.2_28d
GANAB	11	10	DEG_GSE131565; DEG_GSE151512_12h; DEG_GSE151512_24h; DEG_GSE168797_Mock_CBD; DEG_GSE179661_HepG2; DEG_GSE179661_MHCC97H; DEG_GSE201508_cGAMP; DEG_GSE201508_enthanol; DEG_GSE261716_CBD20_28d; DEG_GSE272113_sCBD	1	DEG_GSE168797_SARS_CBDV
GAS1	11	8	DEG_GSE131565; DEG_GSE151512_12h; DEG_GSE151512_24h; DEG_GSE151512_6h; DEG_GSE201508_cGAMP; DEG_GSE235310_Veh; DEG_GSE272113_CBD; DEG_GSE272113_sCBD	3	DEG_GSE152088; DEG_GSE168797_Mock_CBD; DEG_GSE168797_SARS_CBD
GFPT1	11	0	NA	11	DEG_GSE131565; DEG_GSE151512_24h; DEG_GSE168797_Mock_CBD; DEG_GSE168797_SARS_CBD; DEG_GSE179661_HepG2; DEG_GSE179661_MHCC97H; DEG_GSE201508_cGAMP; DEG_GSE201508_enthanol; DEG_GSE235310_Veh; DEG_GSE272113_CBD; DEG_GSE274859_LPS_24h
GGH	11	7	DEG_GSE131565; DEG_GSE151512_12h; DEG_GSE168797_Mock_CBD; DEG_GSE168797_SARS_CBD; DEG_GSE179661_HepG2; DEG_GSE179661_MHCC97H; DEG_GSE235310_LPS	4	DEG_GSE168797_SARS_CBDV; DEG_GSE261716_CBD20_28d; DEG_GSE261716_CBD20_2d; DEG_GSE274859_LPS_24h
GID4	11	3	DEG_GSE179661_HepG2; DEG_GSE261716_CBD20_28d; DEG_GSE261716_CBD20_2d	8	DEG_GSE131565; DEG_GSE168797_Mock_CBD; DEG_GSE168797_SARS_CBD; DEG_GSE179661_MHCC97H; DEG_GSE201508_enthanol; DEG_GSE235310_LPS; DEG_GSE272113_CBD; DEG_GSE272113_sCBD
GIGYF1	11	4	DEG_GSE151512_24h; DEG_GSE151512_6h; DEG_GSE261716_CBD20_28d; DEG_GSE261716_CBD20_2d	7	DEG_GSE152088; DEG_GSE179661_HepG2; DEG_GSE179661_MHCC97H; DEG_GSE201508_cGAMP; DEG_GSE235310_LPS; DEG_GSE272113_CBD; DEG_GSE272113_sCBD
GINS2	11	8	DEG_GSE131565; DEG_GSE151512_12h; DEG_GSE151512_24h; DEG_GSE168797_Mock_CBD; DEG_GSE168797_SARS_CBD; DEG_GSE179661_HepG2; DEG_GSE179661_MHCC97H; DEG_GSE201508_cGAMP	3	DEG_GSE235310_Veh; DEG_GSE261716_CBD20_28d; DEG_GSE266113_WT
GNE	11	4	DEG_GSE232624_EtOH0.75_CBD0.75_6h; DEG_GSE232624_Veh_CBD0.75_12h; DEG_GSE235310_LPS; DEG_GSE274859_LPS_24h	7	DEG_GSE131565; DEG_GSE151512_12h; DEG_GSE151512_24h; DEG_GSE168797_Mock_CBDV; DEG_GSE179661_MHCC97H; DEG_GSE201508_cGAMP; DEG_GSE232624_EtOH0.25_CBD0.75_12h
GOT1	11	0	NA	11	DEG_GSE131565; DEG_GSE151512_24h; DEG_GSE168797_Mock_CBD; DEG_GSE168797_SARS_CBD; DEG_GSE179661_HepG2; DEG_GSE179661_MHCC97H; DEG_GSE235310_LPS; DEG_GSE235310_Veh; DEG_GSE272113_CBD; DEG_GSE272113_sCBD; DEG_GSE274859_LPS_24h
GSTO1	11	1	DEG_GSE179661_MHCC97H	10	DEG_GSE131565; DEG_GSE168797_Mock_CBD; DEG_GSE168797_SARS_CBD; DEG_GSE201508_cGAMP; DEG_GSE201508_enthanol; DEG_GSE235310_LPS; DEG_GSE235310_Veh; DEG_GSE272113_CBD; DEG_GSE272113_sCBD; DEG_GSE274859_LPS_24h
H1-0	11	2	DEG_GSE168797_Mock_CBD; DEG_GSE168797_SARS_CBD	9	DEG_GSE131565; DEG_GSE151512_12h; DEG_GSE151512_24h; DEG_GSE151512_3h; DEG_GSE151512_6h; DEG_GSE152088; DEG_GSE179661_HepG2; DEG_GSE179661_MHCC97H; DEG_GSE235310_Veh
H6PD	11	7	DEG_GSE131565; DEG_GSE168797_Mock_CBD; DEG_GSE179661_HepG2; DEG_GSE179661_MHCC97H; DEG_GSE201508_cGAMP; DEG_GSE261716_CBD10_28d; DEG_GSE261716_CBD20_28d	4	DEG_GSE151512_24h; DEG_GSE235310_Veh; DEG_GSE272113_CBD; DEG_GSE272113_sCBD
HES6	11	6	DEG_GSE168797_Mock_CBD; DEG_GSE201508_cGAMP; DEG_GSE261716_CBD0.2_28d; DEG_GSE261716_CBD20_28d; DEG_GSE272113_CBD; DEG_GSE272113_sCBD	5	DEG_GSE131565; DEG_GSE151512_12h; DEG_GSE151512_24h; DEG_GSE179661_HepG2; DEG_GSE235310_Veh
HILPDA	11	7	DEG_GSE151512_12h; DEG_GSE151512_24h; DEG_GSE151512_6h; DEG_GSE168797_Mock_CBD; DEG_GSE168797_SARS_CBD; DEG_GSE179661_MHCC97H; DEG_GSE235310_LPS	4	DEG_GSE131565; DEG_GSE272113_CBD; DEG_GSE272113_sCBD; DEG_GSE274859_LPS_24h
HSBP1	11	7	DEG_GSE131565; DEG_GSE151512_12h; DEG_GSE151512_24h; DEG_GSE179661_HepG2; DEG_GSE179661_MHCC97H; DEG_GSE272113_CBD; DEG_GSE272113_sCBD	4	DEG_GSE168797_SARS_CBD; DEG_GSE235310_LPS; DEG_GSE261716_CBD20_28d; DEG_GSE261716_CBD20_2d
HSPB1	11	4	DEG_GSE235310_LPS; DEG_GSE235310_Veh; DEG_GSE272113_CBD; DEG_GSE272113_sCBD	7	DEG_GSE131565; DEG_GSE151512_12h; DEG_GSE152088; DEG_GSE168797_SARS_CBD; DEG_GSE179661_HepG2; DEG_GSE179661_MHCC97H; DEG_GSE201508_cGAMP
HSPH1	11	2	DEG_GSE152088; DEG_GSE235310_Veh	9	DEG_GSE168797_Mock_CBD; DEG_GSE168797_SARS_CBD; DEG_GSE168797_SARS_CBDV; DEG_GSE179661_HepG2; DEG_GSE179661_MHCC97H; DEG_GSE201508_cGAMP; DEG_GSE235310_LPS; DEG_GSE272113_CBD; DEG_GSE272113_sCBD
IARS1	11	1	DEG_GSE152088	10	DEG_GSE131565; DEG_GSE151512_12h; DEG_GSE151512_24h; DEG_GSE151512_6h; DEG_GSE168797_Mock_CBD; DEG_GSE168797_SARS_CBD; DEG_GSE179661_MHCC97H; DEG_GSE201508_cGAMP; DEG_GSE235310_LPS; DEG_GSE235310_Veh
IDH1	11	5	DEG_GSE151512_3h; DEG_GSE179661_HepG2; DEG_GSE272113_CBD; DEG_GSE272113_sCBD; DEG_GSE274859_LPS_24h	6	DEG_GSE131565; DEG_GSE168797_Mock_CBD; DEG_GSE168797_SARS_CBD; DEG_GSE168797_SARS_CBDV; DEG_GSE201508_cGAMP; DEG_GSE201508_enthanol
IFI30	11	5	DEG_GSE131565; DEG_GSE179661_HepG2; DEG_GSE179661_MHCC97H; DEG_GSE235310_LPS; DEG_GSE274859_LPS_24h	6	DEG_GSE151512_24h; DEG_GSE152088; DEG_GSE168797_SARS_CBD; DEG_GSE201508_cGAMP; DEG_GSE201508_enthanol; DEG_GSE235310_Veh
IFRD1	11	0	NA	11	DEG_GSE131565; DEG_GSE151512_12h; DEG_GSE151512_24h; DEG_GSE168797_Mock_CBD; DEG_GSE168797_SARS_CBD; DEG_GSE179661_HepG2; DEG_GSE179661_MHCC97H; DEG_GSE235310_Veh; DEG_GSE266113_mutNdufs4; DEG_GSE272113_sCBD; DEG_GSE274859_LPS_24h
IGFBP5	11	9	DEG_GSE131565; DEG_GSE151512_12h; DEG_GSE151512_24h; DEG_GSE168797_Mock_CBD; DEG_GSE168797_SARS_CBD; DEG_GSE168797_SARS_CBDV; DEG_GSE261716_CBD0.2_2d; DEG_GSE272113_CBD; DEG_GSE272113_sCBD	2	DEG_GSE168797_Mock_CBDV; DEG_GSE232624_Veh_CBD3_6h
IL17RA	11	4	DEG_GSE151512_6h; DEG_GSE261716_CBD20_28d; DEG_GSE261716_CBD20_2d; DEG_GSE274859_LPS_24h	7	DEG_GSE131565; DEG_GSE168797_SARS_CBD; DEG_GSE179661_HepG2; DEG_GSE232624_EtOH0.25_CBD0.75_12h; DEG_GSE235310_LPS; DEG_GSE235310_Veh; DEG_GSE272113_CBD
INTS5	11	8	DEG_GSE131565; DEG_GSE151512_24h; DEG_GSE151512_6h; DEG_GSE168797_Mock_CBD; DEG_GSE168797_SARS_CBD; DEG_GSE179661_MHCC97H; DEG_GSE201508_cGAMP; DEG_GSE235310_LPS	3	DEG_GSE179661_HepG2; DEG_GSE272113_CBD; DEG_GSE272113_sCBD
IRF9	11	6	DEG_GSE131565; DEG_GSE151512_3h; DEG_GSE151512_6h; DEG_GSE168797_SARS_CBDV; DEG_GSE201508_cGAMP; DEG_GSE232624_Veh_CBD3_12h	5	DEG_GSE168797_Mock_CBD; DEG_GSE168797_SARS_CBD; DEG_GSE179661_HepG2; DEG_GSE235310_Veh; DEG_GSE274859_LPS_24h
ISG20	11	4	DEG_GSE151512_24h; DEG_GSE168797_SARS_CBDV; DEG_GSE201508_cGAMP; DEG_GSE235310_LPS	7	DEG_GSE131565; DEG_GSE168797_Mock_CBD; DEG_GSE168797_SARS_CBD; DEG_GSE179661_HepG2; DEG_GSE179661_MHCC97H; DEG_GSE235310_Veh; DEG_GSE261716_CBD20_28d
ITGA2	11	2	DEG_GSE168797_Mock_CBDV; DEG_GSE179661_MHCC97H	9	DEG_GSE131565; DEG_GSE151512_24h; DEG_GSE168797_Mock_CBD; DEG_GSE168797_SARS_CBD; DEG_GSE179661_HepG2; DEG_GSE232624_EtOH0.75_CBD0.75_6h; DEG_GSE235310_LPS; DEG_GSE261716_CBD0.2_28d; DEG_GSE266113_WT
ITGB1	11	8	DEG_GSE131565; DEG_GSE152088; DEG_GSE168797_Mock_CBD; DEG_GSE168797_SARS_CBD; DEG_GSE179661_MHCC97H; DEG_GSE232624_EtOH0.25_CBD0.75_12h; DEG_GSE272113_CBD; DEG_GSE272113_sCBD	3	DEG_GSE232624_Veh_CBD3_6h; DEG_GSE235310_LPS; DEG_GSE274435_DMSO_24h
ITPRIP	11	2	DEG_GSE261716_CBD0.2_2d; DEG_GSE274859_LPS_24h	9	DEG_GSE131565; DEG_GSE168797_Mock_CBD; DEG_GSE168797_SARS_CBD; DEG_GSE179661_HepG2; DEG_GSE179661_MHCC97H; DEG_GSE235310_LPS; DEG_GSE235310_Veh; DEG_GSE272113_CBD; DEG_GSE272113_sCBD
JDP2	11	3	DEG_GSE168797_Mock_CBD; DEG_GSE272113_CBD; DEG_GSE272113_sCBD	8	DEG_GSE131565; DEG_GSE151512_12h; DEG_GSE151512_24h; DEG_GSE151512_3h; DEG_GSE151512_6h; DEG_GSE179661_HepG2; DEG_GSE179661_MHCC97H; DEG_GSE235310_Veh
JPT2	11	9	DEG_GSE131565; DEG_GSE151512_12h; DEG_GSE151512_24h; DEG_GSE168797_Mock_CBD; DEG_GSE179661_MHCC97H; DEG_GSE201508_cGAMP; DEG_GSE201508_enthanol; DEG_GSE235310_LPS; DEG_GSE274859_LPS_24h	2	DEG_GSE272113_CBD; DEG_GSE272113_sCBD
JUP	11	6	DEG_GSE151512_12h; DEG_GSE151512_24h; DEG_GSE168797_Mock_CBD; DEG_GSE235310_Veh; DEG_GSE272113_CBD; DEG_GSE272113_sCBD	5	DEG_GSE131565; DEG_GSE152088; DEG_GSE168797_Mock_CBDV; DEG_GSE179661_HepG2; DEG_GSE179661_MHCC97H
KANK2	11	10	DEG_GSE131565; DEG_GSE168797_Mock_CBD; DEG_GSE168797_SARS_CBD; DEG_GSE179661_HepG2; DEG_GSE179661_MHCC97H; DEG_GSE201508_cGAMP; DEG_GSE261716_CBD0.2_28d; DEG_GSE272113_CBD; DEG_GSE272113_sCBD; DEG_GSE274859_LPS_24h	1	DEG_GSE152088
KIAA1217	11	7	DEG_GSE151512_12h; DEG_GSE151512_24h; DEG_GSE261716_CBD10_28d; DEG_GSE272113_CBD; DEG_GSE272113_sCBD; DEG_GSE274435_DMSO_24h; DEG_GSE274435_EtOH_24h	4	DEG_GSE131565; DEG_GSE168797_Mock_CBD; DEG_GSE168797_SARS_CBD; DEG_GSE179661_MHCC97H
LAPTM4A	11	2	DEG_GSE272113_CBD; DEG_GSE272113_sCBD	9	DEG_GSE131565; DEG_GSE168797_Mock_CBD; DEG_GSE168797_SARS_CBD; DEG_GSE168797_SARS_CBDV; DEG_GSE179661_MHCC97H; DEG_GSE201508_cGAMP; DEG_GSE201508_enthanol; DEG_GSE235310_LPS; DEG_GSE274859_LPS_24h
LHFPL2	11	1	DEG_GSE235310_LPS	10	DEG_GSE131565; DEG_GSE151512_24h; DEG_GSE168797_Mock_CBD; DEG_GSE168797_SARS_CBD; DEG_GSE179661_HepG2; DEG_GSE179661_MHCC97H; DEG_GSE272113_CBD; DEG_GSE274435_DMSO_24h; DEG_GSE274435_EtOH_24h; DEG_GSE274859_LPS_24h
LIPA	11	5	DEG_GSE131565; DEG_GSE179661_HepG2; DEG_GSE179661_MHCC97H; DEG_GSE201508_cGAMP; DEG_GSE272113_CBD	6	DEG_GSE151512_12h; DEG_GSE151512_24h; DEG_GSE168797_SARS_CBD; DEG_GSE168797_SARS_CBDV; DEG_GSE235310_LPS; DEG_GSE274859_LPS_24h
LONP1	11	1	DEG_GSE261716_CBD20_28d	10	DEG_GSE131565; DEG_GSE168797_Mock_CBD; DEG_GSE168797_SARS_CBD; DEG_GSE179661_HepG2; DEG_GSE179661_MHCC97H; DEG_GSE235310_LPS; DEG_GSE235310_Veh; DEG_GSE272113_CBD; DEG_GSE272113_sCBD; DEG_GSE274859_LPS_24h
LOXL2	11	9	DEG_GSE131565; DEG_GSE151512_12h; DEG_GSE151512_24h; DEG_GSE151512_6h; DEG_GSE168797_Mock_CBD; DEG_GSE168797_Mock_CBDV; DEG_GSE168797_SARS_CBD; DEG_GSE179661_MHCC97H; DEG_GSE272113_sCBD	2	DEG_GSE168797_SARS_CBDV; DEG_GSE179661_HepG2
LPCAT1	11	9	DEG_GSE151512_24h; DEG_GSE168797_Mock_CBD; DEG_GSE179661_MHCC97H; DEG_GSE235310_LPS; DEG_GSE235310_Veh; DEG_GSE272113_CBD; DEG_GSE274435_DMSO_24h; DEG_GSE274435_EtOH_24h; DEG_GSE274859_LPS_24h	2	DEG_GSE131565; DEG_GSE179661_HepG2
LPCAT3	11	4	DEG_GSE168797_Mock_CBD; DEG_GSE168797_Mock_CBDV; DEG_GSE179661_MHCC97H; DEG_GSE274859_LPS_24h	7	DEG_GSE151512_12h; DEG_GSE151512_24h; DEG_GSE168797_SARS_CBD; DEG_GSE168797_SARS_CBDV; DEG_GSE201508_cGAMP; DEG_GSE235310_LPS; DEG_GSE235310_Veh
LRP1	11	6	DEG_GSE151512_24h; DEG_GSE179661_HepG2; DEG_GSE179661_MHCC97H; DEG_GSE232624_EtOH0.25_CBD0.75_12h; DEG_GSE261716_CBD10_28d; DEG_GSE261716_CBD20_28d	5	DEG_GSE152088; DEG_GSE168797_SARS_CBDV; DEG_GSE201508_cGAMP; DEG_GSE235310_LPS; DEG_GSE235310_Veh
LRRC59	11	2	DEG_GSE151512_12h; DEG_GSE151512_24h	9	DEG_GSE131565; DEG_GSE168797_Mock_CBD; DEG_GSE168797_SARS_CBD; DEG_GSE179661_HepG2; DEG_GSE179661_MHCC97H; DEG_GSE235310_LPS; DEG_GSE272113_CBD; DEG_GSE272113_sCBD; DEG_GSE274859_LPS_24h
LRRC8D	11	5	DEG_GSE168797_Mock_CBD; DEG_GSE179661_HepG2; DEG_GSE179661_MHCC97H; DEG_GSE201508_cGAMP; DEG_GSE235310_LPS	6	DEG_GSE151512_24h; DEG_GSE151512_6h; DEG_GSE235310_Veh; DEG_GSE272113_CBD; DEG_GSE272113_sCBD; DEG_GSE274859_LPS_24h
LSS	11	5	DEG_GSE131565; DEG_GSE168797_Mock_CBD; DEG_GSE179661_HepG2; DEG_GSE179661_MHCC97H; DEG_GSE274859_LPS_24h	6	DEG_GSE151512_12h; DEG_GSE151512_24h; DEG_GSE201508_cGAMP; DEG_GSE201508_enthanol; DEG_GSE235310_LPS; DEG_GSE272113_CBD
M6PR	11	3	DEG_GSE131565; DEG_GSE168797_Mock_CBDV; DEG_GSE179661_MHCC97H	8	DEG_GSE168797_Mock_CBD; DEG_GSE168797_SARS_CBD; DEG_GSE168797_SARS_CBDV; DEG_GSE201508_cGAMP; DEG_GSE201508_enthanol; DEG_GSE235310_LPS; DEG_GSE272113_CBD; DEG_GSE272113_sCBD
MAP3K1	11	5	DEG_GSE168797_Mock_CBD; DEG_GSE168797_SARS_CBD; DEG_GSE168797_SARS_CBDV; DEG_GSE235310_LPS; DEG_GSE274859_LPS_24h	6	DEG_GSE151512_12h; DEG_GSE151512_24h; DEG_GSE151512_6h; DEG_GSE168797_Mock_CBDV; DEG_GSE201508_cGAMP; DEG_GSE272113_CBD
MCM5	11	10	DEG_GSE131565; DEG_GSE151512_24h; DEG_GSE168797_Mock_CBD; DEG_GSE168797_SARS_CBD; DEG_GSE179661_HepG2; DEG_GSE179661_MHCC97H; DEG_GSE201508_cGAMP; DEG_GSE235310_LPS; DEG_GSE235310_Veh; DEG_GSE274859_LPS_24h	1	DEG_GSE272113_CBD
MDM2	11	4	DEG_GSE152088; DEG_GSE179661_HepG2; DEG_GSE272113_CBD; DEG_GSE272113_sCBD	7	DEG_GSE168797_Mock_CBD; DEG_GSE168797_SARS_CBD; DEG_GSE179661_MHCC97H; DEG_GSE235310_LPS; DEG_GSE235310_Veh; DEG_GSE261716_CBD20_28d; DEG_GSE274859_LPS_24h
MELK	11	9	DEG_GSE131565; DEG_GSE151512_12h; DEG_GSE151512_24h; DEG_GSE168797_Mock_CBD; DEG_GSE168797_SARS_CBD; DEG_GSE179661_HepG2; DEG_GSE201508_cGAMP; DEG_GSE235310_LPS; DEG_GSE274859_LPS_24h	2	DEG_GSE179661_MHCC97H; DEG_GSE266113_WT
MEX3A	11	11	DEG_GSE131565; DEG_GSE151512_24h; DEG_GSE151512_6h; DEG_GSE168797_Mock_CBD; DEG_GSE168797_Mock_CBDV; DEG_GSE168797_SARS_CBD; DEG_GSE179661_MHCC97H; DEG_GSE235310_Veh; DEG_GSE272113_CBD; DEG_GSE272113_sCBD; DEG_GSE274859_LPS_24h	0	NA
MFHAS1	11	5	DEG_GSE201508_cGAMP; DEG_GSE261716_CBD0.2_28d; DEG_GSE261716_CBD10_28d; DEG_GSE261716_CBD20_28d; DEG_GSE261716_CBD20_2d	6	DEG_GSE131565; DEG_GSE151512_24h; DEG_GSE179661_HepG2; DEG_GSE179661_MHCC97H; DEG_GSE235310_LPS; DEG_GSE235310_Veh
MID1IP1	11	1	DEG_GSE261716_CBD0.2_28d	10	DEG_GSE131565; DEG_GSE168797_Mock_CBD; DEG_GSE168797_SARS_CBD; DEG_GSE179661_HepG2; DEG_GSE201508_cGAMP; DEG_GSE201508_enthanol; DEG_GSE235310_LPS; DEG_GSE235310_Veh; DEG_GSE272113_CBD; DEG_GSE272113_sCBD
MINPP1	11	10	DEG_GSE131565; DEG_GSE151512_24h; DEG_GSE151512_6h; DEG_GSE179661_HepG2; DEG_GSE179661_MHCC97H; DEG_GSE201508_cGAMP; DEG_GSE201508_enthanol; DEG_GSE272113_CBD; DEG_GSE272113_sCBD; DEG_GSE274859_LPS_24h	1	DEG_GSE261716_CBD0.2_28d
MKNK2	11	3	DEG_GSE151512_6h; DEG_GSE235310_LPS; DEG_GSE274435_DMSO_24h	8	DEG_GSE131565; DEG_GSE152088; DEG_GSE168797_Mock_CBD; DEG_GSE168797_SARS_CBD; DEG_GSE179661_HepG2; DEG_GSE179661_MHCC97H; DEG_GSE261716_CBD0.2_28d; DEG_GSE274859_LPS_24h
MSH6	11	10	DEG_GSE151512_12h; DEG_GSE151512_24h; DEG_GSE168797_Mock_CBD; DEG_GSE168797_SARS_CBD; DEG_GSE179661_HepG2; DEG_GSE179661_MHCC97H; DEG_GSE201508_cGAMP; DEG_GSE235310_LPS; DEG_GSE235310_Veh; DEG_GSE274859_LPS_24h	1	DEG_GSE266113_WT
MTMR3	11	3	DEG_GSE168797_SARS_CBDV; DEG_GSE261716_CBD20_28d; DEG_GSE266113_WT	8	DEG_GSE131565; DEG_GSE151512_24h; DEG_GSE168797_Mock_CBD; DEG_GSE179661_HepG2; DEG_GSE179661_MHCC97H; DEG_GSE235310_LPS; DEG_GSE235310_Veh; DEG_GSE274859_LPS_24h
MTSS1	11	6	DEG_GSE151512_12h; DEG_GSE151512_24h; DEG_GSE179661_HepG2; DEG_GSE235310_LPS; DEG_GSE235310_Veh; DEG_GSE270378_CBD0.75_24h	5	DEG_GSE201508_cGAMP; DEG_GSE201508_enthanol; DEG_GSE261716_CBD10_28d; DEG_GSE261716_CBD10_2d; DEG_GSE261716_CBD20_28d
MYBBP1A	11	5	DEG_GSE131565; DEG_GSE179661_HepG2; DEG_GSE179661_MHCC97H; DEG_GSE201508_enthanol; DEG_GSE274859_LPS_24h	6	DEG_GSE151512_12h; DEG_GSE151512_24h; DEG_GSE168797_Mock_CBD; DEG_GSE235310_LPS; DEG_GSE272113_CBD; DEG_GSE272113_sCBD
MYCL	11	3	DEG_GSE235310_Veh; DEG_GSE272113_CBD; DEG_GSE272113_sCBD	8	DEG_GSE131565; DEG_GSE151512_12h; DEG_GSE151512_24h; DEG_GSE152088; DEG_GSE168797_Mock_CBD; DEG_GSE168797_SARS_CBD; DEG_GSE179661_MHCC97H; DEG_GSE261716_CBD0.2_28d
NAV2	11	6	DEG_GSE131565; DEG_GSE168797_Mock_CBDV; DEG_GSE261716_CBD0.2_28d; DEG_GSE261716_CBD10_28d; DEG_GSE272113_sCBD; DEG_GSE275998_CDB20	5	DEG_GSE151512_12h; DEG_GSE151512_24h; DEG_GSE168797_Mock_CBD; DEG_GSE179661_MHCC97H; DEG_GSE274859_LPS_24h
NCKAP1	11	3	DEG_GSE152088; DEG_GSE179661_MHCC97H; DEG_GSE235310_LPS	8	DEG_GSE131565; DEG_GSE151512_12h; DEG_GSE151512_24h; DEG_GSE168797_SARS_CBD; DEG_GSE168797_SARS_CBDV; DEG_GSE232624_Veh_CBD3_12h; DEG_GSE235310_Veh; DEG_GSE272113_CBD
NFIX	11	8	DEG_GSE131565; DEG_GSE151512_12h; DEG_GSE151512_6h; DEG_GSE168797_Mock_CBD; DEG_GSE201508_cGAMP; DEG_GSE261716_CBD0.2_28d; DEG_GSE261716_CBD20_28d; DEG_GSE274859_LPS_24h	3	DEG_GSE152088; DEG_GSE235310_LPS; DEG_GSE235310_Veh
NHSL1	11	5	DEG_GSE179661_HepG2; DEG_GSE261716_CBD0.2_2d; DEG_GSE272113_CBD; DEG_GSE272113_sCBD; DEG_GSE274859_LPS_24h	6	DEG_GSE131565; DEG_GSE168797_Mock_CBD; DEG_GSE179661_MHCC97H; DEG_GSE232624_EtOH0.75_CBD0.75_12h; DEG_GSE235310_LPS; DEG_GSE235310_Veh
NREP	11	10	DEG_GSE131565; DEG_GSE151512_12h; DEG_GSE151512_24h; DEG_GSE151512_6h; DEG_GSE168797_Mock_CBD; DEG_GSE168797_SARS_CBD; DEG_GSE179661_HepG2; DEG_GSE235310_LPS; DEG_GSE272113_CBD; DEG_GSE272113_sCBD	1	DEG_GSE168797_Mock_CBDV
NSMAF	11	3	DEG_GSE151512_12h; DEG_GSE151512_24h; DEG_GSE274859_LPS_24h	8	DEG_GSE131565; DEG_GSE168797_Mock_CBD; DEG_GSE168797_SARS_CBD; DEG_GSE179661_MHCC97H; DEG_GSE201508_cGAMP; DEG_GSE201508_enthanol; DEG_GSE235310_LPS; DEG_GSE235310_Veh
NUAK1	11	9	DEG_GSE131565; DEG_GSE168797_Mock_CBD; DEG_GSE168797_SARS_CBD; DEG_GSE168797_SARS_CBDV; DEG_GSE232624_Veh_CBD3_6h; DEG_GSE261716_CBD20_28d; DEG_GSE261716_CBD20_2d; DEG_GSE272113_CBD; DEG_GSE272113_sCBD	2	DEG_GSE179661_HepG2; DEG_GSE232624_EtOH0.25_CBD0.75_12h
OGA	11	6	DEG_GSE151512_12h; DEG_GSE151512_6h; DEG_GSE152088; DEG_GSE168797_SARS_CBDV; DEG_GSE235310_LPS; DEG_GSE261716_CBD10_28d	5	DEG_GSE131565; DEG_GSE168797_Mock_CBD; DEG_GSE179661_HepG2; DEG_GSE179661_MHCC97H; DEG_GSE201508_cGAMP
OS9	11	5	DEG_GSE151512_12h; DEG_GSE151512_24h; DEG_GSE151512_6h; DEG_GSE201508_enthanol; DEG_GSE261716_CBD20_28d	6	DEG_GSE131565; DEG_GSE168797_Mock_CBD; DEG_GSE168797_SARS_CBD; DEG_GSE179661_MHCC97H; DEG_GSE235310_LPS; DEG_GSE274859_LPS_24h
OSBPL1A	11	0	NA	11	DEG_GSE151512_24h; DEG_GSE151512_6h; DEG_GSE168797_Mock_CBD; DEG_GSE168797_SARS_CBD; DEG_GSE168797_SARS_CBDV; DEG_GSE179661_MHCC97H; DEG_GSE201508_cGAMP; DEG_GSE235310_LPS; DEG_GSE235310_Veh; DEG_GSE261716_CBD0.2_28d; DEG_GSE261716_CBD20_28d
OSGIN2	11	2	DEG_GSE152088; DEG_GSE179661_MHCC97H	9	DEG_GSE131565; DEG_GSE151512_12h; DEG_GSE151512_24h; DEG_GSE168797_Mock_CBD; DEG_GSE168797_SARS_CBD; DEG_GSE201508_cGAMP; DEG_GSE235310_LPS; DEG_GSE235310_Veh; DEG_GSE274859_LPS_24h
P4HB	11	4	DEG_GSE151512_12h; DEG_GSE151512_24h; DEG_GSE151512_6h; DEG_GSE201508_cGAMP	7	DEG_GSE131565; DEG_GSE168797_Mock_CBD; DEG_GSE168797_SARS_CBD; DEG_GSE179661_MHCC97H; DEG_GSE235310_LPS; DEG_GSE272113_CBD; DEG_GSE272113_sCBD
PAICS	11	9	DEG_GSE131565; DEG_GSE151512_12h; DEG_GSE151512_24h; DEG_GSE152088; DEG_GSE168797_Mock_CBD; DEG_GSE168797_SARS_CBD; DEG_GSE179661_HepG2; DEG_GSE179661_MHCC97H; DEG_GSE274859_LPS_24h	2	DEG_GSE266113_WT; DEG_GSE274435_DMSO_24h
PAK1	11	7	DEG_GSE235310_LPS; DEG_GSE235310_Veh; DEG_GSE272113_CBD; DEG_GSE272113_sCBD; DEG_GSE274859_LPS_24h; GSE70689_CBD_NoLPS; GSE70689_CBD_wLPS	4	DEG_GSE168797_Mock_CBD; DEG_GSE179661_HepG2; DEG_GSE179661_MHCC97H; DEG_GSE261716_CBD20_28d
PARP1	11	10	DEG_GSE131565; DEG_GSE151512_24h; DEG_GSE168797_Mock_CBD; DEG_GSE168797_SARS_CBD; DEG_GSE179661_HepG2; DEG_GSE179661_MHCC97H; DEG_GSE201508_cGAMP; DEG_GSE235310_LPS; DEG_GSE235310_Veh; DEG_GSE274859_LPS_24h	1	DEG_GSE272113_CBD
PAXX	11	10	DEG_GSE131565; DEG_GSE168797_Mock_CBD; DEG_GSE168797_SARS_CBD; DEG_GSE179661_MHCC97H; DEG_GSE201508_cGAMP; DEG_GSE235310_LPS; DEG_GSE235310_Veh; DEG_GSE261716_CBD0.2_28d; DEG_GSE272113_CBD; DEG_GSE272113_sCBD	1	DEG_GSE179661_HepG2
PCNA	11	9	DEG_GSE131565; DEG_GSE151512_12h; DEG_GSE151512_24h; DEG_GSE168797_Mock_CBD; DEG_GSE168797_SARS_CBD; DEG_GSE179661_HepG2; DEG_GSE179661_MHCC97H; DEG_GSE235310_LPS; DEG_GSE274859_LPS_24h	2	DEG_GSE266113_WT; DEG_GSE272113_sCBD
PEAR1	11	6	DEG_GSE151512_12h; DEG_GSE151512_24h; DEG_GSE151512_6h; DEG_GSE168797_Mock_CBDV; DEG_GSE168797_SARS_CBD; DEG_GSE274859_LPS_24h	5	DEG_GSE131565; DEG_GSE179661_HepG2; DEG_GSE179661_MHCC97H; DEG_GSE201508_cGAMP; DEG_GSE201508_enthanol
PFKL	11	8	DEG_GSE151512_24h; DEG_GSE168797_Mock_CBD; DEG_GSE235310_LPS; DEG_GSE261716_CBD0.2_28d; DEG_GSE261716_CBD20_28d; DEG_GSE261716_CBD20_2d; DEG_GSE274435_DMSO_24h; DEG_GSE274859_LPS_24h	3	DEG_GSE152088; DEG_GSE272113_CBD; DEG_GSE272113_sCBD
PGD	11	1	DEG_GSE179661_MHCC97H	10	DEG_GSE131565; DEG_GSE168797_SARS_CBD; DEG_GSE168797_SARS_CBDV; DEG_GSE201508_cGAMP; DEG_GSE201508_enthanol; DEG_GSE235310_LPS; DEG_GSE235310_Veh; DEG_GSE272113_CBD; DEG_GSE272113_sCBD; GSE70689_CBD_wLPS
PHLDB3	11	5	DEG_GSE235310_LPS; DEG_GSE235310_Veh; DEG_GSE261716_CBD0.2_28d; DEG_GSE261716_CBD20_28d; DEG_GSE261716_CBD20_2d	6	DEG_GSE131565; DEG_GSE151512_24h; DEG_GSE168797_Mock_CBD; DEG_GSE168797_SARS_CBD; DEG_GSE179661_HepG2; DEG_GSE179661_MHCC97H
PIM3	11	2	DEG_GSE261716_CBD0.2_2d; DEG_GSE274859_LPS_24h	9	DEG_GSE131565; DEG_GSE151512_24h; DEG_GSE152088; DEG_GSE168797_Mock_CBD; DEG_GSE179661_HepG2; DEG_GSE179661_MHCC97H; DEG_GSE232624_Veh_CBD3_12h; DEG_GSE235310_Veh; DEG_GSE261716_CBD0.2_28d
PIR	11	0	NA	11	DEG_GSE131565; DEG_GSE151512_24h; DEG_GSE168797_SARS_CBD; DEG_GSE168797_SARS_CBDV; DEG_GSE179661_MHCC97H; DEG_GSE201508_cGAMP; DEG_GSE201508_enthanol; DEG_GSE235310_Veh; DEG_GSE272113_sCBD; DEG_GSE274435_DMSO_24h; DEG_GSE274859_LPS_24h
PLAU	11	5	DEG_GSE168797_Mock_CBDV; DEG_GSE168797_SARS_CBD; DEG_GSE179661_MHCC97H; DEG_GSE272113_CBD; DEG_GSE272113_sCBD	6	DEG_GSE131565; DEG_GSE168797_SARS_CBDV; DEG_GSE179661_HepG2; DEG_GSE232624_Veh_CBD3_12h; DEG_GSE235310_LPS; DEG_GSE266113_WT
PLEKHM1	11	2	DEG_GSE261716_CBD10_28d; DEG_GSE261716_CBD20_28d	9	DEG_GSE131565; DEG_GSE168797_Mock_CBD; DEG_GSE168797_SARS_CBD; DEG_GSE179661_HepG2; DEG_GSE179661_MHCC97H; DEG_GSE235310_LPS; DEG_GSE272113_CBD; DEG_GSE272113_sCBD; DEG_GSE274859_LPS_24h
PLEKHO1	11	5	DEG_GSE131565; DEG_GSE151512_12h; DEG_GSE151512_24h; DEG_GSE151512_6h; DEG_GSE201508_cGAMP	6	DEG_GSE168797_Mock_CBD; DEG_GSE168797_SARS_CBD; DEG_GSE179661_HepG2; DEG_GSE179661_MHCC97H; DEG_GSE235310_LPS; DEG_GSE274859_LPS_24h
POLR2L	11	10	DEG_GSE131565; DEG_GSE151512_24h; DEG_GSE168797_Mock_CBD; DEG_GSE168797_SARS_CBD; DEG_GSE179661_HepG2; DEG_GSE179661_MHCC97H; DEG_GSE201508_cGAMP; DEG_GSE235310_Veh; DEG_GSE272113_CBD; DEG_GSE274859_LPS_24h	1	DEG_GSE261716_CBD0.2_2d
PPM1B	11	8	DEG_GSE151512_24h; DEG_GSE168797_Mock_CBD; DEG_GSE235310_LPS; DEG_GSE261716_CBD0.2_28d; DEG_GSE261716_CBD10_28d; DEG_GSE261716_CBD20_28d; DEG_GSE261716_CBD20_2d; DEG_GSE272113_sCBD	3	DEG_GSE131565; DEG_GSE168797_SARS_CBD; DEG_GSE179661_MHCC97H
PPM1G	11	11	DEG_GSE131565; DEG_GSE151512_12h; DEG_GSE151512_24h; DEG_GSE151512_6h; DEG_GSE168797_Mock_CBD; DEG_GSE168797_SARS_CBD; DEG_GSE179661_MHCC97H; DEG_GSE201508_cGAMP; DEG_GSE201508_enthanol; DEG_GSE274859_LPS_24h; GSE70689_CBD_NoLPS	0	NA
PRDX1	11	4	DEG_GSE131565; DEG_GSE151512_24h; DEG_GSE168797_Mock_CBD; DEG_GSE179661_MHCC97H	7	DEG_GSE151512_6h; DEG_GSE168797_SARS_CBDV; DEG_GSE201508_cGAMP; DEG_GSE201508_enthanol; DEG_GSE235310_LPS; DEG_GSE272113_sCBD; DEG_GSE274859_LPS_24h
RALY	11	9	DEG_GSE131565; DEG_GSE151512_12h; DEG_GSE151512_24h; DEG_GSE168797_Mock_CBD; DEG_GSE201508_cGAMP; DEG_GSE235310_LPS; DEG_GSE272113_CBD; DEG_GSE272113_sCBD; DEG_GSE274859_LPS_24h	2	DEG_GSE179661_HepG2; DEG_GSE179661_MHCC97H
RBBP7	11	9	DEG_GSE131565; DEG_GSE168797_Mock_CBD; DEG_GSE179661_HepG2; DEG_GSE179661_MHCC97H; DEG_GSE232624_EtOH0.25_CBD0.75_12h; DEG_GSE232624_EtOH0.75_CBD0.75_12h; DEG_GSE232624_Veh_CBD0.75_6h; DEG_GSE235310_Veh; DEG_GSE274859_LPS_24h	2	DEG_GSE232624_EtOH0.75_CBD0.75_6h; DEG_GSE232624_Veh_CBD0.75_12h
RBM3	11	5	DEG_GSE131565; DEG_GSE151512_24h; DEG_GSE179661_MHCC97H; DEG_GSE232624_EtOH0.75_CBD0.75_6h; DEG_GSE235310_LPS	6	DEG_GSE232624_EtOH0.25_CBD0.75_12h; DEG_GSE232624_EtOH0.75_CBD0.75_12h; DEG_GSE261716_CBD0.2_28d; DEG_GSE261716_CBD10_28d; DEG_GSE261716_CBD20_28d; DEG_GSE261716_CBD20_2d
RBMX	11	10	DEG_GSE131565; DEG_GSE151512_12h; DEG_GSE151512_24h; DEG_GSE151512_6h; DEG_GSE168797_Mock_CBD; DEG_GSE179661_HepG2; DEG_GSE179661_MHCC97H; DEG_GSE201508_cGAMP; DEG_GSE201508_enthanol; DEG_GSE235310_LPS	1	DEG_GSE274859_LPS_24h
RCOR2	11	9	DEG_GSE131565; DEG_GSE151512_12h; DEG_GSE151512_24h; DEG_GSE151512_6h; DEG_GSE168797_Mock_CBD; DEG_GSE168797_SARS_CBD; DEG_GSE179661_MHCC97H; DEG_GSE235310_Veh; DEG_GSE274859_LPS_24h	2	DEG_GSE272113_CBD; DEG_GSE272113_sCBD
RECQL4	11	6	DEG_GSE131565; DEG_GSE151512_24h; DEG_GSE168797_Mock_CBD; DEG_GSE168797_SARS_CBD; DEG_GSE179661_MHCC97H; DEG_GSE235310_Veh	5	DEG_GSE179661_HepG2; DEG_GSE272113_CBD; DEG_GSE274859_LPS_24h; GSE70689_CBD_NoLPS; GSE70689_CBD_wLPS
RHOQ	11	0	NA	11	DEG_GSE131565; DEG_GSE151512_12h; DEG_GSE151512_24h; DEG_GSE168797_Mock_CBD; DEG_GSE168797_SARS_CBD; DEG_GSE179661_MHCC97H; DEG_GSE201508_cGAMP; DEG_GSE235310_LPS; DEG_GSE235310_Veh; DEG_GSE272113_CBD; DEG_GSE272113_sCBD
RND1	11	4	DEG_GSE232624_EtOH0.75_CBD0.75_6h; DEG_GSE232624_Veh_CBD0.75_12h; DEG_GSE232624_Veh_CBD3_12h; DEG_GSE235310_LPS	7	DEG_GSE131565; DEG_GSE179661_HepG2; DEG_GSE179661_MHCC97H; DEG_GSE232624_EtOH0.25_CBD0.75_12h; DEG_GSE272113_CBD; DEG_GSE272113_sCBD; DEG_GSE274859_LPS_24h
RNF144A	11	8	DEG_GSE131565; DEG_GSE151512_12h; DEG_GSE168797_Mock_CBD; DEG_GSE168797_SARS_CBD; DEG_GSE179661_HepG2; DEG_GSE201508_enthanol; DEG_GSE261716_CBD10_28d; DEG_GSE261716_CBD20_2d	3	DEG_GSE179661_MHCC97H; DEG_GSE235310_LPS; DEG_GSE235310_Veh
RNF185	11	1	DEG_GSE151512_24h	10	DEG_GSE131565; DEG_GSE168797_Mock_CBD; DEG_GSE168797_SARS_CBD; DEG_GSE179661_HepG2; DEG_GSE179661_MHCC97H; DEG_GSE201508_cGAMP; DEG_GSE201508_enthanol; DEG_GSE235310_Veh; DEG_GSE272113_sCBD; DEG_GSE274859_LPS_24h
RPS6KA4	11	7	DEG_GSE131565; DEG_GSE168797_Mock_CBD; DEG_GSE168797_SARS_CBD; DEG_GSE179661_MHCC97H; DEG_GSE201508_cGAMP; DEG_GSE201508_enthanol; DEG_GSE235310_LPS	4	DEG_GSE152088; DEG_GSE179661_HepG2; DEG_GSE272113_CBD; DEG_GSE272113_sCBD
RUSC2	11	1	DEG_GSE151512_24h	10	DEG_GSE131565; DEG_GSE168797_Mock_CBD; DEG_GSE179661_HepG2; DEG_GSE179661_MHCC97H; DEG_GSE201508_cGAMP; DEG_GSE235310_LPS; DEG_GSE272113_CBD; DEG_GSE272113_sCBD; DEG_GSE274859_LPS_24h; GSE70689_CBD_NoLPS
SEC61B	11	2	DEG_GSE151512_24h; DEG_GSE235310_LPS	9	DEG_GSE131565; DEG_GSE168797_Mock_CBD; DEG_GSE168797_SARS_CBD; DEG_GSE179661_HepG2; DEG_GSE179661_MHCC97H; DEG_GSE261716_CBD20_2d; DEG_GSE272113_CBD; DEG_GSE272113_sCBD; DEG_GSE274859_LPS_24h
SELENON	11	10	DEG_GSE131565; DEG_GSE151512_12h; DEG_GSE151512_24h; DEG_GSE151512_6h; DEG_GSE168797_Mock_CBD; DEG_GSE168797_SARS_CBD; DEG_GSE179661_MHCC97H; DEG_GSE201508_cGAMP; DEG_GSE201508_enthanol; DEG_GSE266113_WT	1	DEG_GSE235310_LPS
SGSH	11	3	DEG_GSE168797_Mock_CBD; DEG_GSE168797_SARS_CBD; DEG_GSE179661_MHCC97H	8	DEG_GSE131565; DEG_GSE151512_12h; DEG_GSE151512_24h; DEG_GSE201508_cGAMP; DEG_GSE232624_Veh_CBD3_12h; DEG_GSE235310_LPS; DEG_GSE235310_Veh; DEG_GSE272113_CBD
SLC1A5	11	0	NA	11	DEG_GSE131565; DEG_GSE151512_12h; DEG_GSE151512_24h; DEG_GSE151512_6h; DEG_GSE168797_Mock_CBD; DEG_GSE168797_SARS_CBD; DEG_GSE179661_HepG2; DEG_GSE235310_LPS; DEG_GSE235310_Veh; DEG_GSE272113_CBD; DEG_GSE272113_sCBD
SLC25A20	11	4	DEG_GSE179661_HepG2; DEG_GSE201508_cGAMP; DEG_GSE235310_LPS; DEG_GSE272113_CBD	7	DEG_GSE131565; DEG_GSE168797_Mock_CBD; DEG_GSE168797_SARS_CBD; DEG_GSE261716_CBD0.2_28d; DEG_GSE261716_CBD10_28d; DEG_GSE261716_CBD20_28d; DEG_GSE274859_LPS_24h
SLC2A1	11	6	DEG_GSE151512_12h; DEG_GSE151512_24h; DEG_GSE151512_6h; DEG_GSE201508_cGAMP; DEG_GSE235310_LPS; DEG_GSE261716_CBD20_28d	5	DEG_GSE152088; DEG_GSE179661_HepG2; DEG_GSE179661_MHCC97H; DEG_GSE272113_CBD; DEG_GSE272113_sCBD
SLC31A1	11	0	NA	11	DEG_GSE131565; DEG_GSE168797_Mock_CBD; DEG_GSE168797_SARS_CBD; DEG_GSE179661_MHCC97H; DEG_GSE201508_cGAMP; DEG_GSE232624_EtOH0.25_CBD0.75_12h; DEG_GSE235310_LPS; DEG_GSE235310_Veh; DEG_GSE272113_CBD; DEG_GSE272113_sCBD; DEG_GSE274859_LPS_24h
SLC36A1	11	3	DEG_GSE151512_24h; DEG_GSE179661_MHCC97H; DEG_GSE274435_DMSO_24h	8	DEG_GSE131565; DEG_GSE168797_Mock_CBD; DEG_GSE168797_SARS_CBD; DEG_GSE201508_cGAMP; DEG_GSE201508_enthanol; DEG_GSE272113_CBD; DEG_GSE272113_sCBD; DEG_GSE274859_LPS_24h
SLC39A7	11	4	DEG_GSE168797_SARS_CBDV; DEG_GSE179661_HepG2; DEG_GSE261716_CBD0.2_28d; DEG_GSE261716_CBD20_28d	7	DEG_GSE131565; DEG_GSE168797_Mock_CBD; DEG_GSE179661_MHCC97H; DEG_GSE201508_enthanol; DEG_GSE272113_CBD; DEG_GSE272113_sCBD; DEG_GSE274859_LPS_24h
SLC43A2	11	10	DEG_GSE168797_SARS_CBDV; DEG_GSE179661_MHCC97H; DEG_GSE201508_enthanol; DEG_GSE232624_Veh_CBD0.75_12h; DEG_GSE232624_Veh_CBD3_12h; DEG_GSE235310_Veh; DEG_GSE261716_CBD10_28d; DEG_GSE261716_CBD20_28d; DEG_GSE272113_sCBD; DEG_GSE274859_LPS_24h	1	DEG_GSE274435_DMSO_4h
SLC48A1	11	1	DEG_GSE179661_MHCC97H	10	DEG_GSE151512_12h; DEG_GSE151512_24h; DEG_GSE201508_cGAMP; DEG_GSE201508_enthanol; DEG_GSE235310_Veh; DEG_GSE261716_CBD10_28d; DEG_GSE261716_CBD20_28d; DEG_GSE272113_CBD; DEG_GSE272113_sCBD; DEG_GSE274859_LPS_24h
SNX10	11	2	DEG_GSE179661_HepG2; DEG_GSE201508_cGAMP	9	DEG_GSE131565; DEG_GSE168797_Mock_CBD; DEG_GSE168797_SARS_CBD; DEG_GSE179661_MHCC97H; DEG_GSE235310_LPS; DEG_GSE261716_CBD20_28d; DEG_GSE272113_CBD; DEG_GSE272113_sCBD; DEG_GSE274859_LPS_24h
SOAT1	11	2	DEG_GSE179661_HepG2; DEG_GSE179661_MHCC97H	9	DEG_GSE151512_24h; DEG_GSE168797_Mock_CBD; DEG_GSE168797_SARS_CBD; DEG_GSE168797_SARS_CBDV; DEG_GSE201508_cGAMP; DEG_GSE235310_LPS; DEG_GSE272113_CBD; DEG_GSE272113_sCBD; DEG_GSE274859_LPS_24h
SORD	11	9	DEG_GSE131565; DEG_GSE151512_12h; DEG_GSE168797_Mock_CBD; DEG_GSE168797_SARS_CBD; DEG_GSE168797_SARS_CBDV; DEG_GSE179661_HepG2; DEG_GSE179661_MHCC97H; DEG_GSE261716_CBD0.2_28d; DEG_GSE261716_CBD20_28d	2	DEG_GSE235310_LPS; DEG_GSE274435_DMSO_24h
SOX4	11	9	DEG_GSE131565; DEG_GSE151512_12h; DEG_GSE151512_24h; DEG_GSE151512_3h; DEG_GSE151512_6h; DEG_GSE168797_Mock_CBD; DEG_GSE168797_SARS_CBD; DEG_GSE272113_CBD; DEG_GSE272113_sCBD	2	DEG_GSE152088; DEG_GSE179661_HepG2
SPP1	11	3	DEG_GSE179661_HepG2; DEG_GSE179661_MHCC97H; DEG_GSE261716_CBD0.2_2d	8	DEG_GSE131565; DEG_GSE168797_Mock_CBD; DEG_GSE168797_SARS_CBD; DEG_GSE235310_LPS; DEG_GSE235310_Veh; DEG_GSE272113_CBD; DEG_GSE272113_sCBD; DEG_GSE274859_LPS_24h
SREBF2	11	4	DEG_GSE151512_6h; DEG_GSE235310_LPS; DEG_GSE235310_Veh; DEG_GSE274859_LPS_24h	7	DEG_GSE131565; DEG_GSE151512_12h; DEG_GSE151512_24h; DEG_GSE179661_HepG2; DEG_GSE201508_cGAMP; DEG_GSE201508_enthanol; DEG_GSE272113_CBD
SRSF2	11	8	DEG_GSE131565; DEG_GSE151512_24h; DEG_GSE168797_Mock_CBD; DEG_GSE179661_HepG2; DEG_GSE179661_MHCC97H; DEG_GSE201508_cGAMP; DEG_GSE235310_LPS; DEG_GSE235310_Veh	3	DEG_GSE261716_CBD0.2_2d; DEG_GSE261716_CBD20_2d; DEG_GSE272113_sCBD
ST3GAL1	11	4	DEG_GSE179661_HepG2; DEG_GSE179661_MHCC97H; DEG_GSE235310_LPS; DEG_GSE272113_sCBD	7	DEG_GSE131565; DEG_GSE151512_24h; DEG_GSE168797_Mock_CBD; DEG_GSE168797_SARS_CBD; DEG_GSE201508_cGAMP; DEG_GSE201508_enthanol; DEG_GSE235310_Veh
STARD13	11	6	DEG_GSE131565; DEG_GSE168797_SARS_CBDV; DEG_GSE261716_CBD0.2_28d; DEG_GSE261716_CBD0.2_2d; DEG_GSE272113_CBD; DEG_GSE272113_sCBD	5	DEG_GSE179661_HepG2; DEG_GSE179661_MHCC97H; DEG_GSE201508_cGAMP; DEG_GSE201508_enthanol; DEG_GSE235310_LPS
STRIP2	11	3	DEG_GSE168797_Mock_CBDV; DEG_GSE272113_CBD; DEG_GSE272113_sCBD	8	DEG_GSE131565; DEG_GSE151512_24h; DEG_GSE168797_Mock_CBD; DEG_GSE168797_SARS_CBD; DEG_GSE168797_SARS_CBDV; DEG_GSE201508_cGAMP; DEG_GSE201508_enthanol; DEG_GSE235310_Veh
SYNE1	11	5	DEG_GSE168797_Mock_CBDV; DEG_GSE168797_SARS_CBD; DEG_GSE168797_SARS_CBDV; DEG_GSE261716_CBD10_28d; DEG_GSE261716_CBD20_28d	6	DEG_GSE131565; DEG_GSE168797_Mock_CBD; DEG_GSE179661_HepG2; DEG_GSE179661_MHCC97H; DEG_GSE201508_cGAMP; DEG_GSE274859_LPS_24h
SYT11	11	8	DEG_GSE131565; DEG_GSE151512_12h; DEG_GSE151512_24h; DEG_GSE151512_6h; DEG_GSE261716_CBD20_28d; DEG_GSE270378_CBD0.325_24h; DEG_GSE270378_CBD0.75_24h; DEG_GSE272113_CBD	3	DEG_GSE168797_Mock_CBD; DEG_GSE168797_SARS_CBD; DEG_GSE179661_HepG2
SYVN1	11	1	DEG_GSE151512_24h	10	DEG_GSE131565; DEG_GSE168797_Mock_CBD; DEG_GSE168797_SARS_CBD; DEG_GSE179661_HepG2; DEG_GSE179661_MHCC97H; DEG_GSE201508_cGAMP; DEG_GSE235310_LPS; DEG_GSE272113_CBD; DEG_GSE272113_sCBD; DEG_GSE274859_LPS_24h
TAGLN2	11	6	DEG_GSE131565; DEG_GSE151512_12h; DEG_GSE151512_24h; DEG_GSE168797_Mock_CBD; DEG_GSE168797_SARS_CBD; DEG_GSE235310_LPS	5	DEG_GSE179661_HepG2; DEG_GSE179661_MHCC97H; DEG_GSE232624_EtOH0.75_CBD0.75_6h; DEG_GSE272113_CBD; DEG_GSE272113_sCBD
TBC1D14	11	9	DEG_GSE151512_12h; DEG_GSE151512_24h; DEG_GSE151512_6h; DEG_GSE168797_Mock_CBD; DEG_GSE168797_SARS_CBD; DEG_GSE179661_HepG2; DEG_GSE179661_MHCC97H; DEG_GSE235310_Veh; DEG_GSE274859_LPS_24h	2	DEG_GSE131565; DEG_GSE201508_cGAMP
TBRG1	11	0	NA	11	DEG_GSE131565; DEG_GSE168797_Mock_CBD; DEG_GSE168797_SARS_CBD; DEG_GSE179661_HepG2; DEG_GSE179661_MHCC97H; DEG_GSE201508_cGAMP; DEG_GSE235310_LPS; DEG_GSE235310_Veh; DEG_GSE261716_CBD0.2_28d; DEG_GSE272113_sCBD; DEG_GSE274859_LPS_24h
TDRKH	11	5	DEG_GSE179661_HepG2; DEG_GSE235310_LPS; DEG_GSE235310_Veh; DEG_GSE272113_CBD; DEG_GSE272113_sCBD	6	DEG_GSE131565; DEG_GSE151512_12h; DEG_GSE151512_24h; DEG_GSE168797_Mock_CBD; DEG_GSE168797_SARS_CBD; DEG_GSE179661_MHCC97H
TGFB1	11	4	DEG_GSE179661_MHCC97H; DEG_GSE201508_cGAMP; DEG_GSE274859_LPS_24h; GSE70689_CBD_wLPS	7	DEG_GSE131565; DEG_GSE179661_HepG2; DEG_GSE235310_LPS; DEG_GSE235310_Veh; DEG_GSE261716_CBD20_28d; DEG_GSE272113_CBD; DEG_GSE272113_sCBD
TIMM21	11	8	DEG_GSE131565; DEG_GSE151512_24h; DEG_GSE152088; DEG_GSE168797_Mock_CBD; DEG_GSE168797_SARS_CBD; DEG_GSE179661_HepG2; DEG_GSE179661_MHCC97H; DEG_GSE235310_Veh	3	DEG_GSE261716_CBD0.2_28d; DEG_GSE261716_CBD20_28d; DEG_GSE266113_WT
TLE1	11	4	DEG_GSE151512_6h; DEG_GSE201508_cGAMP; DEG_GSE274859_LPS_24h; GSE70689_CBD_NoLPS	7	DEG_GSE131565; DEG_GSE168797_Mock_CBD; DEG_GSE168797_SARS_CBD; DEG_GSE179661_HepG2; DEG_GSE179661_MHCC97H; DEG_GSE235310_LPS; DEG_GSE235310_Veh
TMCC3	11	5	DEG_GSE151512_6h; DEG_GSE235310_LPS; DEG_GSE261716_CBD0.2_2d; DEG_GSE261716_CBD20_2d; DEG_GSE272113_sCBD	6	DEG_GSE131565; DEG_GSE168797_Mock_CBD; DEG_GSE168797_SARS_CBD; DEG_GSE179661_HepG2; DEG_GSE179661_MHCC97H; DEG_GSE235310_Veh
TMEM201	11	7	DEG_GSE131565; DEG_GSE151512_24h; DEG_GSE168797_Mock_CBD; DEG_GSE168797_Mock_CBDV; DEG_GSE168797_SARS_CBD; DEG_GSE179661_MHCC97H; DEG_GSE274859_LPS_24h	4	DEG_GSE179661_HepG2; DEG_GSE235310_LPS; DEG_GSE266113_WT; DEG_GSE272113_CBD
TMEM214	11	1	DEG_GSE151512_6h	10	DEG_GSE131565; DEG_GSE168797_Mock_CBD; DEG_GSE168797_SARS_CBD; DEG_GSE168797_SARS_CBDV; DEG_GSE179661_HepG2; DEG_GSE179661_MHCC97H; DEG_GSE201508_cGAMP; DEG_GSE272113_CBD; DEG_GSE272113_sCBD; DEG_GSE274859_LPS_24h
TNFAIP2	11	5	DEG_GSE168797_Mock_CBDV; DEG_GSE168797_SARS_CBD; DEG_GSE179661_MHCC97H; DEG_GSE235310_LPS; DEG_GSE261716_CBD0.2_28d	6	DEG_GSE131565; DEG_GSE235310_Veh; DEG_GSE272113_CBD; DEG_GSE272113_sCBD; DEG_GSE274859_LPS_24h; GSE70689_CBD_NoLPS
TNFAIP3	11	4	DEG_GSE168797_SARS_CBD; DEG_GSE168797_SARS_CBDV; DEG_GSE272113_CBD; DEG_GSE272113_sCBD	7	DEG_GSE131565; DEG_GSE168797_Mock_CBD; DEG_GSE179661_HepG2; DEG_GSE179661_MHCC97H; DEG_GSE201508_cGAMP; DEG_GSE261716_CBD20_28d; DEG_GSE261716_CBD20_2d
TNS3	11	7	DEG_GSE131565; DEG_GSE151512_24h; DEG_GSE168797_Mock_CBD; DEG_GSE168797_SARS_CBD; DEG_GSE179661_HepG2; DEG_GSE179661_MHCC97H; DEG_GSE261716_CBD0.2_2d	4	DEG_GSE235310_LPS; DEG_GSE235310_Veh; DEG_GSE272113_CBD; DEG_GSE274859_LPS_24h
TOP1	11	9	DEG_GSE151512_12h; DEG_GSE151512_24h; DEG_GSE168797_Mock_CBD; DEG_GSE168797_SARS_CBD; DEG_GSE201508_cGAMP; DEG_GSE235310_Veh; DEG_GSE272113_CBD; DEG_GSE272113_sCBD; DEG_GSE274859_LPS_24h	2	DEG_GSE131565; DEG_GSE266113_WT
TP53INP2	11	5	DEG_GSE151512_12h; DEG_GSE151512_24h; DEG_GSE151512_6h; DEG_GSE272113_CBD; DEG_GSE272113_sCBD	6	DEG_GSE131565; DEG_GSE152088; DEG_GSE168797_Mock_CBDV; DEG_GSE179661_HepG2; DEG_GSE179661_MHCC97H; DEG_GSE274859_LPS_24h
TRIB1	11	6	DEG_GSE151512_12h; DEG_GSE151512_24h; DEG_GSE151512_6h; DEG_GSE235310_LPS; DEG_GSE235310_Veh; DEG_GSE274859_LPS_24h	5	DEG_GSE131565; DEG_GSE168797_Mock_CBD; DEG_GSE179661_HepG2; DEG_GSE272113_CBD; DEG_GSE272113_sCBD
TRIM28	11	10	DEG_GSE131565; DEG_GSE151512_12h; DEG_GSE151512_24h; DEG_GSE152088; DEG_GSE168797_Mock_CBD; DEG_GSE168797_SARS_CBD; DEG_GSE235310_LPS; DEG_GSE235310_Veh; DEG_GSE261716_CBD20_28d; DEG_GSE274859_LPS_24h	1	DEG_GSE179661_MHCC97H
TSC22D2	11	5	DEG_GSE151512_6h; DEG_GSE152088; DEG_GSE168797_Mock_CBDV; DEG_GSE168797_SARS_CBDV; DEG_GSE272113_sCBD	6	DEG_GSE131565; DEG_GSE168797_Mock_CBD; DEG_GSE179661_HepG2; DEG_GSE179661_MHCC97H; DEG_GSE235310_Veh; DEG_GSE274859_LPS_24h
TSC22D3	11	4	DEG_GSE201508_enthanol; DEG_GSE261716_CBD20_28d; DEG_GSE266113_WT; DEG_GSE272113_sCBD	7	DEG_GSE151512_12h; DEG_GSE151512_24h; DEG_GSE152088; DEG_GSE168797_SARS_CBD; DEG_GSE179661_HepG2; DEG_GSE179661_MHCC97H; DEG_GSE274859_LPS_24h
TYMS	11	8	DEG_GSE131565; DEG_GSE151512_24h; DEG_GSE168797_Mock_CBD; DEG_GSE168797_SARS_CBD; DEG_GSE179661_HepG2; DEG_GSE179661_MHCC97H; DEG_GSE201508_cGAMP; DEG_GSE274859_LPS_24h	3	DEG_GSE235310_Veh; DEG_GSE272113_CBD; DEG_GSE272113_sCBD
UBC	11	1	DEG_GSE151512_12h	10	DEG_GSE131565; DEG_GSE151512_3h; DEG_GSE151512_6h; DEG_GSE168797_Mock_CBD; DEG_GSE168797_SARS_CBD; DEG_GSE179661_HepG2; DEG_GSE179661_MHCC97H; DEG_GSE201508_cGAMP; DEG_GSE272113_sCBD; DEG_GSE274859_LPS_24h
UBTF	11	11	DEG_GSE131565; DEG_GSE151512_12h; DEG_GSE151512_24h; DEG_GSE151512_6h; DEG_GSE168797_Mock_CBD; DEG_GSE168797_SARS_CBD; DEG_GSE179661_HepG2; DEG_GSE179661_MHCC97H; DEG_GSE201508_cGAMP; DEG_GSE235310_LPS; DEG_GSE274859_LPS_24h	0	NA
UHRF1	11	9	DEG_GSE131565; DEG_GSE151512_12h; DEG_GSE151512_24h; DEG_GSE168797_Mock_CBD; DEG_GSE168797_SARS_CBD; DEG_GSE179661_HepG2; DEG_GSE179661_MHCC97H; DEG_GSE201508_cGAMP; DEG_GSE274859_LPS_24h	2	DEG_GSE272113_CBD; DEG_GSE274435_DMSO_24h
ULBP1	11	2	DEG_GSE235310_LPS; DEG_GSE274859_LPS_24h	9	DEG_GSE131565; DEG_GSE151512_12h; DEG_GSE151512_24h; DEG_GSE151512_3h; DEG_GSE151512_6h; DEG_GSE168797_Mock_CBD; DEG_GSE168797_SARS_CBD; DEG_GSE201508_cGAMP; DEG_GSE235310_Veh
VCL	11	10	DEG_GSE131565; DEG_GSE152088; DEG_GSE168797_Mock_CBD; DEG_GSE168797_SARS_CBD; DEG_GSE179661_MHCC97H; DEG_GSE235310_Veh; DEG_GSE272113_CBD; DEG_GSE272113_sCBD; DEG_GSE274859_LPS_24h; GSE70689_CBD_NoLPS	1	DEG_GSE151512_24h
WDR81	11	4	DEG_GSE151512_6h; DEG_GSE261716_CBD0.2_28d; DEG_GSE261716_CBD10_28d; DEG_GSE261716_CBD20_28d	7	DEG_GSE168797_Mock_CBD; DEG_GSE168797_SARS_CBD; DEG_GSE168797_SARS_CBDV; DEG_GSE179661_HepG2; DEG_GSE272113_CBD; DEG_GSE272113_sCBD; DEG_GSE274859_LPS_24h
XRCC5	11	9	DEG_GSE131565; DEG_GSE151512_24h; DEG_GSE152088; DEG_GSE168797_Mock_CBD; DEG_GSE179661_HepG2; DEG_GSE179661_MHCC97H; DEG_GSE235310_LPS; DEG_GSE272113_CBD; DEG_GSE272113_sCBD	2	DEG_GSE261716_CBD20_28d; DEG_GSE274859_LPS_24h
XXYLT1	11	11	DEG_GSE131565; DEG_GSE151512_24h; DEG_GSE168797_Mock_CBD; DEG_GSE168797_SARS_CBD; DEG_GSE179661_HepG2; DEG_GSE179661_MHCC97H; DEG_GSE201508_cGAMP; DEG_GSE201508_enthanol; DEG_GSE235310_LPS; DEG_GSE235310_Veh; DEG_GSE274859_LPS_24h	0	NA
YIPF2	11	1	DEG_GSE261716_CBD20_28d	10	DEG_GSE131565; DEG_GSE151512_12h; DEG_GSE151512_24h; DEG_GSE168797_Mock_CBD; DEG_GSE168797_SARS_CBD; DEG_GSE179661_HepG2; DEG_GSE179661_MHCC97H; DEG_GSE235310_LPS; DEG_GSE235310_Veh; DEG_GSE274859_LPS_24h
ZBTB38	11	9	DEG_GSE131565; DEG_GSE151512_24h; DEG_GSE152088; DEG_GSE168797_Mock_CBD; DEG_GSE168797_SARS_CBD; DEG_GSE168797_SARS_CBDV; DEG_GSE179661_MHCC97H; DEG_GSE235310_LPS; DEG_GSE235310_Veh	2	DEG_GSE272113_CBD; DEG_GSE274859_LPS_24h
ZC3H12C	11	5	DEG_GSE151512_12h; DEG_GSE151512_24h; DEG_GSE151512_6h; DEG_GSE168797_SARS_CBD; DEG_GSE168797_SARS_CBDV	6	DEG_GSE131565; DEG_GSE168797_Mock_CBD; DEG_GSE179661_MHCC97H; DEG_GSE201508_cGAMP; DEG_GSE235310_LPS; DEG_GSE235310_Veh
ZCCHC7	11	1	DEG_GSE235310_Veh	10	DEG_GSE131565; DEG_GSE151512_24h; DEG_GSE151512_6h; DEG_GSE168797_Mock_CBD; DEG_GSE168797_SARS_CBD; DEG_GSE179661_HepG2; DEG_GSE179661_MHCC97H; DEG_GSE201508_cGAMP; DEG_GSE235310_LPS; DEG_GSE274859_LPS_24h
ZEB2	11	3	DEG_GSE131565; DEG_GSE151512_24h; DEG_GSE261716_CBD0.2_2d	8	DEG_GSE168797_Mock_CBD; DEG_GSE179661_HepG2; DEG_GSE179661_MHCC97H; DEG_GSE201508_cGAMP; DEG_GSE235310_LPS; DEG_GSE272113_CBD; DEG_GSE272113_sCBD; DEG_GSE274859_LPS_24h
ZFAND2A	11	0	NA	11	DEG_GSE131565; DEG_GSE168797_Mock_CBD; DEG_GSE168797_SARS_CBD; DEG_GSE179661_HepG2; DEG_GSE179661_MHCC97H; DEG_GSE235310_Veh; DEG_GSE261716_CBD0.2_28d; DEG_GSE261716_CBD20_28d; DEG_GSE272113_CBD; DEG_GSE272113_sCBD; DEG_GSE274859_LPS_24h
ZNF318	11	8	DEG_GSE131565; DEG_GSE168797_Mock_CBD; DEG_GSE168797_SARS_CBD; DEG_GSE179661_HepG2; DEG_GSE232624_Veh_CBD0.75_12h; DEG_GSE232624_Veh_CBD3_12h; DEG_GSE261716_CBD10_28d; DEG_GSE274859_LPS_24h	3	DEG_GSE151512_24h; DEG_GSE201508_cGAMP; DEG_GSE235310_LPS
ZNF652	11	8	DEG_GSE151512_3h; DEG_GSE179661_HepG2; DEG_GSE235310_LPS; DEG_GSE235310_Veh; DEG_GSE261716_CBD0.2_2d; DEG_GSE261716_CBD10_28d; DEG_GSE261716_CBD20_2d; DEG_GSE274859_LPS_24h	3	DEG_GSE131565; DEG_GSE151512_24h; DEG_GSE232624_EtOH0.25_CBD0.75_12h
ZWINT	11	9	DEG_GSE131565; DEG_GSE151512_12h; DEG_GSE151512_24h; DEG_GSE151512_6h; DEG_GSE168797_Mock_CBD; DEG_GSE168797_SARS_CBD; DEG_GSE179661_HepG2; DEG_GSE179661_MHCC97H; DEG_GSE235310_Veh	2	DEG_GSE261716_CBD20_28d; DEG_GSE272113_CBD
ZZEF1	11	6	DEG_GSE168797_SARS_CBD; DEG_GSE168797_SARS_CBDV; DEG_GSE201508_enthanol; DEG_GSE232624_Veh_CBD3_12h; DEG_GSE261716_CBD10_28d; DEG_GSE261716_CBD20_28d	5	DEG_GSE131565; DEG_GSE151512_24h; DEG_GSE179661_HepG2; DEG_GSE201508_cGAMP; DEG_GSE232624_EtOH0.25_CBD0.75_12h
AACS	10	3	DEG_GSE235310_LPS; DEG_GSE274435_DMSO_24h; DEG_GSE274859_LPS_24h	7	DEG_GSE131565; DEG_GSE151512_12h; DEG_GSE151512_24h; DEG_GSE179661_HepG2; DEG_GSE232624_EtOH0.25_CBD0.75_12h; DEG_GSE272113_CBD; DEG_GSE272113_sCBD
ABCC1	10	4	DEG_GSE131565; DEG_GSE168797_Mock_CBD; DEG_GSE168797_SARS_CBD; DEG_GSE179661_MHCC97H	6	DEG_GSE151512_12h; DEG_GSE151512_24h; DEG_GSE179661_HepG2; DEG_GSE235310_LPS; DEG_GSE272113_CBD; DEG_GSE272113_sCBD
ABCG1	10	4	DEG_GSE168797_Mock_CBDV; DEG_GSE261716_CBD20_28d; DEG_GSE272113_CBD; DEG_GSE272113_sCBD	6	DEG_GSE131565; DEG_GSE151512_24h; DEG_GSE168797_SARS_CBD; DEG_GSE168797_SARS_CBDV; DEG_GSE235310_Veh; DEG_GSE274859_LPS_24h
ABHD15	10	7	DEG_GSE131565; DEG_GSE168797_Mock_CBD; DEG_GSE179661_HepG2; DEG_GSE179661_MHCC97H; DEG_GSE201508_cGAMP; DEG_GSE235310_Veh; DEG_GSE274859_LPS_24h	3	DEG_GSE261716_CBD0.2_28d; DEG_GSE261716_CBD10_28d; DEG_GSE261716_CBD20_28d
ABHD8	10	5	DEG_GSE261716_CBD0.2_28d; DEG_GSE261716_CBD20_28d; DEG_GSE272113_CBD; DEG_GSE272113_sCBD; DEG_GSE274859_LPS_24h	5	DEG_GSE152088; DEG_GSE168797_SARS_CBD; DEG_GSE179661_HepG2; DEG_GSE179661_MHCC97H; DEG_GSE235310_LPS
ACAD11	10	3	DEG_GSE179661_HepG2; DEG_GSE272113_CBD; DEG_GSE272113_sCBD	7	DEG_GSE151512_12h; DEG_GSE151512_24h; DEG_GSE168797_Mock_CBD; DEG_GSE168797_SARS_CBD; DEG_GSE179661_MHCC97H; DEG_GSE261716_CBD0.2_28d; DEG_GSE274859_LPS_24h
ACVR1	10	0	NA	10	DEG_GSE131565; DEG_GSE151512_12h; DEG_GSE151512_24h; DEG_GSE168797_Mock_CBD; DEG_GSE168797_SARS_CBD; DEG_GSE179661_HepG2; DEG_GSE179661_MHCC97H; DEG_GSE201508_cGAMP; DEG_GSE235310_LPS; DEG_GSE235310_Veh
ADAMTS7	10	7	DEG_GSE131565; DEG_GSE168797_Mock_CBD; DEG_GSE168797_SARS_CBD; DEG_GSE179661_MHCC97H; DEG_GSE261716_CBD0.2_28d; DEG_GSE261716_CBD20_28d; DEG_GSE266113_WT	3	DEG_GSE151512_12h; DEG_GSE151512_24h; DEG_GSE272113_CBD
ADARB1	10	9	DEG_GSE152088; DEG_GSE168797_Mock_CBD; DEG_GSE168797_Mock_CBDV; DEG_GSE168797_SARS_CBD; DEG_GSE272113_CBD; DEG_GSE272113_sCBD; DEG_GSE274435_DMSO_24h; DEG_GSE274859_LPS_24h; GSE70689_CBD_wLPS	1	DEG_GSE235310_Veh
ADCY3	10	4	DEG_GSE131565; DEG_GSE168797_Mock_CBD; DEG_GSE168797_SARS_CBD; DEG_GSE179661_MHCC97H	6	DEG_GSE151512_12h; DEG_GSE235310_LPS; DEG_GSE235310_Veh; DEG_GSE272113_CBD; DEG_GSE272113_sCBD; DEG_GSE274859_LPS_24h
ADGRE5	10	6	DEG_GSE168797_Mock_CBD; DEG_GSE168797_SARS_CBD; DEG_GSE201508_cGAMP; DEG_GSE201508_enthanol; DEG_GSE272113_CBD; DEG_GSE272113_sCBD	4	DEG_GSE131565; DEG_GSE151512_24h; DEG_GSE179661_HepG2; DEG_GSE235310_LPS
ADNP2	10	4	DEG_GSE168797_SARS_CBD; DEG_GSE261716_CBD10_28d; DEG_GSE261716_CBD20_28d; DEG_GSE261716_CBD20_2d	6	DEG_GSE131565; DEG_GSE151512_24h; DEG_GSE179661_MHCC97H; DEG_GSE232624_Veh_CBD3_12h; DEG_GSE272113_CBD; DEG_GSE272113_sCBD
ADPGK	10	7	DEG_GSE131565; DEG_GSE151512_3h; DEG_GSE179661_HepG2; DEG_GSE179661_MHCC97H; DEG_GSE201508_cGAMP; DEG_GSE201508_enthanol; DEG_GSE274859_LPS_24h	3	DEG_GSE168797_SARS_CBD; DEG_GSE235310_LPS; DEG_GSE235310_Veh
ADRM1	10	2	DEG_GSE168797_Mock_CBDV; DEG_GSE201508_cGAMP	8	DEG_GSE131565; DEG_GSE168797_Mock_CBD; DEG_GSE168797_SARS_CBD; DEG_GSE168797_SARS_CBDV; DEG_GSE179661_HepG2; DEG_GSE179661_MHCC97H; DEG_GSE232624_EtOH0.75_CBD0.75_6h; DEG_GSE235310_Veh
AEN	10	4	DEG_GSE131565; DEG_GSE201508_cGAMP; DEG_GSE235310_LPS; DEG_GSE274859_LPS_24h	6	DEG_GSE151512_12h; DEG_GSE168797_Mock_CBD; DEG_GSE168797_SARS_CBD; DEG_GSE179661_HepG2; DEG_GSE179661_MHCC97H; DEG_GSE235310_Veh
AFDN	10	6	DEG_GSE168797_SARS_CBD; DEG_GSE235310_LPS; DEG_GSE235310_Veh; DEG_GSE261716_CBD0.2_28d; DEG_GSE261716_CBD10_28d; DEG_GSE261716_CBD20_28d	4	DEG_GSE131565; DEG_GSE151512_12h; DEG_GSE151512_24h; DEG_GSE179661_MHCC97H
AGFG1	10	2	DEG_GSE152088; DEG_GSE232624_Veh_CBD0.75_12h	8	DEG_GSE131565; DEG_GSE168797_Mock_CBD; DEG_GSE168797_SARS_CBD; DEG_GSE179661_HepG2; DEG_GSE179661_MHCC97H; DEG_GSE272113_CBD; DEG_GSE272113_sCBD; DEG_GSE274859_LPS_24h
AHR	10	3	DEG_GSE168797_SARS_CBDV; DEG_GSE235310_LPS; DEG_GSE235310_Veh	7	DEG_GSE168797_Mock_CBD; DEG_GSE168797_Mock_CBDV; DEG_GSE179661_HepG2; DEG_GSE179661_MHCC97H; DEG_GSE261716_CBD20_28d; DEG_GSE272113_CBD; DEG_GSE272113_sCBD
ALCAM	10	4	DEG_GSE168797_Mock_CBD; DEG_GSE168797_SARS_CBD; DEG_GSE179661_HepG2; DEG_GSE179661_MHCC97H	6	DEG_GSE131565; DEG_GSE151512_12h; DEG_GSE151512_24h; DEG_GSE235310_LPS; DEG_GSE235310_Veh; DEG_GSE274859_LPS_24h
ALDH2	10	5	DEG_GSE179661_MHCC97H; DEG_GSE201508_cGAMP; DEG_GSE232624_Veh_CBD0.75_12h; DEG_GSE235310_LPS; DEG_GSE261716_CBD20_28d	5	DEG_GSE168797_SARS_CBD; DEG_GSE168797_SARS_CBDV; DEG_GSE179661_HepG2; DEG_GSE235310_Veh; DEG_GSE274859_LPS_24h
ALG2	10	2	DEG_GSE152088; DEG_GSE235310_LPS	8	DEG_GSE131565; DEG_GSE168797_Mock_CBD; DEG_GSE168797_SARS_CBD; DEG_GSE179661_MHCC97H; DEG_GSE272113_CBD; DEG_GSE272113_sCBD; DEG_GSE274859_LPS_24h; GSE70689_CBD_wLPS
ANGPT1	10	9	DEG_GSE131565; DEG_GSE151512_12h; DEG_GSE151512_24h; DEG_GSE151512_6h; DEG_GSE168797_Mock_CBD; DEG_GSE168797_SARS_CBDV; DEG_GSE179661_MHCC97H; DEG_GSE272113_CBD; DEG_GSE272113_sCBD	1	DEG_GSE168797_Mock_CBDV
ANGPTL4	10	3	DEG_GSE168797_Mock_CBDV; DEG_GSE235310_LPS; DEG_GSE274859_LPS_24h	7	DEG_GSE168797_Mock_CBD; DEG_GSE168797_SARS_CBD; DEG_GSE179661_MHCC97H; DEG_GSE235310_Veh; DEG_GSE266113_WT; DEG_GSE272113_CBD; DEG_GSE272113_sCBD
ANTXR2	10	3	DEG_GSE179661_MHCC97H; DEG_GSE235310_LPS; DEG_GSE274859_LPS_24h	7	DEG_GSE131565; DEG_GSE168797_Mock_CBD; DEG_GSE168797_SARS_CBD; DEG_GSE179661_HepG2; DEG_GSE201508_cGAMP; DEG_GSE272113_CBD; DEG_GSE272113_sCBD
AP3D1	10	2	DEG_GSE261716_CBD10_28d; DEG_GSE261716_CBD20_28d	8	DEG_GSE131565; DEG_GSE168797_Mock_CBD; DEG_GSE179661_HepG2; DEG_GSE179661_MHCC97H; DEG_GSE201508_cGAMP; DEG_GSE235310_LPS; DEG_GSE272113_CBD; DEG_GSE274859_LPS_24h
APIP	10	3	DEG_GSE179661_HepG2; DEG_GSE272113_CBD; DEG_GSE272113_sCBD	7	DEG_GSE151512_24h; DEG_GSE151512_6h; DEG_GSE168797_SARS_CBDV; DEG_GSE261716_CBD0.2_28d; DEG_GSE261716_CBD10_28d; DEG_GSE261716_CBD20_28d; DEG_GSE274859_LPS_24h
ARC	10	3	DEG_GSE168797_SARS_CBDV; DEG_GSE274435_DMSO_24h; DEG_GSE274435_EtOH_24h	7	DEG_GSE131565; DEG_GSE151512_12h; DEG_GSE151512_24h; DEG_GSE168797_Mock_CBD; DEG_GSE168797_SARS_CBD; DEG_GSE179661_HepG2; DEG_GSE235310_Veh
AREG	10	5	DEG_GSE131565; DEG_GSE152088; DEG_GSE168797_Mock_CBDV; DEG_GSE272113_CBD; DEG_GSE274859_LPS_24h	5	DEG_GSE168797_Mock_CBD; DEG_GSE168797_SARS_CBD; DEG_GSE179661_HepG2; DEG_GSE179661_MHCC97H; DEG_GSE232624_EtOH0.75_CBD0.75_6h
ARHGAP26	10	4	DEG_GSE168797_SARS_CBDV; DEG_GSE232624_EtOH0.75_CBD0.75_6h; DEG_GSE274435_DMSO_24h; DEG_GSE274859_LPS_24h	6	DEG_GSE131565; DEG_GSE179661_MHCC97H; DEG_GSE201508_cGAMP; DEG_GSE235310_LPS; DEG_GSE272113_CBD; DEG_GSE272113_sCBD
ARL8A	10	0	NA	10	DEG_GSE131565; DEG_GSE152088; DEG_GSE168797_Mock_CBD; DEG_GSE168797_SARS_CBD; DEG_GSE179661_HepG2; DEG_GSE179661_MHCC97H; DEG_GSE201508_cGAMP; DEG_GSE272113_CBD; DEG_GSE272113_sCBD; DEG_GSE274859_LPS_24h
ATP2A2	10	3	DEG_GSE179661_MHCC97H; GSE70689_CBD_NoLPS; GSE70689_CBD_wLPS	7	DEG_GSE131565; DEG_GSE168797_Mock_CBD; DEG_GSE179661_HepG2; DEG_GSE201508_cGAMP; DEG_GSE201508_enthanol; DEG_GSE235310_LPS; DEG_GSE272113_CBD
ATP6V0A2	10	1	DEG_GSE232624_Veh_CBD3_12h	9	DEG_GSE131565; DEG_GSE151512_12h; DEG_GSE151512_6h; DEG_GSE168797_Mock_CBD; DEG_GSE168797_SARS_CBD; DEG_GSE179661_HepG2; DEG_GSE201508_cGAMP; DEG_GSE261716_CBD20_28d; DEG_GSE274859_LPS_24h
AURKA	10	9	DEG_GSE131565; DEG_GSE151512_12h; DEG_GSE151512_6h; DEG_GSE168797_Mock_CBD; DEG_GSE168797_SARS_CBD; DEG_GSE179661_HepG2; DEG_GSE179661_MHCC97H; DEG_GSE235310_Veh; DEG_GSE274859_LPS_24h	1	DEG_GSE235310_LPS
AXL	10	6	DEG_GSE131565; DEG_GSE168797_Mock_CBD; DEG_GSE168797_Mock_CBDV; DEG_GSE168797_SARS_CBD; DEG_GSE201508_cGAMP; DEG_GSE261716_CBD0.2_2d	4	DEG_GSE179661_HepG2; DEG_GSE235310_LPS; DEG_GSE235310_Veh; DEG_GSE272113_CBD
AZI2	10	0	NA	10	DEG_GSE131565; DEG_GSE168797_Mock_CBD; DEG_GSE168797_SARS_CBD; DEG_GSE179661_HepG2; DEG_GSE179661_MHCC97H; DEG_GSE201508_cGAMP; DEG_GSE235310_LPS; DEG_GSE235310_Veh; DEG_GSE261716_CBD20_28d; DEG_GSE274859_LPS_24h
BAHCC1	10	8	DEG_GSE131565; DEG_GSE151512_24h; DEG_GSE168797_SARS_CBD; DEG_GSE168797_SARS_CBDV; DEG_GSE179661_HepG2; DEG_GSE179661_MHCC97H; DEG_GSE272113_CBD; DEG_GSE274859_LPS_24h	2	DEG_GSE201508_cGAMP; DEG_GSE235310_LPS
BHLHE41	10	4	DEG_GSE168797_SARS_CBD; DEG_GSE168797_SARS_CBDV; DEG_GSE272113_CBD; DEG_GSE272113_sCBD	6	DEG_GSE131565; DEG_GSE151512_24h; DEG_GSE168797_Mock_CBD; DEG_GSE235310_LPS; DEG_GSE235310_Veh; DEG_GSE275998_CDB20
BLVRB	10	0	NA	10	DEG_GSE131565; DEG_GSE152088; DEG_GSE168797_Mock_CBD; DEG_GSE168797_SARS_CBD; DEG_GSE168797_SARS_CBDV; DEG_GSE179661_HepG2; DEG_GSE179661_MHCC97H; DEG_GSE235310_LPS; DEG_GSE261716_CBD20_2d; DEG_GSE272113_sCBD
BRI3BP	10	6	DEG_GSE131565; DEG_GSE168797_Mock_CBD; DEG_GSE168797_SARS_CBD; DEG_GSE179661_HepG2; DEG_GSE179661_MHCC97H; DEG_GSE274859_LPS_24h	4	DEG_GSE151512_6h; DEG_GSE266113_WT; DEG_GSE272113_CBD; DEG_GSE272113_sCBD
BSDC1	10	3	DEG_GSE151512_12h; DEG_GSE151512_24h; DEG_GSE151512_6h	7	DEG_GSE131565; DEG_GSE168797_Mock_CBD; DEG_GSE168797_SARS_CBD; DEG_GSE179661_HepG2; DEG_GSE179661_MHCC97H; DEG_GSE261716_CBD0.2_28d; DEG_GSE274859_LPS_24h
BTG2	10	7	DEG_GSE151512_6h; DEG_GSE168797_SARS_CBDV; DEG_GSE179661_HepG2; DEG_GSE201508_cGAMP; DEG_GSE235310_Veh; DEG_GSE272113_CBD; DEG_GSE272113_sCBD	3	DEG_GSE168797_Mock_CBD; DEG_GSE179661_MHCC97H; DEG_GSE235310_LPS
BZW1	10	5	DEG_GSE151512_24h; DEG_GSE179661_MHCC97H; DEG_GSE232624_EtOH0.25_CBD0.75_12h; DEG_GSE232624_EtOH0.75_CBD0.75_12h; DEG_GSE235310_LPS	5	DEG_GSE131565; DEG_GSE179661_HepG2; DEG_GSE232624_Veh_CBD3_12h; DEG_GSE261716_CBD20_28d; DEG_GSE272113_CBD
C2CD2L	10	1	DEG_GSE274435_DMSO_24h	9	DEG_GSE131565; DEG_GSE151512_12h; DEG_GSE151512_24h; DEG_GSE168797_Mock_CBD; DEG_GSE179661_HepG2; DEG_GSE179661_MHCC97H; DEG_GSE235310_LPS; DEG_GSE272113_CBD; DEG_GSE274859_LPS_24h
C2CD5	10	7	DEG_GSE131565; DEG_GSE168797_Mock_CBD; DEG_GSE168797_SARS_CBD; DEG_GSE179661_HepG2; DEG_GSE179661_MHCC97H; DEG_GSE261716_CBD0.2_2d; DEG_GSE261716_CBD20_2d	3	DEG_GSE235310_LPS; DEG_GSE235310_Veh; DEG_GSE272113_CBD
C5	10	6	DEG_GSE168797_Mock_CBD; DEG_GSE168797_SARS_CBD; DEG_GSE168797_SARS_CBDV; DEG_GSE179661_HepG2; DEG_GSE179661_MHCC97H; DEG_GSE201508_enthanol	4	DEG_GSE151512_12h; DEG_GSE151512_24h; DEG_GSE168797_Mock_CBDV; DEG_GSE235310_LPS
CAB39	10	6	DEG_GSE131565; DEG_GSE151512_12h; DEG_GSE151512_24h; DEG_GSE152088; DEG_GSE235310_LPS; DEG_GSE235310_Veh	4	DEG_GSE168797_Mock_CBD; DEG_GSE168797_SARS_CBD; DEG_GSE179661_MHCC97H; DEG_GSE274859_LPS_24h
CALM3	10	8	DEG_GSE131565; DEG_GSE151512_24h; DEG_GSE168797_Mock_CBD; DEG_GSE168797_SARS_CBD; DEG_GSE179661_HepG2; DEG_GSE179661_MHCC97H; DEG_GSE201508_cGAMP; DEG_GSE274859_LPS_24h	2	DEG_GSE152088; DEG_GSE261716_CBD0.2_2d
CALU	10	2	DEG_GSE179661_HepG2; DEG_GSE179661_MHCC97H	8	DEG_GSE131565; DEG_GSE168797_Mock_CBD; DEG_GSE168797_SARS_CBD; DEG_GSE201508_cGAMP; DEG_GSE235310_LPS; DEG_GSE235310_Veh; DEG_GSE272113_CBD; DEG_GSE274859_LPS_24h
CAMKK2	10	8	DEG_GSE151512_6h; DEG_GSE168797_Mock_CBD; DEG_GSE168797_SARS_CBD; DEG_GSE179661_HepG2; DEG_GSE235310_Veh; DEG_GSE261716_CBD20_28d; DEG_GSE261716_CBD20_2d; DEG_GSE274859_LPS_24h	2	DEG_GSE272113_CBD; DEG_GSE272113_sCBD
CARD14	10	4	DEG_GSE168797_SARS_CBD; DEG_GSE232624_EtOH0.75_CBD0.75_6h; DEG_GSE232624_Veh_CBD0.75_12h; DEG_GSE232624_Veh_CBD3_12h	6	DEG_GSE131565; DEG_GSE235310_LPS; DEG_GSE235310_Veh; DEG_GSE272113_CBD; DEG_GSE272113_sCBD; DEG_GSE274859_LPS_24h
CAVIN1	10	5	DEG_GSE131565; DEG_GSE168797_Mock_CBD; DEG_GSE168797_SARS_CBD; DEG_GSE272113_CBD; DEG_GSE272113_sCBD	5	DEG_GSE152088; DEG_GSE179661_HepG2; DEG_GSE232624_EtOH0.25_CBD0.75_12h; DEG_GSE235310_LPS; DEG_GSE235310_Veh
CBLB	10	3	DEG_GSE151512_12h; DEG_GSE235310_LPS; DEG_GSE272113_sCBD	7	DEG_GSE131565; DEG_GSE168797_Mock_CBD; DEG_GSE168797_SARS_CBD; DEG_GSE179661_HepG2; DEG_GSE179661_MHCC97H; DEG_GSE201508_cGAMP; DEG_GSE274859_LPS_24h
CBX1	10	10	DEG_GSE131565; DEG_GSE151512_12h; DEG_GSE151512_24h; DEG_GSE168797_Mock_CBD; DEG_GSE168797_SARS_CBD; DEG_GSE179661_MHCC97H; DEG_GSE201508_cGAMP; DEG_GSE235310_LPS; DEG_GSE272113_CBD; DEG_GSE272113_sCBD	0	NA
CCDC90B	10	4	DEG_GSE179661_HepG2; DEG_GSE235310_LPS; DEG_GSE272113_CBD; DEG_GSE272113_sCBD	6	DEG_GSE168797_Mock_CBD; DEG_GSE168797_SARS_CBD; DEG_GSE179661_MHCC97H; DEG_GSE261716_CBD20_28d; DEG_GSE261716_CBD20_2d; DEG_GSE274859_LPS_24h
CCNE1	10	6	DEG_GSE168797_Mock_CBD; DEG_GSE168797_SARS_CBD; DEG_GSE201508_cGAMP; DEG_GSE201508_enthanol; DEG_GSE274859_LPS_24h; GSE70689_CBD_NoLPS	4	DEG_GSE131565; DEG_GSE151512_3h; DEG_GSE272113_CBD; DEG_GSE272113_sCBD
CCNE2	10	8	DEG_GSE151512_24h; DEG_GSE168797_Mock_CBD; DEG_GSE168797_SARS_CBD; DEG_GSE179661_MHCC97H; DEG_GSE201508_cGAMP; DEG_GSE201508_enthanol; DEG_GSE274859_LPS_24h; GSE70689_CBD_NoLPS	2	DEG_GSE266113_WT; DEG_GSE272113_CBD
CD14	10	5	DEG_GSE168797_Mock_CBD; DEG_GSE168797_SARS_CBD; DEG_GSE179661_HepG2; DEG_GSE201508_cGAMP; DEG_GSE274859_LPS_24h	5	DEG_GSE131565; DEG_GSE235310_LPS; DEG_GSE235310_Veh; DEG_GSE272113_CBD; DEG_GSE272113_sCBD
CDC42BPG	10	7	DEG_GSE151512_12h; DEG_GSE151512_24h; DEG_GSE168797_Mock_CBD; DEG_GSE179661_MHCC97H; DEG_GSE261716_CBD20_28d; DEG_GSE272113_sCBD; DEG_GSE274859_LPS_24h	3	DEG_GSE131565; DEG_GSE152088; DEG_GSE179661_HepG2
CDCA7	10	8	DEG_GSE131565; DEG_GSE151512_24h; DEG_GSE168797_Mock_CBD; DEG_GSE168797_SARS_CBD; DEG_GSE179661_HepG2; DEG_GSE179661_MHCC97H; DEG_GSE235310_LPS; DEG_GSE274859_LPS_24h	2	DEG_GSE235310_Veh; DEG_GSE266113_WT
CDCA7L	10	6	DEG_GSE131565; DEG_GSE168797_Mock_CBD; DEG_GSE168797_Mock_CBDV; DEG_GSE168797_SARS_CBD; DEG_GSE179661_HepG2; DEG_GSE274859_LPS_24h	4	DEG_GSE151512_24h; DEG_GSE168797_SARS_CBDV; DEG_GSE235310_LPS; DEG_GSE272113_sCBD
CDK2AP1	10	9	DEG_GSE131565; DEG_GSE151512_12h; DEG_GSE151512_24h; DEG_GSE168797_Mock_CBD; DEG_GSE168797_SARS_CBD; DEG_GSE179661_HepG2; DEG_GSE272113_CBD; DEG_GSE272113_sCBD; DEG_GSE274859_LPS_24h	1	DEG_GSE201508_enthanol
CDK2AP2	10	3	DEG_GSE151512_12h; DEG_GSE235310_LPS; DEG_GSE235310_Veh	7	DEG_GSE131565; DEG_GSE152088; DEG_GSE168797_Mock_CBD; DEG_GSE168797_SARS_CBD; DEG_GSE179661_HepG2; DEG_GSE179661_MHCC97H; DEG_GSE201508_cGAMP
CDKN2AIPNL	10	8	DEG_GSE131565; DEG_GSE151512_24h; DEG_GSE168797_Mock_CBD; DEG_GSE168797_SARS_CBD; DEG_GSE179661_HepG2; DEG_GSE179661_MHCC97H; DEG_GSE201508_cGAMP; DEG_GSE235310_LPS	2	DEG_GSE232624_EtOH0.75_CBD0.75_12h; DEG_GSE274859_LPS_24h
CERK	10	7	DEG_GSE151512_12h; DEG_GSE151512_24h; DEG_GSE151512_6h; DEG_GSE168797_Mock_CBD; DEG_GSE168797_SARS_CBD; DEG_GSE179661_MHCC97H; DEG_GSE235310_Veh	3	DEG_GSE152088; DEG_GSE272113_CBD; DEG_GSE274859_LPS_24h
CFL1	10	9	DEG_GSE131565; DEG_GSE151512_12h; DEG_GSE151512_24h; DEG_GSE168797_Mock_CBD; DEG_GSE168797_SARS_CBD; DEG_GSE179661_MHCC97H; DEG_GSE235310_LPS; DEG_GSE235310_Veh; DEG_GSE274859_LPS_24h	1	DEG_GSE179661_HepG2
CGN	10	8	DEG_GSE179661_MHCC97H; DEG_GSE235310_LPS; DEG_GSE235310_Veh; DEG_GSE261716_CBD0.2_28d; DEG_GSE261716_CBD10_28d; DEG_GSE261716_CBD20_28d; DEG_GSE272113_CBD; DEG_GSE272113_sCBD	2	DEG_GSE131565; DEG_GSE151512_24h
CHEK1	10	8	DEG_GSE131565; DEG_GSE151512_12h; DEG_GSE151512_24h; DEG_GSE168797_Mock_CBD; DEG_GSE168797_SARS_CBD; DEG_GSE179661_HepG2; DEG_GSE201508_cGAMP; DEG_GSE274859_LPS_24h	2	DEG_GSE235310_LPS; DEG_GSE235310_Veh
CHPF	10	1	DEG_GSE261716_CBD20_28d	9	DEG_GSE168797_Mock_CBD; DEG_GSE168797_SARS_CBD; DEG_GSE168797_SARS_CBDV; DEG_GSE179661_HepG2; DEG_GSE179661_MHCC97H; DEG_GSE235310_LPS; DEG_GSE272113_CBD; DEG_GSE272113_sCBD; DEG_GSE274859_LPS_24h
CIC	10	8	DEG_GSE168797_Mock_CBD; DEG_GSE168797_SARS_CBD; DEG_GSE168797_SARS_CBDV; DEG_GSE201508_enthanol; DEG_GSE232624_Veh_CBD0.75_12h; DEG_GSE232624_Veh_CBD3_6h; DEG_GSE272113_CBD; DEG_GSE274859_LPS_24h	2	DEG_GSE179661_HepG2; DEG_GSE232624_EtOH0.25_CBD0.75_12h
CISH	10	6	DEG_GSE168797_Mock_CBD; DEG_GSE179661_MHCC97H; DEG_GSE201508_cGAMP; DEG_GSE235310_LPS; DEG_GSE261716_CBD0.2_2d; DEG_GSE274859_LPS_24h	4	DEG_GSE151512_24h; DEG_GSE179661_HepG2; DEG_GSE261716_CBD20_28d; DEG_GSE272113_CBD
CKAP2	10	10	DEG_GSE131565; DEG_GSE151512_24h; DEG_GSE168797_Mock_CBD; DEG_GSE168797_SARS_CBD; DEG_GSE179661_HepG2; DEG_GSE232624_Veh_CBD0.75_6h; DEG_GSE235310_LPS; DEG_GSE235310_Veh; DEG_GSE272113_CBD; DEG_GSE274859_LPS_24h	0	NA
CLMP	10	2	DEG_GSE131565; DEG_GSE168797_Mock_CBDV	8	DEG_GSE151512_12h; DEG_GSE151512_24h; DEG_GSE168797_Mock_CBD; DEG_GSE168797_SARS_CBD; DEG_GSE168797_SARS_CBDV; DEG_GSE266113_WT; DEG_GSE272113_CBD; DEG_GSE272113_sCBD
CLSPN	10	9	DEG_GSE131565; DEG_GSE151512_24h; DEG_GSE152088; DEG_GSE168797_Mock_CBD; DEG_GSE168797_SARS_CBD; DEG_GSE179661_HepG2; DEG_GSE179661_MHCC97H; DEG_GSE235310_LPS; DEG_GSE274859_LPS_24h	1	DEG_GSE266113_WT
CMTM3	10	3	DEG_GSE131565; DEG_GSE168797_Mock_CBDV; DEG_GSE168797_SARS_CBD	7	DEG_GSE152088; DEG_GSE179661_HepG2; DEG_GSE235310_LPS; DEG_GSE261716_CBD20_28d; DEG_GSE272113_CBD; DEG_GSE272113_sCBD; DEG_GSE274859_LPS_24h
CNN2	10	7	DEG_GSE131565; DEG_GSE168797_Mock_CBD; DEG_GSE168797_SARS_CBD; DEG_GSE179661_MHCC97H; DEG_GSE235310_Veh; DEG_GSE272113_CBD; DEG_GSE272113_sCBD	3	DEG_GSE151512_24h; DEG_GSE151512_3h; DEG_GSE179661_HepG2
CNNM2	10	1	DEG_GSE261716_CBD20_28d	9	DEG_GSE131565; DEG_GSE151512_24h; DEG_GSE168797_Mock_CBD; DEG_GSE168797_SARS_CBD; DEG_GSE179661_MHCC97H; DEG_GSE235310_LPS; DEG_GSE235310_Veh; DEG_GSE272113_sCBD; DEG_GSE274859_LPS_24h
CNTROB	10	10	DEG_GSE151512_12h; DEG_GSE151512_6h; DEG_GSE168797_Mock_CBD; DEG_GSE168797_SARS_CBD; DEG_GSE168797_SARS_CBDV; DEG_GSE235310_Veh; DEG_GSE261716_CBD10_28d; DEG_GSE261716_CBD20_28d; DEG_GSE270378_CBD1.5_24h; DEG_GSE272113_sCBD	0	NA
COL4A2	10	6	DEG_GSE131565; DEG_GSE151512_12h; DEG_GSE151512_24h; DEG_GSE151512_6h; DEG_GSE168797_Mock_CBD; GSE70689_CBD_wLPS	4	DEG_GSE152088; DEG_GSE201508_enthanol; DEG_GSE235310_LPS; DEG_GSE235310_Veh
COL5A3	10	7	DEG_GSE131565; DEG_GSE168797_SARS_CBD; DEG_GSE168797_SARS_CBDV; DEG_GSE179661_MHCC97H; DEG_GSE261716_CBD20_28d; DEG_GSE272113_CBD; DEG_GSE272113_sCBD	3	DEG_GSE168797_Mock_CBD; DEG_GSE274435_DMSO_24h; DEG_GSE274859_LPS_24h
CPEB1	10	1	DEG_GSE235310_LPS	9	DEG_GSE131565; DEG_GSE151512_24h; DEG_GSE168797_Mock_CBD; DEG_GSE272113_CBD; DEG_GSE272113_sCBD; DEG_GSE274435_DMSO_24h; DEG_GSE274435_EtOH_24h; DEG_GSE274859_LPS_24h; GSE70689_CBD_NoLPS
CREB3L2	10	4	DEG_GSE261716_CBD0.2_28d; DEG_GSE261716_CBD0.2_2d; DEG_GSE261716_CBD10_28d; DEG_GSE261716_CBD20_28d	6	DEG_GSE151512_24h; DEG_GSE179661_MHCC97H; DEG_GSE201508_cGAMP; DEG_GSE201508_enthanol; DEG_GSE235310_LPS; DEG_GSE235310_Veh
CREBRF	10	3	DEG_GSE168797_SARS_CBDV; DEG_GSE235310_LPS; DEG_GSE261716_CBD0.2_2d	7	DEG_GSE131565; DEG_GSE151512_24h; DEG_GSE168797_Mock_CBD; DEG_GSE179661_HepG2; DEG_GSE179661_MHCC97H; DEG_GSE201508_cGAMP; DEG_GSE274859_LPS_24h
CSE1L	10	10	DEG_GSE131565; DEG_GSE151512_24h; DEG_GSE152088; DEG_GSE168797_Mock_CBD; DEG_GSE168797_SARS_CBD; DEG_GSE179661_HepG2; DEG_GSE179661_MHCC97H; DEG_GSE201508_cGAMP; DEG_GSE235310_Veh; DEG_GSE274859_LPS_24h	0	NA
CST3	10	8	DEG_GSE151512_24h; DEG_GSE168797_Mock_CBD; DEG_GSE201508_cGAMP; DEG_GSE232624_EtOH0.75_CBD0.75_12h; DEG_GSE235310_LPS; DEG_GSE235310_Veh; DEG_GSE270378_CBD0.75_24h; DEG_GSE274859_LPS_24h	2	DEG_GSE168797_SARS_CBD; DEG_GSE168797_SARS_CBDV
CTH	10	0	NA	10	DEG_GSE131565; DEG_GSE168797_Mock_CBD; DEG_GSE168797_SARS_CBD; DEG_GSE179661_HepG2; DEG_GSE179661_MHCC97H; DEG_GSE201508_cGAMP; DEG_GSE235310_Veh; DEG_GSE261716_CBD20_28d; DEG_GSE261716_CBD20_2d; DEG_GSE272113_sCBD
CTNNAL1	10	5	DEG_GSE131565; DEG_GSE168797_Mock_CBD; DEG_GSE168797_SARS_CBD; DEG_GSE235310_Veh; DEG_GSE274859_LPS_24h	5	DEG_GSE151512_24h; DEG_GSE168797_Mock_CBDV; DEG_GSE179661_HepG2; DEG_GSE179661_MHCC97H; DEG_GSE272113_sCBD
CTSC	10	8	DEG_GSE131565; DEG_GSE168797_Mock_CBD; DEG_GSE168797_SARS_CBD; DEG_GSE179661_HepG2; DEG_GSE179661_MHCC97H; DEG_GSE232624_EtOH0.25_CBD0.75_6h; DEG_GSE235310_Veh; DEG_GSE274859_LPS_24h	2	DEG_GSE232624_Veh_CBD0.75_6h; DEG_GSE232624_Veh_CBD3_6h
CYP1B1	10	6	DEG_GSE151512_12h; DEG_GSE151512_24h; DEG_GSE151512_6h; DEG_GSE168797_Mock_CBDV; DEG_GSE272113_CBD; DEG_GSE272113_sCBD	4	DEG_GSE168797_Mock_CBD; DEG_GSE168797_SARS_CBD; DEG_GSE168797_SARS_CBDV; DEG_GSE235310_LPS
CYTH3	10	3	DEG_GSE131565; DEG_GSE168797_Mock_CBD; DEG_GSE168797_SARS_CBD	7	DEG_GSE151512_24h; DEG_GSE179661_HepG2; DEG_GSE179661_MHCC97H; DEG_GSE235310_LPS; DEG_GSE235310_Veh; DEG_GSE272113_CBD; DEG_GSE272113_sCBD
DBP	10	3	DEG_GSE168797_Mock_CBD; DEG_GSE168797_SARS_CBD; DEG_GSE168797_SARS_CBDV	7	DEG_GSE131565; DEG_GSE261716_CBD10_28d; DEG_GSE261716_CBD10_2d; DEG_GSE261716_CBD20_28d; DEG_GSE261716_CBD20_2d; DEG_GSE275998_CDB10; DEG_GSE275998_CDB20
DCTN1	10	10	DEG_GSE131565; DEG_GSE151512_24h; DEG_GSE168797_Mock_CBD; DEG_GSE168797_SARS_CBD; DEG_GSE179661_MHCC97H; DEG_GSE201508_cGAMP; DEG_GSE201508_enthanol; DEG_GSE235310_LPS; DEG_GSE261716_CBD20_28d; DEG_GSE272113_sCBD	0	NA
DDX21	10	4	DEG_GSE131565; DEG_GSE152088; DEG_GSE201508_cGAMP; DEG_GSE274859_LPS_24h	6	DEG_GSE151512_12h; DEG_GSE151512_24h; DEG_GSE168797_Mock_CBD; DEG_GSE168797_SARS_CBD; DEG_GSE235310_LPS; DEG_GSE272113_CBD
DDX46	10	10	DEG_GSE131565; DEG_GSE151512_12h; DEG_GSE151512_24h; DEG_GSE151512_6h; DEG_GSE168797_Mock_CBD; DEG_GSE179661_HepG2; DEG_GSE179661_MHCC97H; DEG_GSE201508_cGAMP; DEG_GSE235310_Veh; DEG_GSE274859_LPS_24h	0	NA
DDX58	10	6	DEG_GSE131565; DEG_GSE152088; DEG_GSE179661_HepG2; DEG_GSE201508_cGAMP; DEG_GSE232624_Veh_CBD0.75_12h; DEG_GSE232624_Veh_CBD3_12h	4	DEG_GSE168797_Mock_CBD; DEG_GSE168797_SARS_CBD; DEG_GSE179661_MHCC97H; DEG_GSE235310_Veh
DEPTOR	10	8	DEG_GSE131565; DEG_GSE235310_LPS; DEG_GSE235310_Veh; DEG_GSE261716_CBD10_28d; DEG_GSE261716_CBD20_28d; DEG_GSE272113_CBD; DEG_GSE272113_sCBD; DEG_GSE274859_LPS_24h	2	DEG_GSE151512_12h; DEG_GSE151512_24h
DHRS7	10	1	DEG_GSE235310_LPS	9	DEG_GSE131565; DEG_GSE151512_24h; DEG_GSE168797_Mock_CBD; DEG_GSE168797_SARS_CBD; DEG_GSE179661_HepG2; DEG_GSE179661_MHCC97H; DEG_GSE272113_sCBD; DEG_GSE274859_LPS_24h; GSE70689_CBD_NoLPS
DHRS9	10	1	DEG_GSE168797_Mock_CBDV	9	DEG_GSE131565; DEG_GSE168797_Mock_CBD; DEG_GSE168797_SARS_CBD; DEG_GSE168797_SARS_CBDV; DEG_GSE179661_HepG2; DEG_GSE179661_MHCC97H; DEG_GSE235310_LPS; DEG_GSE235310_Veh; DEG_GSE274859_LPS_24h
DNAJB1	10	2	DEG_GSE151512_12h; DEG_GSE151512_24h	8	DEG_GSE131565; DEG_GSE151512_3h; DEG_GSE151512_6h; DEG_GSE168797_Mock_CBD; DEG_GSE168797_SARS_CBD; DEG_GSE179661_HepG2; DEG_GSE179661_MHCC97H; DEG_GSE201508_cGAMP
DNHD1	10	3	DEG_GSE179661_HepG2; DEG_GSE261716_CBD0.2_2d; DEG_GSE261716_CBD10_2d	7	DEG_GSE131565; DEG_GSE151512_12h; DEG_GSE151512_24h; DEG_GSE168797_Mock_CBD; DEG_GSE168797_Mock_CBDV; DEG_GSE270378_CBD1.5_24h; DEG_GSE274859_LPS_24h
DOCK5	10	6	DEG_GSE131565; DEG_GSE168797_Mock_CBD; DEG_GSE168797_SARS_CBD; DEG_GSE232624_EtOH0.75_CBD0.75_6h; DEG_GSE232624_Veh_CBD0.75_12h; DEG_GSE274859_LPS_24h	4	DEG_GSE201508_cGAMP; DEG_GSE232624_EtOH0.25_CBD0.75_12h; DEG_GSE235310_LPS; DEG_GSE272113_CBD
DOK4	10	7	DEG_GSE151512_12h; DEG_GSE151512_24h; DEG_GSE151512_6h; DEG_GSE168797_Mock_CBD; DEG_GSE168797_SARS_CBD; DEG_GSE179661_MHCC97H; DEG_GSE201508_cGAMP	3	DEG_GSE131565; DEG_GSE168797_Mock_CBDV; DEG_GSE179661_HepG2
DPY19L1	10	3	DEG_GSE168797_Mock_CBD; DEG_GSE179661_MHCC97H; DEG_GSE274859_LPS_24h	7	DEG_GSE151512_24h; DEG_GSE232624_EtOH0.75_CBD0.75_6h; DEG_GSE232624_Veh_CBD3_12h; DEG_GSE272113_CBD; DEG_GSE272113_sCBD; DEG_GSE274435_DMSO_24h; DEG_GSE274435_EtOH_24h
DPYSL2	10	8	DEG_GSE131565; DEG_GSE151512_12h; DEG_GSE151512_24h; DEG_GSE151512_6h; DEG_GSE179661_HepG2; DEG_GSE235310_LPS; DEG_GSE235310_Veh; DEG_GSE274859_LPS_24h	2	DEG_GSE168797_SARS_CBD; DEG_GSE168797_SARS_CBDV
DST	10	8	DEG_GSE131565; DEG_GSE152088; DEG_GSE168797_Mock_CBD; DEG_GSE168797_SARS_CBD; DEG_GSE235310_LPS; DEG_GSE235310_Veh; DEG_GSE261716_CBD10_28d; DEG_GSE261716_CBD20_2d	2	DEG_GSE179661_HepG2; DEG_GSE179661_MHCC97H
EAF1	10	1	DEG_GSE168797_SARS_CBDV	9	DEG_GSE131565; DEG_GSE168797_Mock_CBD; DEG_GSE179661_HepG2; DEG_GSE179661_MHCC97H; DEG_GSE235310_LPS; DEG_GSE235310_Veh; DEG_GSE272113_CBD; DEG_GSE272113_sCBD; DEG_GSE274859_LPS_24h
EBP	10	5	DEG_GSE131565; DEG_GSE179661_MHCC97H; DEG_GSE235310_LPS; DEG_GSE235310_Veh; DEG_GSE261716_CBD0.2_28d	5	DEG_GSE151512_12h; DEG_GSE151512_24h; DEG_GSE151512_6h; DEG_GSE168797_SARS_CBDV; DEG_GSE261716_CBD0.2_2d
EI24	10	8	DEG_GSE131565; DEG_GSE151512_24h; DEG_GSE152088; DEG_GSE168797_Mock_CBD; DEG_GSE179661_HepG2; DEG_GSE179661_MHCC97H; DEG_GSE272113_CBD; DEG_GSE272113_sCBD	2	DEG_GSE261716_CBD0.2_28d; DEG_GSE261716_CBD0.2_2d
EIF1B	10	1	DEG_GSE274859_LPS_24h	9	DEG_GSE131565; DEG_GSE151512_24h; DEG_GSE168797_Mock_CBD; DEG_GSE168797_SARS_CBD; DEG_GSE179661_HepG2; DEG_GSE179661_MHCC97H; DEG_GSE235310_LPS; DEG_GSE235310_Veh; DEG_GSE261716_CBD0.2_2d
EIF2S1	10	6	DEG_GSE131565; DEG_GSE151512_12h; DEG_GSE151512_24h; DEG_GSE179661_MHCC97H; DEG_GSE201508_cGAMP; DEG_GSE274859_LPS_24h	4	DEG_GSE179661_HepG2; DEG_GSE232624_EtOH0.75_CBD0.75_12h; DEG_GSE261716_CBD20_28d; DEG_GSE266113_WT
EIF3E	10	3	DEG_GSE152088; DEG_GSE272113_CBD; DEG_GSE274859_LPS_24h	7	DEG_GSE151512_12h; DEG_GSE151512_24h; DEG_GSE168797_SARS_CBD; DEG_GSE179661_MHCC97H; DEG_GSE201508_cGAMP; DEG_GSE261716_CBD0.2_28d; DEG_GSE261716_CBD20_28d
ELF4	10	2	DEG_GSE261716_CBD0.2_2d; DEG_GSE274859_LPS_24h	8	DEG_GSE131565; DEG_GSE151512_12h; DEG_GSE151512_24h; DEG_GSE151512_6h; DEG_GSE179661_HepG2; DEG_GSE179661_MHCC97H; DEG_GSE235310_Veh; DEG_GSE272113_CBD
EMC2	10	2	DEG_GSE272113_CBD; DEG_GSE272113_sCBD	8	DEG_GSE151512_12h; DEG_GSE151512_24h; DEG_GSE151512_6h; DEG_GSE168797_Mock_CBD; DEG_GSE168797_SARS_CBD; DEG_GSE179661_MHCC97H; DEG_GSE201508_cGAMP; DEG_GSE261716_CBD20_28d
ERBIN	10	3	DEG_GSE168797_SARS_CBDV; DEG_GSE261716_CBD0.2_2d; DEG_GSE272113_sCBD	7	DEG_GSE131565; DEG_GSE179661_MHCC97H; DEG_GSE201508_cGAMP; DEG_GSE232624_EtOH0.75_CBD0.75_6h; DEG_GSE232624_Veh_CBD3_6h; DEG_GSE235310_LPS; DEG_GSE274859_LPS_24h
ERF	10	5	DEG_GSE131565; DEG_GSE168797_Mock_CBD; DEG_GSE168797_SARS_CBD; DEG_GSE179661_MHCC97H; DEG_GSE274859_LPS_24h	5	DEG_GSE151512_24h; DEG_GSE179661_HepG2; DEG_GSE235310_LPS; DEG_GSE272113_CBD; DEG_GSE272113_sCBD
F3	10	6	DEG_GSE131565; DEG_GSE152088; DEG_GSE179661_MHCC97H; DEG_GSE201508_cGAMP; DEG_GSE201508_enthanol; DEG_GSE266113_mutNdufs4	4	DEG_GSE151512_24h; DEG_GSE179661_HepG2; DEG_GSE235310_LPS; DEG_GSE274435_DMSO_24h
FAM136A	10	6	DEG_GSE131565; DEG_GSE151512_24h; DEG_GSE152088; DEG_GSE179661_HepG2; DEG_GSE179661_MHCC97H; DEG_GSE274859_LPS_24h	4	DEG_GSE168797_SARS_CBD; DEG_GSE261716_CBD20_2d; DEG_GSE272113_CBD; DEG_GSE272113_sCBD
FAM167A	10	5	DEG_GSE131565; DEG_GSE168797_Mock_CBD; DEG_GSE168797_SARS_CBD; DEG_GSE272113_CBD; DEG_GSE272113_sCBD	5	DEG_GSE151512_12h; DEG_GSE151512_24h; DEG_GSE151512_6h; DEG_GSE179661_MHCC97H; DEG_GSE274435_DMSO_24h
FAM168A	10	9	DEG_GSE131565; DEG_GSE151512_12h; DEG_GSE151512_24h; DEG_GSE151512_6h; DEG_GSE168797_Mock_CBD; DEG_GSE168797_SARS_CBD; DEG_GSE179661_HepG2; DEG_GSE179661_MHCC97H; DEG_GSE272113_sCBD	1	DEG_GSE235310_LPS
FAM171A1	10	10	DEG_GSE131565; DEG_GSE151512_12h; DEG_GSE151512_24h; DEG_GSE151512_6h; DEG_GSE168797_Mock_CBD; DEG_GSE168797_Mock_CBDV; DEG_GSE168797_SARS_CBD; DEG_GSE179661_MHCC97H; DEG_GSE235310_Veh; DEG_GSE261716_CBD10_28d	0	NA
FAM189A2	10	2	DEG_GSE168797_SARS_CBDV; DEG_GSE235310_Veh	8	DEG_GSE131565; DEG_GSE168797_Mock_CBD; DEG_GSE168797_SARS_CBD; DEG_GSE179661_HepG2; DEG_GSE201508_cGAMP; DEG_GSE201508_enthanol; DEG_GSE274435_DMSO_4h; DEG_GSE274435_EtOH_24h
FBXL19	10	5	DEG_GSE151512_24h; DEG_GSE151512_6h; DEG_GSE168797_Mock_CBD; DEG_GSE179661_MHCC97H; DEG_GSE201508_cGAMP	5	DEG_GSE152088; DEG_GSE168797_SARS_CBDV; DEG_GSE179661_HepG2; DEG_GSE272113_CBD; DEG_GSE272113_sCBD
FEN1	10	9	DEG_GSE131565; DEG_GSE151512_12h; DEG_GSE151512_24h; DEG_GSE168797_Mock_CBD; DEG_GSE168797_SARS_CBD; DEG_GSE179661_MHCC97H; DEG_GSE201508_cGAMP; DEG_GSE235310_LPS; DEG_GSE274859_LPS_24h	1	DEG_GSE266113_WT
FICD	10	0	NA	10	DEG_GSE131565; DEG_GSE168797_Mock_CBD; DEG_GSE168797_SARS_CBD; DEG_GSE179661_HepG2; DEG_GSE179661_MHCC97H; DEG_GSE201508_cGAMP; DEG_GSE235310_LPS; DEG_GSE235310_Veh; DEG_GSE274435_DMSO_4h; DEG_GSE274859_LPS_24h
FKBP11	10	0	NA	10	DEG_GSE131565; DEG_GSE151512_12h; DEG_GSE151512_24h; DEG_GSE168797_Mock_CBD; DEG_GSE168797_SARS_CBD; DEG_GSE179661_MHCC97H; DEG_GSE261716_CBD20_28d; DEG_GSE272113_CBD; DEG_GSE272113_sCBD; DEG_GSE274859_LPS_24h
FKBP2	10	0	NA	10	DEG_GSE131565; DEG_GSE168797_Mock_CBD; DEG_GSE168797_SARS_CBD; DEG_GSE179661_HepG2; DEG_GSE201508_cGAMP; DEG_GSE232624_EtOH0.75_CBD0.75_12h; DEG_GSE235310_LPS; DEG_GSE261716_CBD0.2_2d; DEG_GSE272113_sCBD; DEG_GSE274435_DMSO_24h
FKBP5	10	8	DEG_GSE131565; DEG_GSE151512_24h; DEG_GSE168797_Mock_CBD; DEG_GSE168797_SARS_CBD; DEG_GSE179661_HepG2; DEG_GSE179661_MHCC97H; DEG_GSE201508_cGAMP; DEG_GSE274859_LPS_24h	2	DEG_GSE261716_CBD0.2_28d; DEG_GSE272113_CBD
FLRT3	10	8	DEG_GSE131565; DEG_GSE151512_12h; DEG_GSE151512_24h; DEG_GSE151512_3h; DEG_GSE151512_6h; DEG_GSE168797_Mock_CBD; DEG_GSE168797_SARS_CBDV; DEG_GSE179661_MHCC97H	2	DEG_GSE168797_Mock_CBDV; DEG_GSE179661_HepG2
FNDC3A	10	2	DEG_GSE151512_24h; DEG_GSE168797_SARS_CBDV	8	DEG_GSE131565; DEG_GSE168797_Mock_CBD; DEG_GSE179661_MHCC97H; DEG_GSE201508_cGAMP; DEG_GSE235310_LPS; DEG_GSE235310_Veh; DEG_GSE272113_CBD; DEG_GSE272113_sCBD
FUS	10	9	DEG_GSE131565; DEG_GSE151512_12h; DEG_GSE151512_24h; DEG_GSE168797_Mock_CBD; DEG_GSE168797_SARS_CBD; DEG_GSE179661_MHCC97H; DEG_GSE235310_LPS; DEG_GSE261716_CBD20_2d; DEG_GSE274859_LPS_24h	1	DEG_GSE232624_Veh_CBD3_12h
GAB2	10	0	NA	10	DEG_GSE131565; DEG_GSE151512_24h; DEG_GSE168797_Mock_CBD; DEG_GSE168797_SARS_CBD; DEG_GSE179661_HepG2; DEG_GSE179661_MHCC97H; DEG_GSE201508_cGAMP; DEG_GSE235310_Veh; DEG_GSE272113_CBD; DEG_GSE274859_LPS_24h
GALNT2	10	5	DEG_GSE131565; DEG_GSE168797_Mock_CBD; DEG_GSE168797_SARS_CBD; DEG_GSE179661_MHCC97H; DEG_GSE270378_CBD0.75_24h	5	DEG_GSE179661_HepG2; DEG_GSE201508_cGAMP; DEG_GSE201508_enthanol; DEG_GSE235310_LPS; DEG_GSE235310_Veh
GEMIN5	10	8	DEG_GSE131565; DEG_GSE152088; DEG_GSE168797_Mock_CBD; DEG_GSE168797_SARS_CBD; DEG_GSE179661_HepG2; DEG_GSE179661_MHCC97H; DEG_GSE201508_cGAMP; DEG_GSE274859_LPS_24h	2	DEG_GSE266113_WT; DEG_GSE272113_CBD
GFOD1	10	5	DEG_GSE131565; DEG_GSE201508_cGAMP; DEG_GSE261716_CBD20_28d; DEG_GSE261716_CBD20_2d; DEG_GSE274859_LPS_24h	5	DEG_GSE151512_24h; DEG_GSE168797_Mock_CBDV; DEG_GSE179661_HepG2; DEG_GSE179661_MHCC97H; DEG_GSE235310_LPS
GGA2	10	5	DEG_GSE151512_24h; DEG_GSE168797_Mock_CBD; DEG_GSE179661_HepG2; DEG_GSE232624_EtOH0.75_CBD0.75_6h; DEG_GSE261716_CBD20_2d	5	DEG_GSE179661_MHCC97H; DEG_GSE201508_cGAMP; DEG_GSE201508_enthanol; DEG_GSE235310_Veh; DEG_GSE274859_LPS_24h
GINS1	10	9	DEG_GSE131565; DEG_GSE151512_24h; DEG_GSE168797_Mock_CBD; DEG_GSE168797_SARS_CBD; DEG_GSE179661_HepG2; DEG_GSE179661_MHCC97H; DEG_GSE201508_cGAMP; DEG_GSE235310_LPS; DEG_GSE274859_LPS_24h	1	DEG_GSE235310_Veh
GLMP	10	3	DEG_GSE168797_Mock_CBDV; DEG_GSE179661_MHCC97H; DEG_GSE261716_CBD20_28d	7	DEG_GSE151512_6h; DEG_GSE168797_Mock_CBD; DEG_GSE168797_SARS_CBD; DEG_GSE168797_SARS_CBDV; DEG_GSE201508_enthanol; DEG_GSE272113_sCBD; DEG_GSE274859_LPS_24h
GNAI2	10	8	DEG_GSE151512_24h; DEG_GSE151512_6h; DEG_GSE168797_Mock_CBD; DEG_GSE201508_cGAMP; DEG_GSE235310_LPS; DEG_GSE235310_Veh; DEG_GSE272113_CBD; DEG_GSE274859_LPS_24h	2	DEG_GSE131565; DEG_GSE179661_MHCC97H
GNG2	10	9	DEG_GSE131565; DEG_GSE151512_24h; DEG_GSE179661_MHCC97H; DEG_GSE232624_Veh_CBD0.75_12h; DEG_GSE232624_Veh_CBD3_12h; DEG_GSE235310_LPS; DEG_GSE272113_CBD; DEG_GSE272113_sCBD; DEG_GSE274859_LPS_24h	1	DEG_GSE232624_EtOH0.25_CBD0.75_12h
GNPTAB	10	8	DEG_GSE131565; DEG_GSE168797_Mock_CBD; DEG_GSE168797_SARS_CBD; DEG_GSE179661_HepG2; DEG_GSE179661_MHCC97H; DEG_GSE235310_LPS; DEG_GSE235310_Veh; GSE70689_CBD_wLPS	2	DEG_GSE272113_CBD; DEG_GSE272113_sCBD
GOLGA3	10	2	DEG_GSE151512_24h; DEG_GSE168797_SARS_CBDV	8	DEG_GSE131565; DEG_GSE168797_Mock_CBD; DEG_GSE168797_SARS_CBD; DEG_GSE179661_HepG2; DEG_GSE179661_MHCC97H; DEG_GSE201508_cGAMP; DEG_GSE235310_LPS; DEG_GSE272113_CBD
GPC1	10	7	DEG_GSE131565; DEG_GSE151512_24h; DEG_GSE151512_6h; DEG_GSE168797_Mock_CBD; DEG_GSE179661_MHCC97H; DEG_GSE201508_cGAMP; DEG_GSE235310_Veh	3	DEG_GSE152088; DEG_GSE179661_HepG2; DEG_GSE272113_CBD
GPD2	10	5	DEG_GSE131565; DEG_GSE152088; DEG_GSE168797_Mock_CBD; DEG_GSE179661_MHCC97H; DEG_GSE274859_LPS_24h	5	DEG_GSE168797_SARS_CBDV; DEG_GSE201508_cGAMP; DEG_GSE261716_CBD0.2_28d; DEG_GSE272113_CBD; DEG_GSE272113_sCBD
GPR176	10	3	DEG_GSE151512_12h; DEG_GSE151512_24h; DEG_GSE151512_6h	7	DEG_GSE131565; DEG_GSE168797_Mock_CBD; DEG_GSE168797_SARS_CBD; DEG_GSE179661_MHCC97H; DEG_GSE272113_CBD; DEG_GSE272113_sCBD; DEG_GSE274859_LPS_24h
GPRC5C	10	3	DEG_GSE168797_Mock_CBDV; DEG_GSE272113_CBD; DEG_GSE272113_sCBD	7	DEG_GSE131565; DEG_GSE168797_Mock_CBD; DEG_GSE168797_SARS_CBD; DEG_GSE168797_SARS_CBDV; DEG_GSE179661_HepG2; DEG_GSE274435_DMSO_24h; DEG_GSE274435_EtOH_24h
GPRIN1	10	8	DEG_GSE151512_12h; DEG_GSE151512_24h; DEG_GSE151512_6h; DEG_GSE168797_Mock_CBD; DEG_GSE168797_SARS_CBD; DEG_GSE201508_cGAMP; DEG_GSE272113_sCBD; DEG_GSE274435_DMSO_24h	2	DEG_GSE179661_HepG2; DEG_GSE266113_WT
GPSM1	10	6	DEG_GSE151512_24h; DEG_GSE168797_Mock_CBD; DEG_GSE272113_sCBD; DEG_GSE274859_LPS_24h; GSE70689_CBD_NoLPS; GSE70689_CBD_wLPS	4	DEG_GSE131565; DEG_GSE179661_HepG2; DEG_GSE179661_MHCC97H; DEG_GSE235310_LPS
GPT2	10	0	NA	10	DEG_GSE131565; DEG_GSE151512_12h; DEG_GSE151512_6h; DEG_GSE168797_SARS_CBD; DEG_GSE235310_LPS; DEG_GSE235310_Veh; DEG_GSE261716_CBD0.2_28d; DEG_GSE274859_LPS_24h; GSE70689_CBD_NoLPS; GSE70689_CBD_wLPS
GRAMD1A	10	6	DEG_GSE168797_Mock_CBD; DEG_GSE168797_SARS_CBD; DEG_GSE168797_SARS_CBDV; DEG_GSE179661_MHCC97H; DEG_GSE261716_CBD20_28d; DEG_GSE272113_CBD	4	DEG_GSE151512_12h; DEG_GSE151512_24h; DEG_GSE168797_Mock_CBDV; DEG_GSE179661_HepG2
GRK6	10	6	DEG_GSE131565; DEG_GSE151512_24h; DEG_GSE168797_Mock_CBD; DEG_GSE168797_SARS_CBD; DEG_GSE201508_cGAMP; DEG_GSE274859_LPS_24h	4	DEG_GSE179661_MHCC97H; DEG_GSE235310_LPS; DEG_GSE235310_Veh; DEG_GSE272113_CBD
GSE1	10	5	DEG_GSE168797_Mock_CBD; DEG_GSE168797_SARS_CBD; DEG_GSE168797_SARS_CBDV; DEG_GSE272113_sCBD; DEG_GSE274859_LPS_24h	5	DEG_GSE131565; DEG_GSE151512_24h; DEG_GSE152088; DEG_GSE179661_HepG2; DEG_GSE179661_MHCC97H
GTF3A	10	5	DEG_GSE131565; DEG_GSE168797_Mock_CBD; DEG_GSE168797_SARS_CBD; DEG_GSE179661_HepG2; DEG_GSE274859_LPS_24h	5	DEG_GSE151512_24h; DEG_GSE235310_Veh; DEG_GSE261716_CBD0.2_2d; DEG_GSE261716_CBD20_2d; DEG_GSE272113_sCBD
GTSE1	10	10	DEG_GSE131565; DEG_GSE151512_12h; DEG_GSE151512_24h; DEG_GSE151512_6h; DEG_GSE168797_Mock_CBD; DEG_GSE168797_SARS_CBD; DEG_GSE179661_HepG2; DEG_GSE179661_MHCC97H; DEG_GSE201508_cGAMP; DEG_GSE274859_LPS_24h	0	NA
GULP1	10	2	DEG_GSE272113_CBD; DEG_GSE272113_sCBD	8	DEG_GSE131565; DEG_GSE151512_12h; DEG_GSE151512_24h; DEG_GSE151512_6h; DEG_GSE168797_Mock_CBD; DEG_GSE168797_SARS_CBD; DEG_GSE179661_HepG2; DEG_GSE179661_MHCC97H
HBEGF	10	1	DEG_GSE274859_LPS_24h	9	DEG_GSE131565; DEG_GSE151512_24h; DEG_GSE168797_Mock_CBD; DEG_GSE168797_SARS_CBD; DEG_GSE179661_HepG2; DEG_GSE179661_MHCC97H; DEG_GSE235310_LPS; DEG_GSE235310_Veh; DEG_GSE266113_WT
HDAC9	10	7	DEG_GSE151512_12h; DEG_GSE151512_24h; DEG_GSE152088; DEG_GSE168797_SARS_CBD; DEG_GSE168797_SARS_CBDV; DEG_GSE274435_DMSO_24h; DEG_GSE274859_LPS_24h	3	DEG_GSE131565; DEG_GSE168797_Mock_CBD; DEG_GSE179661_MHCC97H
HDGF	10	9	DEG_GSE131565; DEG_GSE151512_12h; DEG_GSE151512_24h; DEG_GSE168797_Mock_CBD; DEG_GSE168797_SARS_CBD; DEG_GSE179661_MHCC97H; DEG_GSE201508_cGAMP; DEG_GSE261716_CBD0.2_28d; DEG_GSE274859_LPS_24h	1	DEG_GSE272113_sCBD
HEBP1	10	2	DEG_GSE131565; DEG_GSE235310_LPS	8	DEG_GSE151512_24h; DEG_GSE168797_Mock_CBD; DEG_GSE168797_SARS_CBD; DEG_GSE168797_SARS_CBDV; DEG_GSE179661_MHCC97H; DEG_GSE261716_CBD20_28d; DEG_GSE261716_CBD20_2d; DEG_GSE272113_sCBD
HECA	10	2	DEG_GSE261716_CBD20_28d; DEG_GSE274859_LPS_24h	8	DEG_GSE131565; DEG_GSE151512_12h; DEG_GSE151512_24h; DEG_GSE168797_Mock_CBD; DEG_GSE168797_SARS_CBD; DEG_GSE179661_HepG2; DEG_GSE179661_MHCC97H; DEG_GSE201508_cGAMP
HELLS	10	8	DEG_GSE131565; DEG_GSE151512_24h; DEG_GSE168797_Mock_CBD; DEG_GSE168797_SARS_CBD; DEG_GSE179661_HepG2; DEG_GSE179661_MHCC97H; DEG_GSE235310_LPS; DEG_GSE274859_LPS_24h	2	DEG_GSE266113_WT; DEG_GSE272113_CBD
HEXA	10	1	DEG_GSE131565	9	DEG_GSE168797_Mock_CBD; DEG_GSE168797_SARS_CBD; DEG_GSE168797_SARS_CBDV; DEG_GSE201508_cGAMP; DEG_GSE235310_LPS; DEG_GSE235310_Veh; DEG_GSE272113_CBD; DEG_GSE272113_sCBD; DEG_GSE274859_LPS_24h
HGSNAT	10	5	DEG_GSE151512_24h; DEG_GSE168797_Mock_CBD; DEG_GSE179661_HepG2; DEG_GSE179661_MHCC97H; DEG_GSE235310_Veh	5	DEG_GSE131565; DEG_GSE201508_cGAMP; DEG_GSE201508_enthanol; DEG_GSE272113_CBD; DEG_GSE272113_sCBD
HK1	10	4	DEG_GSE179661_MHCC97H; DEG_GSE201508_cGAMP; DEG_GSE261716_CBD20_2d; DEG_GSE274435_DMSO_24h	6	DEG_GSE131565; DEG_GSE168797_Mock_CBD; DEG_GSE168797_SARS_CBD; DEG_GSE179661_HepG2; DEG_GSE235310_LPS; DEG_GSE272113_CBD
HR	10	8	DEG_GSE131565; DEG_GSE151512_12h; DEG_GSE151512_24h; DEG_GSE151512_6h; DEG_GSE168797_Mock_CBD; DEG_GSE179661_MHCC97H; DEG_GSE235310_LPS; DEG_GSE235310_Veh	2	DEG_GSE152088; DEG_GSE168797_Mock_CBDV
HSD17B12	10	2	DEG_GSE179661_HepG2; DEG_GSE179661_MHCC97H	8	DEG_GSE151512_12h; DEG_GSE151512_24h; DEG_GSE168797_Mock_CBD; DEG_GSE168797_SARS_CBD; DEG_GSE235310_LPS; DEG_GSE272113_CBD; DEG_GSE272113_sCBD; DEG_GSE274859_LPS_24h
HSPA13	10	1	DEG_GSE151512_24h	9	DEG_GSE131565; DEG_GSE168797_Mock_CBD; DEG_GSE168797_SARS_CBD; DEG_GSE179661_HepG2; DEG_GSE179661_MHCC97H; DEG_GSE201508_cGAMP; DEG_GSE235310_Veh; DEG_GSE272113_CBD; DEG_GSE274859_LPS_24h
HSPA4L	10	4	DEG_GSE131565; DEG_GSE151512_24h; DEG_GSE152088; DEG_GSE179661_HepG2	6	DEG_GSE168797_Mock_CBD; DEG_GSE168797_SARS_CBD; DEG_GSE201508_cGAMP; DEG_GSE272113_CBD; DEG_GSE272113_sCBD; DEG_GSE274859_LPS_24h
HSPE1	10	4	DEG_GSE131565; DEG_GSE151512_24h; DEG_GSE179661_HepG2; DEG_GSE179661_MHCC97H	6	DEG_GSE151512_6h; DEG_GSE168797_SARS_CBD; DEG_GSE168797_SARS_CBDV; DEG_GSE201508_cGAMP; DEG_GSE261716_CBD20_28d; DEG_GSE272113_sCBD
ICMT	10	9	DEG_GSE131565; DEG_GSE151512_24h; DEG_GSE168797_Mock_CBD; DEG_GSE168797_SARS_CBD; DEG_GSE179661_HepG2; DEG_GSE179661_MHCC97H; DEG_GSE201508_cGAMP; DEG_GSE201508_enthanol; DEG_GSE261716_CBD20_28d	1	DEG_GSE272113_CBD
IFIT3	10	5	DEG_GSE131565; DEG_GSE152088; DEG_GSE179661_HepG2; DEG_GSE201508_cGAMP; DEG_GSE232624_Veh_CBD0.75_12h	5	DEG_GSE168797_Mock_CBD; DEG_GSE168797_SARS_CBD; DEG_GSE179661_MHCC97H; DEG_GSE235310_LPS; DEG_GSE235310_Veh
IFT57	10	6	DEG_GSE131565; DEG_GSE179661_HepG2; DEG_GSE235310_LPS; DEG_GSE235310_Veh; DEG_GSE266113_WT; DEG_GSE274859_LPS_24h	4	DEG_GSE151512_12h; DEG_GSE151512_24h; DEG_GSE151512_6h; DEG_GSE179661_MHCC97H
IGF1R	10	7	DEG_GSE131565; DEG_GSE168797_Mock_CBDV; DEG_GSE168797_SARS_CBD; DEG_GSE168797_SARS_CBDV; DEG_GSE179661_MHCC97H; DEG_GSE232624_Veh_CBD0.75_12h; DEG_GSE232624_Veh_CBD3_12h	3	DEG_GSE151512_12h; DEG_GSE151512_24h; DEG_GSE151512_6h
IL18	10	4	DEG_GSE131565; DEG_GSE272113_CBD; DEG_GSE272113_sCBD; DEG_GSE274859_LPS_24h	6	DEG_GSE168797_Mock_CBDV; DEG_GSE168797_SARS_CBD; DEG_GSE179661_HepG2; DEG_GSE179661_MHCC97H; DEG_GSE235310_LPS; DEG_GSE235310_Veh
IL6ST	10	5	DEG_GSE152088; DEG_GSE168797_SARS_CBDV; DEG_GSE179661_MHCC97H; DEG_GSE235310_LPS; DEG_GSE261716_CBD10_28d	5	DEG_GSE131565; DEG_GSE151512_24h; DEG_GSE168797_Mock_CBD; DEG_GSE272113_CBD; DEG_GSE274859_LPS_24h
IMPDH1	10	8	DEG_GSE131565; DEG_GSE151512_6h; DEG_GSE168797_Mock_CBD; DEG_GSE179661_MHCC97H; DEG_GSE201508_cGAMP; DEG_GSE201508_enthanol; DEG_GSE235310_LPS; DEG_GSE235310_Veh	2	DEG_GSE179661_HepG2; DEG_GSE274859_LPS_24h
INAVA	10	7	DEG_GSE168797_Mock_CBD; DEG_GSE168797_SARS_CBD; DEG_GSE179661_MHCC97H; DEG_GSE201508_cGAMP; DEG_GSE201508_enthanol; DEG_GSE272113_CBD; DEG_GSE272113_sCBD	3	DEG_GSE131565; DEG_GSE152088; DEG_GSE179661_HepG2
ING1	10	2	DEG_GSE168797_SARS_CBDV; DEG_GSE274859_LPS_24h	8	DEG_GSE131565; DEG_GSE168797_Mock_CBD; DEG_GSE179661_HepG2; DEG_GSE179661_MHCC97H; DEG_GSE235310_LPS; DEG_GSE235310_Veh; DEG_GSE272113_CBD; DEG_GSE272113_sCBD
IRF5	10	4	DEG_GSE168797_Mock_CBDV; DEG_GSE261716_CBD0.2_28d; DEG_GSE261716_CBD0.2_2d; DEG_GSE274859_LPS_24h	6	DEG_GSE131565; DEG_GSE151512_24h; DEG_GSE168797_Mock_CBD; DEG_GSE168797_SARS_CBD; DEG_GSE179661_HepG2; DEG_GSE179661_MHCC97H
IRF6	10	9	DEG_GSE151512_12h; DEG_GSE151512_24h; DEG_GSE151512_6h; DEG_GSE168797_Mock_CBD; DEG_GSE168797_SARS_CBD; DEG_GSE179661_MHCC97H; DEG_GSE261716_CBD10_28d; DEG_GSE261716_CBD20_28d; DEG_GSE261716_CBD20_2d	1	DEG_GSE131565
IRS2	10	2	DEG_GSE168797_SARS_CBDV; DEG_GSE261716_CBD20_28d	8	DEG_GSE131565; DEG_GSE151512_12h; DEG_GSE151512_24h; DEG_GSE151512_6h; DEG_GSE179661_MHCC97H; DEG_GSE235310_LPS; DEG_GSE235310_Veh; DEG_GSE272113_CBD
ITGA5	10	4	DEG_GSE168797_Mock_CBDV; DEG_GSE179661_MHCC97H; DEG_GSE261716_CBD20_28d; DEG_GSE261716_CBD20_2d	6	DEG_GSE151512_24h; DEG_GSE168797_Mock_CBD; DEG_GSE179661_HepG2; DEG_GSE201508_cGAMP; DEG_GSE232624_EtOH0.75_CBD0.75_6h; DEG_GSE235310_LPS
ITM2C	10	8	DEG_GSE131565; DEG_GSE151512_12h; DEG_GSE168797_Mock_CBD; DEG_GSE179661_HepG2; DEG_GSE179661_MHCC97H; DEG_GSE201508_cGAMP; DEG_GSE235310_Veh; DEG_GSE266113_WT	2	DEG_GSE168797_SARS_CBDV; DEG_GSE274859_LPS_24h
ITPR3	10	5	DEG_GSE168797_Mock_CBDV; DEG_GSE168797_SARS_CBD; DEG_GSE179661_MHCC97H; DEG_GSE235310_LPS; DEG_GSE274859_LPS_24h	5	DEG_GSE131565; DEG_GSE151512_24h; DEG_GSE179661_HepG2; DEG_GSE272113_CBD; DEG_GSE272113_sCBD
IVNS1ABP	10	3	DEG_GSE131565; DEG_GSE168797_Mock_CBD; DEG_GSE168797_SARS_CBD	7	DEG_GSE151512_12h; DEG_GSE151512_24h; DEG_GSE151512_6h; DEG_GSE168797_Mock_CBDV; DEG_GSE179661_MHCC97H; DEG_GSE201508_cGAMP; DEG_GSE201508_enthanol
KCTD12	10	6	DEG_GSE131565; DEG_GSE151512_12h; DEG_GSE151512_24h; DEG_GSE201508_cGAMP; DEG_GSE201508_enthanol; GSE70689_CBD_NoLPS	4	DEG_GSE168797_Mock_CBD; DEG_GSE168797_SARS_CBD; DEG_GSE235310_LPS; DEG_GSE274859_LPS_24h
KDM3A	10	5	DEG_GSE151512_12h; DEG_GSE151512_24h; DEG_GSE168797_SARS_CBDV; DEG_GSE261716_CBD20_28d; DEG_GSE274435_DMSO_4h	5	DEG_GSE131565; DEG_GSE168797_Mock_CBD; DEG_GSE179661_HepG2; DEG_GSE179661_MHCC97H; DEG_GSE201508_cGAMP
KIAA1522	10	4	DEG_GSE151512_6h; DEG_GSE168797_Mock_CBD; DEG_GSE168797_SARS_CBD; DEG_GSE261716_CBD0.2_2d	6	DEG_GSE131565; DEG_GSE152088; DEG_GSE179661_HepG2; DEG_GSE272113_CBD; DEG_GSE272113_sCBD; DEG_GSE274859_LPS_24h
KLF11	10	2	DEG_GSE235310_LPS; DEG_GSE261716_CBD20_28d	8	DEG_GSE131565; DEG_GSE151512_12h; DEG_GSE151512_24h; DEG_GSE168797_Mock_CBD; DEG_GSE168797_SARS_CBD; DEG_GSE179661_HepG2; DEG_GSE179661_MHCC97H; DEG_GSE201508_cGAMP
KLF2	10	3	DEG_GSE201508_cGAMP; DEG_GSE266113_mutNdufs4; DEG_GSE274435_DMSO_24h	7	DEG_GSE151512_24h; DEG_GSE179661_HepG2; DEG_GSE179661_MHCC97H; DEG_GSE235310_LPS; DEG_GSE235310_Veh; DEG_GSE274859_LPS_24h; DEG_GSE275998_CDB20
KLF9	10	1	DEG_GSE168797_SARS_CBDV	9	DEG_GSE151512_12h; DEG_GSE151512_24h; DEG_GSE179661_HepG2; DEG_GSE179661_MHCC97H; DEG_GSE235310_LPS; DEG_GSE261716_CBD0.2_28d; DEG_GSE272113_CBD; DEG_GSE272113_sCBD; DEG_GSE274859_LPS_24h
KLHDC7B	10	1	DEG_GSE201508_enthanol	9	DEG_GSE131565; DEG_GSE151512_12h; DEG_GSE151512_24h; DEG_GSE152088; DEG_GSE168797_Mock_CBD; DEG_GSE168797_SARS_CBD; DEG_GSE179661_HepG2; DEG_GSE179661_MHCC97H; DEG_GSE235310_Veh
KPNB1	10	10	DEG_GSE131565; DEG_GSE151512_24h; DEG_GSE152088; DEG_GSE168797_Mock_CBD; DEG_GSE168797_SARS_CBD; DEG_GSE179661_HepG2; DEG_GSE179661_MHCC97H; DEG_GSE201508_cGAMP; DEG_GSE201508_enthanol; DEG_GSE274859_LPS_24h	0	NA
LAMP2	10	0	NA	10	DEG_GSE151512_24h; DEG_GSE168797_Mock_CBD; DEG_GSE168797_SARS_CBD; DEG_GSE201508_cGAMP; DEG_GSE235310_LPS; DEG_GSE235310_Veh; DEG_GSE261716_CBD20_28d; DEG_GSE272113_CBD; DEG_GSE272113_sCBD; DEG_GSE274859_LPS_24h
LAP3	10	3	DEG_GSE131565; DEG_GSE201508_cGAMP; DEG_GSE232624_EtOH0.25_CBD0.75_12h	7	DEG_GSE151512_12h; DEG_GSE151512_24h; DEG_GSE168797_SARS_CBD; DEG_GSE232624_EtOH0.75_CBD0.75_6h; DEG_GSE235310_Veh; DEG_GSE272113_CBD; DEG_GSE274435_DMSO_24h
LIX1L	10	9	DEG_GSE131565; DEG_GSE151512_6h; DEG_GSE168797_Mock_CBD; DEG_GSE168797_SARS_CBD; DEG_GSE179661_HepG2; DEG_GSE179661_MHCC97H; DEG_GSE235310_LPS; DEG_GSE235310_Veh; DEG_GSE272113_CBD	1	DEG_GSE151512_24h
LMAN2	10	1	DEG_GSE151512_24h	9	DEG_GSE131565; DEG_GSE152088; DEG_GSE168797_Mock_CBD; DEG_GSE168797_SARS_CBD; DEG_GSE179661_HepG2; DEG_GSE179661_MHCC97H; DEG_GSE235310_LPS; DEG_GSE272113_CBD; DEG_GSE272113_sCBD
LMCD1	10	4	DEG_GSE131565; DEG_GSE168797_Mock_CBDV; DEG_GSE235310_LPS; DEG_GSE266113_WT	6	DEG_GSE151512_24h; DEG_GSE168797_SARS_CBDV; DEG_GSE179661_HepG2; DEG_GSE179661_MHCC97H; DEG_GSE272113_CBD; DEG_GSE272113_sCBD
LMNB1	10	10	DEG_GSE131565; DEG_GSE151512_12h; DEG_GSE151512_24h; DEG_GSE168797_Mock_CBD; DEG_GSE168797_SARS_CBD; DEG_GSE179661_HepG2; DEG_GSE179661_MHCC97H; DEG_GSE201508_cGAMP; DEG_GSE235310_LPS; DEG_GSE274859_LPS_24h	0	NA
LMNB2	10	10	DEG_GSE131565; DEG_GSE151512_12h; DEG_GSE151512_24h; DEG_GSE151512_6h; DEG_GSE168797_Mock_CBD; DEG_GSE168797_SARS_CBD; DEG_GSE179661_MHCC97H; DEG_GSE201508_cGAMP; DEG_GSE235310_LPS; DEG_GSE274859_LPS_24h	0	NA
LOX	10	6	DEG_GSE151512_12h; DEG_GSE151512_24h; DEG_GSE179661_HepG2; DEG_GSE179661_MHCC97H; DEG_GSE232624_EtOH0.25_CBD0.75_12h; DEG_GSE235310_LPS	4	DEG_GSE168797_SARS_CBD; DEG_GSE272113_CBD; DEG_GSE272113_sCBD; DEG_GSE275998_CDB20
LRATD2	10	2	DEG_GSE168797_SARS_CBDV; DEG_GSE179661_HepG2	8	DEG_GSE131565; DEG_GSE151512_12h; DEG_GSE151512_24h; DEG_GSE168797_Mock_CBDV; DEG_GSE179661_MHCC97H; DEG_GSE201508_cGAMP; DEG_GSE235310_Veh; DEG_GSE272113_CBD
LRIF1	10	1	DEG_GSE152088	9	DEG_GSE131565; DEG_GSE168797_Mock_CBD; DEG_GSE168797_SARS_CBD; DEG_GSE179661_HepG2; DEG_GSE179661_MHCC97H; DEG_GSE261716_CBD20_28d; DEG_GSE272113_CBD; DEG_GSE272113_sCBD; DEG_GSE274859_LPS_24h
LRP3	10	8	DEG_GSE131565; DEG_GSE151512_12h; DEG_GSE151512_24h; DEG_GSE168797_Mock_CBD; DEG_GSE168797_Mock_CBDV; DEG_GSE179661_MHCC97H; DEG_GSE201508_cGAMP; DEG_GSE261716_CBD20_28d	2	DEG_GSE179661_HepG2; DEG_GSE235310_LPS
LRPPRC	10	6	DEG_GSE131565; DEG_GSE152088; DEG_GSE179661_HepG2; DEG_GSE179661_MHCC97H; DEG_GSE235310_Veh; DEG_GSE261716_CBD20_28d	4	DEG_GSE151512_24h; DEG_GSE270378_CBD0.75_24h; DEG_GSE272113_CBD; DEG_GSE272113_sCBD
LRRC57	10	4	DEG_GSE232624_EtOH0.75_CBD0.75_6h; DEG_GSE235310_LPS; DEG_GSE272113_CBD; DEG_GSE272113_sCBD	6	DEG_GSE168797_Mock_CBD; DEG_GSE179661_HepG2; DEG_GSE179661_MHCC97H; DEG_GSE235310_Veh; DEG_GSE261716_CBD20_28d; DEG_GSE274859_LPS_24h
LRRC8C	10	1	DEG_GSE235310_Veh	9	DEG_GSE151512_12h; DEG_GSE151512_24h; DEG_GSE151512_6h; DEG_GSE179661_HepG2; DEG_GSE201508_cGAMP; DEG_GSE261716_CBD20_28d; DEG_GSE266113_WT; DEG_GSE272113_CBD; DEG_GSE272113_sCBD
LRRK1	10	8	DEG_GSE131565; DEG_GSE168797_Mock_CBD; DEG_GSE168797_Mock_CBDV; DEG_GSE168797_SARS_CBD; DEG_GSE235310_LPS; DEG_GSE235310_Veh; DEG_GSE272113_CBD; DEG_GSE272113_sCBD	2	DEG_GSE168797_SARS_CBDV; DEG_GSE179661_HepG2
MAF1	10	4	DEG_GSE151512_12h; DEG_GSE151512_24h; DEG_GSE151512_6h; DEG_GSE168797_Mock_CBDV	6	DEG_GSE131565; DEG_GSE168797_Mock_CBD; DEG_GSE168797_SARS_CBD; DEG_GSE168797_SARS_CBDV; DEG_GSE179661_HepG2; DEG_GSE179661_MHCC97H
MAGED1	10	8	DEG_GSE151512_24h; DEG_GSE151512_6h; DEG_GSE179661_HepG2; DEG_GSE179661_MHCC97H; DEG_GSE235310_Veh; DEG_GSE272113_CBD; DEG_GSE272113_sCBD; DEG_GSE274859_LPS_24h	2	DEG_GSE131565; DEG_GSE168797_SARS_CBDV
MAP4K4	10	6	DEG_GSE151512_12h; DEG_GSE151512_24h; DEG_GSE179661_HepG2; DEG_GSE179661_MHCC97H; DEG_GSE235310_LPS; DEG_GSE261716_CBD10_28d	4	DEG_GSE168797_SARS_CBD; DEG_GSE235310_Veh; DEG_GSE272113_CBD; DEG_GSE274859_LPS_24h
MARCKS	10	6	DEG_GSE131565; DEG_GSE151512_12h; DEG_GSE151512_24h; DEG_GSE235310_LPS; DEG_GSE272113_CBD; DEG_GSE272113_sCBD	4	DEG_GSE152088; DEG_GSE179661_HepG2; DEG_GSE179661_MHCC97H; DEG_GSE201508_cGAMP
MCM3	10	9	DEG_GSE131565; DEG_GSE151512_12h; DEG_GSE151512_24h; DEG_GSE168797_Mock_CBD; DEG_GSE168797_SARS_CBD; DEG_GSE179661_HepG2; DEG_GSE179661_MHCC97H; DEG_GSE201508_cGAMP; DEG_GSE274859_LPS_24h	1	DEG_GSE266113_WT
MCOLN1	10	0	NA	10	DEG_GSE131565; DEG_GSE168797_Mock_CBD; DEG_GSE168797_SARS_CBD; DEG_GSE179661_HepG2; DEG_GSE179661_MHCC97H; DEG_GSE201508_cGAMP; DEG_GSE235310_LPS; DEG_GSE272113_CBD; DEG_GSE272113_sCBD; DEG_GSE274859_LPS_24h
MDFIC	10	2	DEG_GSE131565; DEG_GSE179661_MHCC97H	8	DEG_GSE179661_HepG2; DEG_GSE201508_cGAMP; DEG_GSE201508_enthanol; DEG_GSE272113_CBD; DEG_GSE272113_sCBD; DEG_GSE274435_DMSO_24h; DEG_GSE274435_EtOH_24h; DEG_GSE274859_LPS_24h
ME2	10	4	DEG_GSE152088; DEG_GSE168797_Mock_CBD; DEG_GSE179661_HepG2; DEG_GSE274859_LPS_24h	6	DEG_GSE151512_12h; DEG_GSE151512_24h; DEG_GSE151512_6h; DEG_GSE235310_Veh; DEG_GSE272113_CBD; DEG_GSE272113_sCBD
MEGF9	10	7	DEG_GSE131565; DEG_GSE168797_Mock_CBD; DEG_GSE168797_SARS_CBD; DEG_GSE179661_MHCC97H; DEG_GSE201508_cGAMP; DEG_GSE201508_enthanol; DEG_GSE272113_sCBD	3	DEG_GSE168797_Mock_CBDV; DEG_GSE179661_HepG2; DEG_GSE235310_LPS
MFSD12	10	3	DEG_GSE131565; DEG_GSE168797_Mock_CBDV; DEG_GSE261716_CBD20_2d	7	DEG_GSE179661_HepG2; DEG_GSE179661_MHCC97H; DEG_GSE235310_LPS; DEG_GSE235310_Veh; DEG_GSE272113_CBD; DEG_GSE272113_sCBD; DEG_GSE274859_LPS_24h
MFSD2A	10	4	DEG_GSE131565; DEG_GSE272113_CBD; DEG_GSE272113_sCBD; DEG_GSE274859_LPS_24h	6	DEG_GSE151512_12h; DEG_GSE151512_6h; DEG_GSE168797_Mock_CBD; DEG_GSE179661_HepG2; DEG_GSE235310_LPS; DEG_GSE235310_Veh
MFSD4B	10	4	DEG_GSE179661_HepG2; DEG_GSE179661_MHCC97H; DEG_GSE232624_EtOH0.75_CBD0.75_6h; DEG_GSE232624_Veh_CBD0.75_12h	6	DEG_GSE131565; DEG_GSE151512_24h; DEG_GSE201508_cGAMP; DEG_GSE232624_EtOH0.25_CBD0.75_12h; DEG_GSE235310_LPS; DEG_GSE235310_Veh
MFSD5	10	2	DEG_GSE151512_24h; DEG_GSE179661_MHCC97H	8	DEG_GSE131565; DEG_GSE168797_Mock_CBD; DEG_GSE168797_SARS_CBD; DEG_GSE168797_SARS_CBDV; DEG_GSE179661_HepG2; DEG_GSE272113_CBD; DEG_GSE272113_sCBD; DEG_GSE274859_LPS_24h
MMAB	10	6	DEG_GSE131565; DEG_GSE168797_Mock_CBD; DEG_GSE179661_MHCC97H; DEG_GSE235310_LPS; DEG_GSE235310_Veh; DEG_GSE274859_LPS_24h	4	DEG_GSE151512_12h; DEG_GSE151512_24h; DEG_GSE201508_cGAMP; DEG_GSE201508_enthanol
MOSPD2	10	0	NA	10	DEG_GSE131565; DEG_GSE151512_12h; DEG_GSE151512_24h; DEG_GSE151512_6h; DEG_GSE168797_Mock_CBD; DEG_GSE168797_SARS_CBD; DEG_GSE201508_cGAMP; DEG_GSE272113_CBD; DEG_GSE272113_sCBD; DEG_GSE274859_LPS_24h
MR1	10	8	DEG_GSE131565; DEG_GSE179661_HepG2; DEG_GSE179661_MHCC97H; DEG_GSE201508_cGAMP; DEG_GSE201508_enthanol; DEG_GSE266113_WT; DEG_GSE272113_CBD; DEG_GSE272113_sCBD	2	DEG_GSE151512_24h; DEG_GSE235310_Veh
MROH1	10	0	NA	10	DEG_GSE131565; DEG_GSE168797_Mock_CBD; DEG_GSE168797_SARS_CBD; DEG_GSE179661_HepG2; DEG_GSE179661_MHCC97H; DEG_GSE201508_cGAMP; DEG_GSE201508_enthanol; DEG_GSE274435_DMSO_24h; DEG_GSE274435_EtOH_24h; DEG_GSE274859_LPS_24h
MRPL42	10	5	DEG_GSE131565; DEG_GSE152088; DEG_GSE168797_Mock_CBD; DEG_GSE179661_MHCC97H; DEG_GSE274859_LPS_24h	5	DEG_GSE201508_cGAMP; DEG_GSE201508_enthanol; DEG_GSE235310_Veh; DEG_GSE261716_CBD20_28d; DEG_GSE261716_CBD20_2d
MRPL51	10	9	DEG_GSE131565; DEG_GSE151512_24h; DEG_GSE168797_Mock_CBD; DEG_GSE168797_SARS_CBD; DEG_GSE179661_HepG2; DEG_GSE179661_MHCC97H; DEG_GSE235310_LPS; DEG_GSE235310_Veh; DEG_GSE274859_LPS_24h	1	DEG_GSE261716_CBD0.2_2d
MSANTD3	10	2	DEG_GSE168797_Mock_CBDV; DEG_GSE274859_LPS_24h	8	DEG_GSE131565; DEG_GSE151512_24h; DEG_GSE168797_Mock_CBD; DEG_GSE179661_HepG2; DEG_GSE179661_MHCC97H; DEG_GSE235310_LPS; DEG_GSE235310_Veh; DEG_GSE272113_sCBD
MT1G	10	0	NA	10	DEG_GSE131565; DEG_GSE151512_12h; DEG_GSE151512_24h; DEG_GSE151512_3h; DEG_GSE151512_6h; DEG_GSE179661_HepG2; DEG_GSE179661_MHCC97H; DEG_GSE201508_cGAMP; DEG_GSE201508_enthanol; DEG_GSE235310_Veh
MTDH	10	2	DEG_GSE261716_CBD10_28d; DEG_GSE261716_CBD20_28d	8	DEG_GSE131565; DEG_GSE151512_12h; DEG_GSE168797_Mock_CBD; DEG_GSE168797_SARS_CBD; DEG_GSE179661_MHCC97H; DEG_GSE201508_cGAMP; DEG_GSE235310_LPS; DEG_GSE274859_LPS_24h
MTHFD1	10	7	DEG_GSE131565; DEG_GSE168797_Mock_CBD; DEG_GSE168797_SARS_CBD; DEG_GSE179661_HepG2; DEG_GSE179661_MHCC97H; DEG_GSE235310_Veh; DEG_GSE274859_LPS_24h	3	DEG_GSE266113_WT; DEG_GSE272113_CBD; DEG_GSE272113_sCBD
MVP	10	4	DEG_GSE131565; DEG_GSE235310_LPS; DEG_GSE235310_Veh; DEG_GSE261716_CBD20_28d	6	DEG_GSE152088; DEG_GSE168797_Mock_CBD; DEG_GSE168797_SARS_CBD; DEG_GSE168797_SARS_CBDV; DEG_GSE179661_HepG2; DEG_GSE179661_MHCC97H
MYC	10	2	DEG_GSE131565; DEG_GSE201508_cGAMP	8	DEG_GSE168797_Mock_CBD; DEG_GSE168797_SARS_CBD; DEG_GSE179661_HepG2; DEG_GSE179661_MHCC97H; DEG_GSE261716_CBD20_28d; DEG_GSE266113_WT; DEG_GSE272113_CBD; DEG_GSE272113_sCBD
NAGA	10	8	DEG_GSE131565; DEG_GSE151512_24h; DEG_GSE151512_6h; DEG_GSE168797_Mock_CBD; DEG_GSE168797_SARS_CBD; DEG_GSE179661_MHCC97H; DEG_GSE201508_cGAMP; DEG_GSE201508_enthanol	2	DEG_GSE235310_LPS; DEG_GSE274859_LPS_24h
NARF	10	7	DEG_GSE151512_24h; DEG_GSE151512_6h; DEG_GSE235310_LPS; DEG_GSE272113_CBD; DEG_GSE272113_sCBD; DEG_GSE274435_DMSO_24h; DEG_GSE274435_DMSO_4h	3	DEG_GSE179661_MHCC97H; DEG_GSE261716_CBD10_28d; DEG_GSE261716_CBD20_28d
NDC1	10	5	DEG_GSE131565; DEG_GSE168797_Mock_CBD; DEG_GSE168797_SARS_CBD; DEG_GSE179661_HepG2; DEG_GSE179661_MHCC97H	5	DEG_GSE235310_LPS; DEG_GSE266113_WT; DEG_GSE272113_CBD; DEG_GSE272113_sCBD; DEG_GSE274435_DMSO_24h
NECTIN1	10	7	DEG_GSE151512_12h; DEG_GSE151512_24h; DEG_GSE151512_6h; DEG_GSE168797_Mock_CBD; DEG_GSE179661_MHCC97H; DEG_GSE261716_CBD0.2_28d; DEG_GSE261716_CBD20_28d	3	DEG_GSE131565; DEG_GSE272113_CBD; DEG_GSE272113_sCBD
NEK6	10	6	DEG_GSE131565; DEG_GSE168797_Mock_CBD; DEG_GSE168797_Mock_CBDV; DEG_GSE168797_SARS_CBD; DEG_GSE179661_MHCC97H; DEG_GSE201508_enthanol	4	DEG_GSE235310_LPS; DEG_GSE272113_CBD; DEG_GSE272113_sCBD; DEG_GSE274859_LPS_24h
NEMP1	10	6	DEG_GSE131565; DEG_GSE168797_Mock_CBD; DEG_GSE168797_SARS_CBD; DEG_GSE179661_HepG2; DEG_GSE235310_Veh; DEG_GSE274859_LPS_24h	4	DEG_GSE151512_12h; DEG_GSE151512_24h; DEG_GSE201508_cGAMP; DEG_GSE266113_WT
NETO2	10	8	DEG_GSE131565; DEG_GSE151512_12h; DEG_GSE152088; DEG_GSE168797_Mock_CBD; DEG_GSE168797_SARS_CBD; DEG_GSE201508_cGAMP; DEG_GSE235310_LPS; DEG_GSE235310_Veh	2	DEG_GSE274435_DMSO_24h; DEG_GSE274435_EtOH_24h
NEXN	10	4	DEG_GSE131565; DEG_GSE201508_cGAMP; DEG_GSE272113_CBD; DEG_GSE272113_sCBD	6	DEG_GSE168797_SARS_CBD; DEG_GSE168797_SARS_CBDV; DEG_GSE179661_HepG2; DEG_GSE179661_MHCC97H; DEG_GSE235310_LPS; DEG_GSE235310_Veh
NFKBIA	10	5	DEG_GSE151512_24h; DEG_GSE151512_3h; DEG_GSE168797_Mock_CBDV; DEG_GSE168797_SARS_CBD; DEG_GSE168797_SARS_CBDV	5	DEG_GSE131565; DEG_GSE168797_Mock_CBD; DEG_GSE179661_HepG2; DEG_GSE179661_MHCC97H; DEG_GSE201508_enthanol
NMI	10	3	DEG_GSE131565; DEG_GSE179661_HepG2; DEG_GSE201508_cGAMP	7	DEG_GSE168797_Mock_CBD; DEG_GSE168797_SARS_CBD; DEG_GSE168797_SARS_CBDV; DEG_GSE179661_MHCC97H; DEG_GSE235310_Veh; DEG_GSE261716_CBD20_28d; DEG_GSE274859_LPS_24h
NOB1	10	2	DEG_GSE131565; DEG_GSE201508_cGAMP	8	DEG_GSE151512_12h; DEG_GSE151512_24h; DEG_GSE151512_3h; DEG_GSE151512_6h; DEG_GSE168797_Mock_CBD; DEG_GSE168797_SARS_CBD; DEG_GSE179661_HepG2; DEG_GSE235310_Veh
NRIP3	10	1	DEG_GSE232624_EtOH0.75_CBD0.75_12h	9	DEG_GSE131565; DEG_GSE151512_24h; DEG_GSE168797_Mock_CBD; DEG_GSE168797_SARS_CBD; DEG_GSE201508_cGAMP; DEG_GSE201508_enthanol; DEG_GSE235310_LPS; DEG_GSE235310_Veh; DEG_GSE266113_WT
NUDT14	10	5	DEG_GSE168797_Mock_CBD; DEG_GSE168797_SARS_CBD; DEG_GSE235310_LPS; DEG_GSE272113_CBD; DEG_GSE272113_sCBD	5	DEG_GSE131565; DEG_GSE152088; DEG_GSE168797_SARS_CBDV; DEG_GSE179661_HepG2; DEG_GSE261716_CBD0.2_2d
NUDT4	10	5	DEG_GSE179661_HepG2; DEG_GSE235310_LPS; DEG_GSE272113_CBD; DEG_GSE272113_sCBD; DEG_GSE274859_LPS_24h	5	DEG_GSE131565; DEG_GSE151512_24h; DEG_GSE179661_MHCC97H; DEG_GSE201508_cGAMP; DEG_GSE270378_CBD0.75_24h
NUP205	10	8	DEG_GSE131565; DEG_GSE151512_24h; DEG_GSE152088; DEG_GSE168797_Mock_CBD; DEG_GSE168797_SARS_CBD; DEG_GSE179661_HepG2; DEG_GSE179661_MHCC97H; DEG_GSE274859_LPS_24h	2	DEG_GSE266113_WT; DEG_GSE272113_CBD
ORMDL3	10	4	DEG_GSE151512_12h; DEG_GSE179661_HepG2; DEG_GSE235310_LPS; DEG_GSE261716_CBD20_28d	6	DEG_GSE131565; DEG_GSE168797_Mock_CBD; DEG_GSE168797_SARS_CBD; DEG_GSE168797_SARS_CBDV; DEG_GSE179661_MHCC97H; DEG_GSE274859_LPS_24h
OSTC	10	0	NA	10	DEG_GSE131565; DEG_GSE151512_6h; DEG_GSE168797_Mock_CBD; DEG_GSE168797_SARS_CBD; DEG_GSE179661_HepG2; DEG_GSE179661_MHCC97H; DEG_GSE201508_cGAMP; DEG_GSE235310_LPS; DEG_GSE272113_sCBD; DEG_GSE274859_LPS_24h
P2RX4	10	0	NA	10	DEG_GSE131565; DEG_GSE168797_Mock_CBD; DEG_GSE168797_SARS_CBD; DEG_GSE179661_MHCC97H; DEG_GSE201508_cGAMP; DEG_GSE235310_LPS; DEG_GSE235310_Veh; DEG_GSE272113_CBD; DEG_GSE272113_sCBD; DEG_GSE274859_LPS_24h
PALLD	10	8	DEG_GSE131565; DEG_GSE168797_Mock_CBD; DEG_GSE168797_SARS_CBD; DEG_GSE168797_SARS_CBDV; DEG_GSE179661_MHCC97H; DEG_GSE266113_WT; DEG_GSE272113_CBD; DEG_GSE272113_sCBD	2	DEG_GSE168797_Mock_CBDV; DEG_GSE179661_HepG2
PAPSS1	10	4	DEG_GSE131565; DEG_GSE168797_Mock_CBD; DEG_GSE179661_HepG2; DEG_GSE274859_LPS_24h	6	DEG_GSE151512_24h; DEG_GSE168797_SARS_CBD; DEG_GSE168797_SARS_CBDV; DEG_GSE235310_LPS; DEG_GSE272113_CBD; DEG_GSE272113_sCBD
PARP14	10	5	DEG_GSE131565; DEG_GSE152088; DEG_GSE179661_HepG2; DEG_GSE201508_cGAMP; DEG_GSE261716_CBD0.2_2d	5	DEG_GSE168797_Mock_CBD; DEG_GSE168797_SARS_CBD; DEG_GSE168797_SARS_CBDV; DEG_GSE179661_MHCC97H; DEG_GSE235310_Veh
PCOLCE	10	9	DEG_GSE131565; DEG_GSE151512_12h; DEG_GSE151512_24h; DEG_GSE151512_6h; DEG_GSE168797_Mock_CBD; DEG_GSE168797_SARS_CBD; DEG_GSE235310_Veh; DEG_GSE272113_CBD; DEG_GSE272113_sCBD	1	DEG_GSE232624_EtOH0.75_CBD0.75_6h
PCYT2	10	4	DEG_GSE131565; DEG_GSE168797_Mock_CBD; DEG_GSE179661_MHCC97H; DEG_GSE274859_LPS_24h	6	DEG_GSE151512_12h; DEG_GSE151512_24h; DEG_GSE151512_6h; DEG_GSE201508_enthanol; DEG_GSE272113_CBD; DEG_GSE272113_sCBD
PDE3B	10	6	DEG_GSE151512_6h; DEG_GSE168797_Mock_CBD; DEG_GSE168797_SARS_CBD; DEG_GSE179661_HepG2; DEG_GSE179661_MHCC97H; DEG_GSE272113_sCBD	4	DEG_GSE201508_cGAMP; DEG_GSE235310_LPS; DEG_GSE235310_Veh; DEG_GSE274859_LPS_24h
PDE4B	10	7	DEG_GSE131565; DEG_GSE168797_Mock_CBD; DEG_GSE168797_SARS_CBD; DEG_GSE168797_SARS_CBDV; DEG_GSE201508_cGAMP; DEG_GSE261716_CBD0.2_28d; DEG_GSE274859_LPS_24h	3	DEG_GSE151512_24h; DEG_GSE272113_CBD; DEG_GSE272113_sCBD
PDE7A	10	6	DEG_GSE151512_12h; DEG_GSE151512_24h; DEG_GSE168797_Mock_CBD; DEG_GSE168797_SARS_CBD; DEG_GSE179661_HepG2; DEG_GSE179661_MHCC97H	4	DEG_GSE131565; DEG_GSE201508_cGAMP; DEG_GSE201508_enthanol; DEG_GSE235310_Veh
PDE8A	10	6	DEG_GSE131565; DEG_GSE168797_Mock_CBD; DEG_GSE168797_SARS_CBD; DEG_GSE168797_SARS_CBDV; DEG_GSE201508_enthanol; DEG_GSE232624_EtOH0.25_CBD0.75_12h	4	DEG_GSE151512_6h; DEG_GSE168797_Mock_CBDV; DEG_GSE235310_LPS; DEG_GSE235310_Veh
PDP2	10	5	DEG_GSE152088; DEG_GSE168797_SARS_CBDV; DEG_GSE179661_HepG2; DEG_GSE179661_MHCC97H; DEG_GSE274859_LPS_24h	5	DEG_GSE151512_24h; DEG_GSE168797_Mock_CBD; DEG_GSE261716_CBD20_2d; DEG_GSE272113_CBD; DEG_GSE272113_sCBD
PEPD	10	5	DEG_GSE131565; DEG_GSE179661_HepG2; DEG_GSE179661_MHCC97H; DEG_GSE272113_CBD; DEG_GSE272113_sCBD	5	DEG_GSE168797_Mock_CBD; DEG_GSE168797_SARS_CBD; DEG_GSE168797_SARS_CBDV; DEG_GSE235310_LPS; DEG_GSE274859_LPS_24h
PER2	10	4	DEG_GSE168797_Mock_CBD; DEG_GSE168797_SARS_CBD; DEG_GSE168797_SARS_CBDV; DEG_GSE272113_sCBD	6	DEG_GSE151512_12h; DEG_GSE151512_24h; DEG_GSE168797_Mock_CBDV; DEG_GSE179661_HepG2; DEG_GSE235310_LPS; DEG_GSE261716_CBD20_28d
PEX19	10	5	DEG_GSE131565; DEG_GSE179661_HepG2; DEG_GSE179661_MHCC97H; DEG_GSE272113_CBD; DEG_GSE272113_sCBD	5	DEG_GSE152088; DEG_GSE235310_LPS; DEG_GSE235310_Veh; DEG_GSE261716_CBD0.2_28d; DEG_GSE261716_CBD10_28d
PFAS	10	8	DEG_GSE131565; DEG_GSE151512_24h; DEG_GSE151512_6h; DEG_GSE168797_Mock_CBD; DEG_GSE168797_SARS_CBD; DEG_GSE179661_MHCC97H; DEG_GSE261716_CBD20_28d; DEG_GSE274859_LPS_24h	2	DEG_GSE272113_CBD; DEG_GSE272113_sCBD
PGM3	10	0	NA	10	DEG_GSE131565; DEG_GSE168797_Mock_CBD; DEG_GSE168797_SARS_CBD; DEG_GSE179661_HepG2; DEG_GSE179661_MHCC97H; DEG_GSE201508_enthanol; DEG_GSE235310_LPS; DEG_GSE261716_CBD0.2_28d; DEG_GSE261716_CBD20_28d; DEG_GSE274859_LPS_24h
PHC2	10	5	DEG_GSE131565; DEG_GSE151512_12h; DEG_GSE151512_24h; DEG_GSE151512_6h; DEG_GSE168797_SARS_CBDV	5	DEG_GSE168797_Mock_CBD; DEG_GSE179661_HepG2; DEG_GSE179661_MHCC97H; DEG_GSE235310_LPS; DEG_GSE235310_Veh
PHF10	10	5	DEG_GSE151512_12h; DEG_GSE151512_24h; DEG_GSE168797_Mock_CBD; DEG_GSE168797_SARS_CBD; DEG_GSE179661_HepG2	5	DEG_GSE131565; DEG_GSE235310_LPS; DEG_GSE274859_LPS_24h; GSE70689_CBD_NoLPS; GSE70689_CBD_wLPS
PHF19	10	9	DEG_GSE131565; DEG_GSE151512_12h; DEG_GSE151512_24h; DEG_GSE151512_6h; DEG_GSE168797_Mock_CBD; DEG_GSE168797_SARS_CBD; DEG_GSE179661_MHCC97H; DEG_GSE201508_cGAMP; DEG_GSE274859_LPS_24h	1	DEG_GSE235310_LPS
PIP4P1	10	0	NA	10	DEG_GSE131565; DEG_GSE151512_12h; DEG_GSE151512_24h; DEG_GSE151512_6h; DEG_GSE168797_Mock_CBD; DEG_GSE168797_SARS_CBD; DEG_GSE179661_HepG2; DEG_GSE179661_MHCC97H; DEG_GSE272113_CBD; DEG_GSE272113_sCBD
PIP4P2	10	4	DEG_GSE168797_Mock_CBDV; DEG_GSE235310_Veh; DEG_GSE272113_CBD; DEG_GSE272113_sCBD	6	DEG_GSE131565; DEG_GSE151512_12h; DEG_GSE151512_24h; DEG_GSE168797_Mock_CBD; DEG_GSE179661_HepG2; DEG_GSE235310_LPS
PKM	10	7	DEG_GSE131565; DEG_GSE151512_24h; DEG_GSE168797_Mock_CBD; DEG_GSE179661_HepG2; DEG_GSE179661_MHCC97H; DEG_GSE232624_Veh_CBD3_6h; DEG_GSE274859_LPS_24h	3	DEG_GSE235310_LPS; DEG_GSE272113_CBD; DEG_GSE272113_sCBD
PKN1	10	4	DEG_GSE168797_Mock_CBD; DEG_GSE168797_Mock_CBDV; DEG_GSE168797_SARS_CBD; DEG_GSE261716_CBD20_28d	6	DEG_GSE131565; DEG_GSE179661_HepG2; DEG_GSE179661_MHCC97H; DEG_GSE235310_Veh; DEG_GSE272113_CBD; DEG_GSE272113_sCBD
PLEKHB2	10	3	DEG_GSE151512_12h; DEG_GSE151512_24h; DEG_GSE151512_6h	7	DEG_GSE131565; DEG_GSE168797_Mock_CBD; DEG_GSE168797_SARS_CBD; DEG_GSE201508_cGAMP; DEG_GSE235310_LPS; DEG_GSE272113_CBD; DEG_GSE274859_LPS_24h
PLOD1	10	7	DEG_GSE131565; DEG_GSE151512_12h; DEG_GSE151512_24h; DEG_GSE151512_6h; DEG_GSE168797_Mock_CBD; DEG_GSE179661_MHCC97H; DEG_GSE274859_LPS_24h	3	DEG_GSE235310_LPS; DEG_GSE272113_CBD; DEG_GSE272113_sCBD
PLXNA2	10	5	DEG_GSE179661_MHCC97H; DEG_GSE261716_CBD10_28d; DEG_GSE261716_CBD20_28d; DEG_GSE272113_CBD; DEG_GSE272113_sCBD	5	DEG_GSE131565; DEG_GSE151512_24h; DEG_GSE168797_Mock_CBDV; DEG_GSE235310_LPS; DEG_GSE235310_Veh
PLXNB1	10	8	DEG_GSE131565; DEG_GSE168797_Mock_CBD; DEG_GSE168797_SARS_CBD; DEG_GSE168797_SARS_CBDV; DEG_GSE179661_MHCC97H; DEG_GSE261716_CBD0.2_28d; DEG_GSE261716_CBD20_28d; DEG_GSE272113_sCBD	2	DEG_GSE168797_Mock_CBDV; DEG_GSE235310_LPS
PLXNC1	10	7	DEG_GSE131565; DEG_GSE151512_12h; DEG_GSE151512_24h; DEG_GSE151512_6h; DEG_GSE179661_HepG2; DEG_GSE201508_cGAMP; DEG_GSE235310_LPS	3	DEG_GSE168797_SARS_CBD; DEG_GSE235310_Veh; DEG_GSE274859_LPS_24h
PNN	10	9	DEG_GSE131565; DEG_GSE152088; DEG_GSE168797_Mock_CBD; DEG_GSE179661_HepG2; DEG_GSE179661_MHCC97H; DEG_GSE201508_enthanol; DEG_GSE235310_Veh; DEG_GSE261716_CBD10_28d; DEG_GSE274859_LPS_24h	1	DEG_GSE272113_CBD
POLD3	10	7	DEG_GSE131565; DEG_GSE151512_12h; DEG_GSE151512_24h; DEG_GSE168797_Mock_CBD; DEG_GSE168797_SARS_CBD; DEG_GSE179661_HepG2; DEG_GSE179661_MHCC97H	3	DEG_GSE168797_Mock_CBDV; DEG_GSE235310_LPS; DEG_GSE266113_WT
PPARD	10	3	DEG_GSE261716_CBD0.2_2d; DEG_GSE275998_CDB10; DEG_GSE275998_CDB20	7	DEG_GSE131565; DEG_GSE151512_12h; DEG_GSE151512_24h; DEG_GSE179661_HepG2; DEG_GSE235310_LPS; DEG_GSE272113_CBD; DEG_GSE272113_sCBD
PPFIBP2	10	4	DEG_GSE179661_HepG2; DEG_GSE179661_MHCC97H; DEG_GSE261716_CBD20_28d; DEG_GSE266113_WT	6	DEG_GSE131565; DEG_GSE151512_12h; DEG_GSE151512_24h; DEG_GSE235310_LPS; DEG_GSE274435_DMSO_24h; DEG_GSE274435_EtOH_24h
PPIB	10	1	DEG_GSE151512_24h	9	DEG_GSE131565; DEG_GSE168797_Mock_CBD; DEG_GSE168797_SARS_CBD; DEG_GSE179661_HepG2; DEG_GSE179661_MHCC97H; DEG_GSE201508_cGAMP; DEG_GSE232624_EtOH0.75_CBD0.75_6h; DEG_GSE272113_sCBD; DEG_GSE274859_LPS_24h
PPP1R15B	10	1	DEG_GSE168797_SARS_CBDV	9	DEG_GSE131565; DEG_GSE151512_12h; DEG_GSE151512_24h; DEG_GSE168797_Mock_CBD; DEG_GSE179661_HepG2; DEG_GSE179661_MHCC97H; DEG_GSE235310_Veh; DEG_GSE272113_CBD; DEG_GSE272113_sCBD
PRKCA	10	5	DEG_GSE131565; DEG_GSE168797_Mock_CBD; DEG_GSE168797_Mock_CBDV; DEG_GSE179661_MHCC97H; DEG_GSE274859_LPS_24h	5	DEG_GSE151512_12h; DEG_GSE151512_24h; DEG_GSE151512_6h; DEG_GSE168797_SARS_CBDV; DEG_GSE235310_Veh
PRKCSH	10	4	DEG_GSE131565; DEG_GSE151512_6h; DEG_GSE168797_Mock_CBD; DEG_GSE179661_MHCC97H	6	DEG_GSE179661_HepG2; DEG_GSE235310_LPS; DEG_GSE235310_Veh; DEG_GSE272113_CBD; DEG_GSE272113_sCBD; DEG_GSE274859_LPS_24h
PRMT1	10	8	DEG_GSE131565; DEG_GSE168797_Mock_CBD; DEG_GSE168797_SARS_CBD; DEG_GSE232624_Veh_CBD0.75_12h; DEG_GSE232624_Veh_CBD3_12h; DEG_GSE232624_Veh_CBD3_6h; DEG_GSE235310_LPS; DEG_GSE274859_LPS_24h	2	DEG_GSE179661_HepG2; DEG_GSE274435_DMSO_24h
PRPH	10	2	DEG_GSE168797_SARS_CBDV; DEG_GSE235310_LPS	8	DEG_GSE131565; DEG_GSE151512_12h; DEG_GSE151512_24h; DEG_GSE168797_Mock_CBD; DEG_GSE168797_SARS_CBD; DEG_GSE179661_HepG2; DEG_GSE179661_MHCC97H; DEG_GSE274859_LPS_24h
PRRC1	10	0	NA	10	DEG_GSE131565; DEG_GSE151512_12h; DEG_GSE168797_Mock_CBD; DEG_GSE168797_SARS_CBD; DEG_GSE179661_HepG2; DEG_GSE179661_MHCC97H; DEG_GSE201508_cGAMP; DEG_GSE201508_enthanol; DEG_GSE235310_LPS; DEG_GSE274859_LPS_24h
PSMA7	10	3	DEG_GSE131565; DEG_GSE151512_24h; DEG_GSE274859_LPS_24h	7	DEG_GSE168797_SARS_CBD; DEG_GSE179661_HepG2; DEG_GSE235310_LPS; DEG_GSE235310_Veh; DEG_GSE261716_CBD0.2_2d; DEG_GSE261716_CBD20_28d; DEG_GSE261716_CBD20_2d
PTCH1	10	5	DEG_GSE131565; DEG_GSE152088; DEG_GSE179661_MHCC97H; DEG_GSE235310_Veh; DEG_GSE266113_WT	5	DEG_GSE151512_6h; DEG_GSE168797_Mock_CBD; DEG_GSE201508_cGAMP; DEG_GSE272113_CBD; DEG_GSE272113_sCBD
PTGS2	10	3	DEG_GSE168797_SARS_CBDV; DEG_GSE274435_DMSO_24h; DEG_GSE274859_LPS_24h	7	DEG_GSE168797_Mock_CBD; DEG_GSE168797_Mock_CBDV; DEG_GSE179661_MHCC97H; DEG_GSE232624_EtOH0.75_CBD0.75_6h; DEG_GSE235310_LPS; DEG_GSE272113_CBD; DEG_GSE272113_sCBD
PTOV1	10	6	DEG_GSE151512_24h; DEG_GSE168797_Mock_CBD; DEG_GSE168797_SARS_CBD; DEG_GSE261716_CBD20_28d; DEG_GSE272113_CBD; DEG_GSE272113_sCBD	4	DEG_GSE131565; DEG_GSE179661_HepG2; DEG_GSE179661_MHCC97H; DEG_GSE261716_CBD0.2_2d
PTTG1IP	10	4	DEG_GSE151512_12h; DEG_GSE151512_24h; DEG_GSE168797_Mock_CBD; DEG_GSE201508_cGAMP	6	DEG_GSE131565; DEG_GSE179661_MHCC97H; DEG_GSE235310_LPS; DEG_GSE272113_CBD; DEG_GSE272113_sCBD; DEG_GSE274859_LPS_24h
PXYLP1	10	10	DEG_GSE151512_12h; DEG_GSE151512_24h; DEG_GSE168797_Mock_CBD; DEG_GSE179661_HepG2; DEG_GSE235310_LPS; DEG_GSE235310_Veh; DEG_GSE261716_CBD0.2_2d; DEG_GSE261716_CBD20_2d; DEG_GSE272113_CBD; DEG_GSE272113_sCBD	0	NA
QPCT	10	1	DEG_GSE168797_Mock_CBDV	9	DEG_GSE131565; DEG_GSE151512_24h; DEG_GSE168797_Mock_CBD; DEG_GSE168797_SARS_CBD; DEG_GSE168797_SARS_CBDV; DEG_GSE235310_LPS; DEG_GSE261716_CBD20_28d; DEG_GSE261716_CBD20_2d; DEG_GSE274859_LPS_24h
RAB15	10	9	DEG_GSE151512_12h; DEG_GSE151512_24h; DEG_GSE168797_Mock_CBD; DEG_GSE168797_SARS_CBD; DEG_GSE179661_HepG2; DEG_GSE179661_MHCC97H; DEG_GSE201508_cGAMP; DEG_GSE235310_LPS; DEG_GSE235310_Veh	1	DEG_GSE274859_LPS_24h
RAB31	10	2	DEG_GSE235310_Veh; DEG_GSE274859_LPS_24h	8	DEG_GSE131565; DEG_GSE151512_24h; DEG_GSE168797_Mock_CBD; DEG_GSE168797_SARS_CBD; DEG_GSE168797_SARS_CBDV; DEG_GSE201508_cGAMP; DEG_GSE272113_CBD; DEG_GSE272113_sCBD
RAI14	10	4	DEG_GSE131565; DEG_GSE168797_Mock_CBDV; DEG_GSE261716_CBD10_28d; DEG_GSE274859_LPS_24h	6	DEG_GSE151512_24h; DEG_GSE168797_Mock_CBD; DEG_GSE201508_cGAMP; DEG_GSE201508_enthanol; DEG_GSE272113_CBD; DEG_GSE272113_sCBD
RALGDS	10	6	DEG_GSE151512_12h; DEG_GSE151512_24h; DEG_GSE201508_enthanol; DEG_GSE261716_CBD0.2_2d; DEG_GSE272113_CBD; DEG_GSE272113_sCBD	4	DEG_GSE179661_HepG2; DEG_GSE179661_MHCC97H; DEG_GSE235310_LPS; DEG_GSE274859_LPS_24h
RANGAP1	10	7	DEG_GSE151512_12h; DEG_GSE151512_24h; DEG_GSE151512_6h; DEG_GSE201508_cGAMP; DEG_GSE235310_LPS; DEG_GSE261716_CBD20_28d; DEG_GSE274859_LPS_24h	3	DEG_GSE179661_HepG2; DEG_GSE179661_MHCC97H; DEG_GSE272113_CBD
RASSF2	10	9	DEG_GSE151512_12h; DEG_GSE151512_24h; DEG_GSE168797_Mock_CBD; DEG_GSE168797_SARS_CBD; DEG_GSE201508_cGAMP; DEG_GSE201508_enthanol; DEG_GSE235310_LPS; DEG_GSE235310_Veh; DEG_GSE274859_LPS_24h	1	DEG_GSE179661_MHCC97H
RBL1	10	6	DEG_GSE131565; DEG_GSE168797_Mock_CBD; DEG_GSE168797_SARS_CBD; DEG_GSE179661_HepG2; DEG_GSE179661_MHCC97H; DEG_GSE274859_LPS_24h	4	DEG_GSE201508_enthanol; DEG_GSE235310_Veh; DEG_GSE266113_WT; DEG_GSE272113_CBD
RBM12	10	10	DEG_GSE131565; DEG_GSE151512_12h; DEG_GSE151512_24h; DEG_GSE151512_6h; DEG_GSE168797_Mock_CBD; DEG_GSE168797_SARS_CBD; DEG_GSE179661_HepG2; DEG_GSE179661_MHCC97H; DEG_GSE201508_cGAMP; DEG_GSE274859_LPS_24h	0	NA
RBM14	10	10	DEG_GSE131565; DEG_GSE151512_12h; DEG_GSE151512_24h; DEG_GSE151512_6h; DEG_GSE168797_Mock_CBD; DEG_GSE168797_SARS_CBD; DEG_GSE179661_MHCC97H; DEG_GSE201508_cGAMP; DEG_GSE235310_LPS; DEG_GSE274859_LPS_24h	0	NA
RDH11	10	3	DEG_GSE131565; DEG_GSE179661_MHCC97H; DEG_GSE274859_LPS_24h	7	DEG_GSE151512_12h; DEG_GSE151512_24h; DEG_GSE201508_cGAMP; DEG_GSE235310_LPS; DEG_GSE235310_Veh; DEG_GSE272113_CBD; DEG_GSE272113_sCBD
REPS2	10	3	DEG_GSE168797_Mock_CBDV; DEG_GSE235310_LPS; DEG_GSE235310_Veh	7	DEG_GSE131565; DEG_GSE151512_24h; DEG_GSE168797_Mock_CBD; DEG_GSE168797_SARS_CBD; DEG_GSE179661_MHCC97H; DEG_GSE272113_CBD; DEG_GSE274859_LPS_24h
RGS4	10	7	DEG_GSE131565; DEG_GSE151512_12h; DEG_GSE151512_24h; DEG_GSE151512_3h; DEG_GSE151512_6h; DEG_GSE274435_DMSO_24h; DEG_GSE274435_EtOH_24h	3	DEG_GSE168797_SARS_CBD; DEG_GSE270378_CBD0.75_24h; DEG_GSE270378_CBD1.5_24h
RHEBL1	10	2	DEG_GSE235310_LPS; DEG_GSE274859_LPS_24h	8	DEG_GSE151512_12h; DEG_GSE151512_24h; DEG_GSE151512_6h; DEG_GSE168797_Mock_CBD; DEG_GSE168797_SARS_CBD; DEG_GSE179661_MHCC97H; DEG_GSE235310_Veh; DEG_GSE272113_sCBD
RHOF	10	4	DEG_GSE151512_6h; DEG_GSE168797_Mock_CBDV; DEG_GSE235310_LPS; DEG_GSE274859_LPS_24h	6	DEG_GSE131565; DEG_GSE152088; DEG_GSE168797_Mock_CBD; DEG_GSE168797_SARS_CBD; DEG_GSE179661_HepG2; DEG_GSE179661_MHCC97H
RHOV	10	3	DEG_GSE168797_Mock_CBD; DEG_GSE235310_LPS; DEG_GSE235310_Veh	7	DEG_GSE131565; DEG_GSE168797_Mock_CBDV; DEG_GSE179661_HepG2; DEG_GSE179661_MHCC97H; DEG_GSE272113_CBD; DEG_GSE272113_sCBD; DEG_GSE274859_LPS_24h
RNASE4	10	2	DEG_GSE179661_HepG2; DEG_GSE274859_LPS_24h	8	DEG_GSE131565; DEG_GSE168797_Mock_CBDV; DEG_GSE168797_SARS_CBD; DEG_GSE179661_MHCC97H; DEG_GSE261716_CBD20_28d; DEG_GSE261716_CBD20_2d; DEG_GSE272113_sCBD; DEG_GSE274435_EtOH_24h
RNF122	10	5	DEG_GSE151512_12h; DEG_GSE151512_24h; DEG_GSE151512_6h; DEG_GSE272113_CBD; DEG_GSE272113_sCBD	5	DEG_GSE168797_SARS_CBD; DEG_GSE179661_HepG2; DEG_GSE201508_enthanol; DEG_GSE235310_LPS; DEG_GSE235310_Veh
RNF149	10	1	DEG_GSE168797_Mock_CBDV	9	DEG_GSE131565; DEG_GSE151512_24h; DEG_GSE168797_Mock_CBD; DEG_GSE168797_SARS_CBD; DEG_GSE201508_cGAMP; DEG_GSE235310_LPS; DEG_GSE272113_CBD; DEG_GSE272113_sCBD; DEG_GSE274859_LPS_24h
ROR1	10	7	DEG_GSE131565; DEG_GSE168797_Mock_CBD; DEG_GSE168797_SARS_CBD; DEG_GSE179661_HepG2; DEG_GSE179661_MHCC97H; DEG_GSE272113_CBD; DEG_GSE272113_sCBD	3	DEG_GSE151512_24h; DEG_GSE235310_LPS; DEG_GSE235310_Veh
RPA1	10	8	DEG_GSE131565; DEG_GSE151512_24h; DEG_GSE168797_Mock_CBD; DEG_GSE168797_SARS_CBD; DEG_GSE179661_HepG2; DEG_GSE179661_MHCC97H; DEG_GSE235310_LPS; DEG_GSE274859_LPS_24h	2	DEG_GSE266113_WT; DEG_GSE272113_CBD
RPL12	10	1	DEG_GSE235310_LPS	9	DEG_GSE151512_12h; DEG_GSE151512_24h; DEG_GSE151512_3h; DEG_GSE168797_SARS_CBD; DEG_GSE179661_HepG2; DEG_GSE179661_MHCC97H; DEG_GSE261716_CBD20_28d; DEG_GSE261716_CBD20_2d; DEG_GSE272113_sCBD
RPL28	10	1	DEG_GSE274859_LPS_24h	9	DEG_GSE131565; DEG_GSE152088; DEG_GSE179661_HepG2; DEG_GSE179661_MHCC97H; DEG_GSE235310_Veh; DEG_GSE261716_CBD0.2_2d; DEG_GSE270378_CBD0.325_6h; DEG_GSE270378_CBD0.75_6h; DEG_GSE270378_CBD3_6h
RRAGA	10	1	DEG_GSE151512_24h	9	DEG_GSE131565; DEG_GSE168797_Mock_CBD; DEG_GSE168797_SARS_CBD; DEG_GSE168797_SARS_CBDV; DEG_GSE179661_MHCC97H; DEG_GSE201508_cGAMP; DEG_GSE201508_enthanol; DEG_GSE270378_CBD0.75_24h; DEG_GSE274859_LPS_24h
RSRP1	10	5	DEG_GSE151512_24h; DEG_GSE151512_6h; DEG_GSE168797_SARS_CBDV; DEG_GSE235310_LPS; DEG_GSE261716_CBD0.2_28d	5	DEG_GSE131565; DEG_GSE179661_MHCC97H; DEG_GSE201508_cGAMP; DEG_GSE272113_sCBD; DEG_GSE274859_LPS_24h
RSU1	10	7	DEG_GSE131565; DEG_GSE168797_Mock_CBD; DEG_GSE179661_HepG2; DEG_GSE235310_LPS; DEG_GSE235310_Veh; DEG_GSE266113_WT; DEG_GSE272113_CBD	3	DEG_GSE151512_24h; DEG_GSE179661_MHCC97H; DEG_GSE261716_CBD20_2d
RTN4	10	0	NA	10	DEG_GSE131565; DEG_GSE168797_Mock_CBD; DEG_GSE168797_SARS_CBD; DEG_GSE179661_HepG2; DEG_GSE179661_MHCC97H; DEG_GSE201508_cGAMP; DEG_GSE201508_enthanol; DEG_GSE235310_LPS; DEG_GSE235310_Veh; DEG_GSE261716_CBD20_2d
SAFB	10	7	DEG_GSE151512_12h; DEG_GSE151512_24h; DEG_GSE151512_3h; DEG_GSE151512_6h; DEG_GSE168797_Mock_CBD; DEG_GSE168797_SARS_CBD; DEG_GSE274859_LPS_24h	3	DEG_GSE179661_HepG2; DEG_GSE179661_MHCC97H; DEG_GSE235310_LPS
SAPCD2	10	10	DEG_GSE131565; DEG_GSE151512_12h; DEG_GSE151512_24h; DEG_GSE168797_Mock_CBD; DEG_GSE168797_SARS_CBD; DEG_GSE179661_MHCC97H; DEG_GSE201508_cGAMP; DEG_GSE201508_enthanol; DEG_GSE235310_Veh; DEG_GSE274859_LPS_24h	0	NA
SARS1	10	0	NA	10	DEG_GSE131565; DEG_GSE151512_12h; DEG_GSE151512_24h; DEG_GSE151512_3h; DEG_GSE151512_6h; DEG_GSE168797_Mock_CBD; DEG_GSE168797_SARS_CBD; DEG_GSE179661_HepG2; DEG_GSE179661_MHCC97H; DEG_GSE235310_Veh
SBK1	10	7	DEG_GSE151512_12h; DEG_GSE151512_24h; DEG_GSE151512_6h; DEG_GSE168797_Mock_CBD; DEG_GSE272113_CBD; DEG_GSE272113_sCBD; DEG_GSE274859_LPS_24h	3	DEG_GSE235310_Veh; DEG_GSE261716_CBD10_28d; DEG_GSE261716_CBD20_28d
SC5D	10	1	DEG_GSE235310_LPS	9	DEG_GSE131565; DEG_GSE151512_12h; DEG_GSE168797_Mock_CBD; DEG_GSE168797_Mock_CBDV; DEG_GSE168797_SARS_CBD; DEG_GSE201508_cGAMP; DEG_GSE201508_enthanol; DEG_GSE272113_CBD; DEG_GSE272113_sCBD
SCPEP1	10	2	DEG_GSE131565; DEG_GSE179661_MHCC97H	8	DEG_GSE152088; DEG_GSE168797_Mock_CBD; DEG_GSE168797_SARS_CBD; DEG_GSE272113_CBD; DEG_GSE272113_sCBD; DEG_GSE274435_DMSO_24h; DEG_GSE274435_EtOH_24h; DEG_GSE274859_LPS_24h
SELENOK	10	0	NA	10	DEG_GSE131565; DEG_GSE168797_Mock_CBD; DEG_GSE168797_SARS_CBD; DEG_GSE179661_HepG2; DEG_GSE179661_MHCC97H; DEG_GSE201508_cGAMP; DEG_GSE201508_enthanol; DEG_GSE235310_LPS; DEG_GSE272113_sCBD; DEG_GSE274859_LPS_24h
SELENOW	10	4	DEG_GSE131565; DEG_GSE201508_cGAMP; DEG_GSE235310_LPS; DEG_GSE235310_Veh	6	DEG_GSE152088; DEG_GSE168797_SARS_CBD; DEG_GSE179661_HepG2; DEG_GSE179661_MHCC97H; DEG_GSE261716_CBD0.2_2d; DEG_GSE274859_LPS_24h
SEMA3A	10	9	DEG_GSE151512_12h; DEG_GSE151512_24h; DEG_GSE168797_Mock_CBD; DEG_GSE168797_SARS_CBD; DEG_GSE179661_HepG2; DEG_GSE179661_MHCC97H; DEG_GSE232624_EtOH0.25_CBD0.75_12h; DEG_GSE272113_CBD; DEG_GSE272113_sCBD	1	DEG_GSE131565
SERINC5	10	1	DEG_GSE179661_MHCC97H	9	DEG_GSE131565; DEG_GSE151512_12h; DEG_GSE151512_24h; DEG_GSE168797_Mock_CBD; DEG_GSE168797_SARS_CBD; DEG_GSE168797_SARS_CBDV; DEG_GSE201508_cGAMP; DEG_GSE201508_enthanol; DEG_GSE235310_Veh
SERPINE2	10	7	DEG_GSE131565; DEG_GSE151512_12h; DEG_GSE168797_Mock_CBDV; DEG_GSE179661_MHCC97H; DEG_GSE261716_CBD0.2_2d; DEG_GSE261716_CBD10_2d; DEG_GSE261716_CBD20_2d	3	DEG_GSE168797_Mock_CBD; DEG_GSE179661_HepG2; DEG_GSE235310_Veh
SETX	10	5	DEG_GSE151512_24h; DEG_GSE168797_SARS_CBD; DEG_GSE168797_SARS_CBDV; DEG_GSE235310_Veh; DEG_GSE274859_LPS_24h	5	DEG_GSE131565; DEG_GSE168797_Mock_CBD; DEG_GSE179661_HepG2; DEG_GSE179661_MHCC97H; DEG_GSE201508_cGAMP
SH2B3	10	5	DEG_GSE131565; DEG_GSE168797_Mock_CBDV; DEG_GSE235310_LPS; DEG_GSE272113_sCBD; DEG_GSE274859_LPS_24h	5	DEG_GSE151512_12h; DEG_GSE151512_24h; DEG_GSE151512_6h; DEG_GSE168797_Mock_CBD; DEG_GSE179661_HepG2
SH3BGRL	10	7	DEG_GSE131565; DEG_GSE168797_Mock_CBD; DEG_GSE168797_SARS_CBD; DEG_GSE179661_HepG2; DEG_GSE179661_MHCC97H; DEG_GSE272113_CBD; DEG_GSE272113_sCBD	3	DEG_GSE168797_SARS_CBDV; DEG_GSE201508_cGAMP; DEG_GSE274859_LPS_24h
SH3BP5L	10	3	DEG_GSE151512_12h; DEG_GSE151512_24h; DEG_GSE151512_6h	7	DEG_GSE131565; DEG_GSE168797_Mock_CBD; DEG_GSE168797_SARS_CBD; DEG_GSE179661_HepG2; DEG_GSE179661_MHCC97H; DEG_GSE232624_EtOH0.75_CBD0.75_6h; DEG_GSE274859_LPS_24h
SIPA1L1	10	7	DEG_GSE151512_12h; DEG_GSE168797_Mock_CBD; DEG_GSE168797_SARS_CBD; DEG_GSE201508_cGAMP; DEG_GSE235310_Veh; DEG_GSE261716_CBD0.2_2d; DEG_GSE274435_DMSO_24h	3	DEG_GSE232624_EtOH0.75_CBD0.75_12h; DEG_GSE272113_CBD; DEG_GSE272113_sCBD
SLC12A9	10	6	DEG_GSE131565; DEG_GSE168797_Mock_CBD; DEG_GSE168797_SARS_CBD; DEG_GSE179661_MHCC97H; DEG_GSE235310_Veh; DEG_GSE261716_CBD20_28d	4	DEG_GSE152088; DEG_GSE179661_HepG2; DEG_GSE272113_CBD; DEG_GSE272113_sCBD
SLC16A13	10	3	DEG_GSE179661_HepG2; DEG_GSE179661_MHCC97H; DEG_GSE274859_LPS_24h	7	DEG_GSE131565; DEG_GSE168797_Mock_CBD; DEG_GSE168797_SARS_CBD; DEG_GSE168797_SARS_CBDV; DEG_GSE272113_CBD; DEG_GSE272113_sCBD; DEG_GSE274435_DMSO_4h
SLC23A2	10	3	DEG_GSE131565; DEG_GSE179661_HepG2; DEG_GSE179661_MHCC97H	7	DEG_GSE168797_SARS_CBD; DEG_GSE168797_SARS_CBDV; DEG_GSE201508_cGAMP; DEG_GSE235310_LPS; DEG_GSE235310_Veh; DEG_GSE272113_CBD; DEG_GSE272113_sCBD
SLC27A4	10	4	DEG_GSE168797_Mock_CBDV; DEG_GSE201508_cGAMP; DEG_GSE261716_CBD20_28d; DEG_GSE261716_CBD20_2d	6	DEG_GSE168797_Mock_CBD; DEG_GSE168797_SARS_CBD; DEG_GSE179661_HepG2; DEG_GSE179661_MHCC97H; DEG_GSE272113_CBD; DEG_GSE272113_sCBD
SLC35B1	10	0	NA	10	DEG_GSE131565; DEG_GSE168797_Mock_CBD; DEG_GSE168797_SARS_CBD; DEG_GSE179661_HepG2; DEG_GSE179661_MHCC97H; DEG_GSE201508_cGAMP; DEG_GSE235310_LPS; DEG_GSE272113_CBD; DEG_GSE272113_sCBD; DEG_GSE274859_LPS_24h
SLC37A2	10	4	DEG_GSE168797_SARS_CBD; DEG_GSE168797_SARS_CBDV; DEG_GSE272113_CBD; DEG_GSE272113_sCBD	6	DEG_GSE131565; DEG_GSE201508_cGAMP; DEG_GSE235310_LPS; DEG_GSE235310_Veh; DEG_GSE274435_DMSO_24h; DEG_GSE274859_LPS_24h
SLC38A1	10	2	DEG_GSE151512_24h; DEG_GSE235310_LPS	8	DEG_GSE131565; DEG_GSE168797_Mock_CBD; DEG_GSE168797_SARS_CBD; DEG_GSE179661_HepG2; DEG_GSE179661_MHCC97H; DEG_GSE201508_cGAMP; DEG_GSE272113_CBD; DEG_GSE272113_sCBD
SLC38A2	10	0	NA	10	DEG_GSE131565; DEG_GSE168797_Mock_CBD; DEG_GSE168797_SARS_CBD; DEG_GSE179661_MHCC97H; DEG_GSE201508_cGAMP; DEG_GSE235310_LPS; DEG_GSE235310_Veh; DEG_GSE272113_CBD; DEG_GSE272113_sCBD; DEG_GSE274859_LPS_24h
SLC4A7	10	8	DEG_GSE131565; DEG_GSE152088; DEG_GSE168797_Mock_CBD; DEG_GSE168797_SARS_CBD; DEG_GSE179661_MHCC97H; DEG_GSE235310_Veh; DEG_GSE272113_sCBD; DEG_GSE274859_LPS_24h	2	DEG_GSE151512_24h; DEG_GSE151512_6h
SLC5A6	10	9	DEG_GSE131565; DEG_GSE151512_6h; DEG_GSE168797_Mock_CBD; DEG_GSE168797_SARS_CBD; DEG_GSE179661_MHCC97H; DEG_GSE201508_cGAMP; DEG_GSE235310_LPS; DEG_GSE274859_LPS_24h; GSE70689_CBD_NoLPS	1	DEG_GSE272113_CBD
SLC6A6	10	4	DEG_GSE168797_Mock_CBDV; DEG_GSE179661_MHCC97H; DEG_GSE261716_CBD0.2_2d; DEG_GSE261716_CBD20_2d	6	DEG_GSE168797_Mock_CBD; DEG_GSE168797_SARS_CBD; DEG_GSE168797_SARS_CBDV; DEG_GSE179661_HepG2; DEG_GSE201508_cGAMP; DEG_GSE232624_EtOH0.75_CBD0.75_6h
SLC6A8	10	3	DEG_GSE151512_24h; DEG_GSE151512_6h; DEG_GSE168797_SARS_CBDV	7	DEG_GSE168797_SARS_CBD; DEG_GSE179661_HepG2; DEG_GSE179661_MHCC97H; DEG_GSE235310_Veh; DEG_GSE272113_CBD; DEG_GSE272113_sCBD; DEG_GSE274859_LPS_24h
SMAD2	10	4	DEG_GSE168797_Mock_CBD; DEG_GSE168797_SARS_CBD; DEG_GSE168797_SARS_CBDV; DEG_GSE232624_EtOH0.75_CBD0.75_6h	6	DEG_GSE131565; DEG_GSE151512_24h; DEG_GSE168797_Mock_CBDV; DEG_GSE179661_HepG2; DEG_GSE179661_MHCC97H; DEG_GSE235310_Veh
SMAD7	10	4	DEG_GSE168797_Mock_CBD; DEG_GSE168797_SARS_CBD; DEG_GSE261716_CBD20_28d; DEG_GSE274859_LPS_24h	6	DEG_GSE152088; DEG_GSE179661_HepG2; DEG_GSE179661_MHCC97H; DEG_GSE235310_LPS; DEG_GSE235310_Veh; DEG_GSE272113_CBD
SNX9	10	1	DEG_GSE274859_LPS_24h	9	DEG_GSE131565; DEG_GSE151512_12h; DEG_GSE151512_24h; DEG_GSE168797_Mock_CBD; DEG_GSE168797_SARS_CBD; DEG_GSE179661_HepG2; DEG_GSE179661_MHCC97H; DEG_GSE272113_CBD; DEG_GSE272113_sCBD
SOX12	10	6	DEG_GSE131565; DEG_GSE151512_6h; DEG_GSE168797_Mock_CBD; DEG_GSE168797_SARS_CBD; DEG_GSE261716_CBD0.2_28d; DEG_GSE261716_CBD20_2d	4	DEG_GSE152088; DEG_GSE179661_MHCC97H; DEG_GSE272113_CBD; DEG_GSE272113_sCBD
SPCS3	10	1	DEG_GSE168797_Mock_CBDV	9	DEG_GSE131565; DEG_GSE168797_Mock_CBD; DEG_GSE179661_HepG2; DEG_GSE179661_MHCC97H; DEG_GSE201508_cGAMP; DEG_GSE201508_enthanol; DEG_GSE235310_LPS; DEG_GSE272113_CBD; DEG_GSE272113_sCBD
SPRY4	10	3	DEG_GSE179661_MHCC97H; DEG_GSE232624_EtOH0.75_CBD0.75_12h; DEG_GSE274859_LPS_24h	7	DEG_GSE151512_12h; DEG_GSE151512_24h; DEG_GSE151512_3h; DEG_GSE151512_6h; DEG_GSE168797_Mock_CBD; DEG_GSE179661_HepG2; DEG_GSE232624_EtOH0.75_CBD0.75_6h
SPSB1	10	2	DEG_GSE151512_24h; DEG_GSE274859_LPS_24h	8	DEG_GSE131565; DEG_GSE152088; DEG_GSE179661_HepG2; DEG_GSE179661_MHCC97H; DEG_GSE235310_LPS; DEG_GSE235310_Veh; DEG_GSE272113_CBD; DEG_GSE272113_sCBD
SREBF1	10	7	DEG_GSE168797_Mock_CBD; DEG_GSE168797_Mock_CBDV; DEG_GSE168797_SARS_CBD; DEG_GSE179661_MHCC97H; DEG_GSE235310_LPS; DEG_GSE261716_CBD0.2_2d; DEG_GSE274859_LPS_24h	3	DEG_GSE151512_12h; DEG_GSE201508_cGAMP; DEG_GSE201508_enthanol
SRPRA	10	0	NA	10	DEG_GSE131565; DEG_GSE168797_Mock_CBD; DEG_GSE168797_SARS_CBD; DEG_GSE179661_HepG2; DEG_GSE179661_MHCC97H; DEG_GSE235310_LPS; DEG_GSE235310_Veh; DEG_GSE261716_CBD0.2_28d; DEG_GSE261716_CBD20_28d; DEG_GSE274859_LPS_24h
SRSF1	10	9	DEG_GSE131565; DEG_GSE151512_12h; DEG_GSE151512_24h; DEG_GSE151512_6h; DEG_GSE168797_Mock_CBD; DEG_GSE179661_HepG2; DEG_GSE179661_MHCC97H; DEG_GSE201508_cGAMP; DEG_GSE274859_LPS_24h	1	DEG_GSE232624_Veh_CBD3_12h
SSBP3	10	8	DEG_GSE131565; DEG_GSE151512_12h; DEG_GSE151512_24h; DEG_GSE168797_Mock_CBD; DEG_GSE261716_CBD20_28d; DEG_GSE261716_CBD20_2d; DEG_GSE272113_CBD; DEG_GSE272113_sCBD	2	DEG_GSE152088; DEG_GSE274859_LPS_24h
ST3GAL5	10	9	DEG_GSE131565; DEG_GSE168797_Mock_CBD; DEG_GSE168797_SARS_CBD; DEG_GSE179661_HepG2; DEG_GSE179661_MHCC97H; DEG_GSE235310_LPS; DEG_GSE272113_CBD; DEG_GSE272113_sCBD; DEG_GSE274859_LPS_24h	1	DEG_GSE261716_CBD0.2_28d
STX11	10	1	DEG_GSE168797_SARS_CBDV	9	DEG_GSE131565; DEG_GSE168797_Mock_CBD; DEG_GSE179661_HepG2; DEG_GSE235310_LPS; DEG_GSE235310_Veh; DEG_GSE272113_CBD; DEG_GSE272113_sCBD; DEG_GSE274859_LPS_24h; GSE70689_CBD_NoLPS
STX3	10	0	NA	10	DEG_GSE131565; DEG_GSE151512_24h; DEG_GSE168797_Mock_CBD; DEG_GSE179661_HepG2; DEG_GSE179661_MHCC97H; DEG_GSE235310_LPS; DEG_GSE235310_Veh; DEG_GSE272113_CBD; DEG_GSE272113_sCBD; DEG_GSE274859_LPS_24h
SUV39H1	10	8	DEG_GSE131565; DEG_GSE151512_6h; DEG_GSE168797_Mock_CBD; DEG_GSE168797_SARS_CBD; DEG_GSE179661_MHCC97H; DEG_GSE201508_cGAMP; DEG_GSE235310_LPS; DEG_GSE274859_LPS_24h	2	DEG_GSE272113_CBD; DEG_GSE272113_sCBD
SWAP70	10	2	DEG_GSE235310_LPS; DEG_GSE235310_Veh	8	DEG_GSE151512_12h; DEG_GSE151512_24h; DEG_GSE179661_HepG2; DEG_GSE179661_MHCC97H; DEG_GSE201508_cGAMP; DEG_GSE201508_enthanol; DEG_GSE272113_CBD; DEG_GSE272113_sCBD
SYNGR2	10	5	DEG_GSE168797_Mock_CBD; DEG_GSE201508_cGAMP; DEG_GSE235310_LPS; DEG_GSE235310_Veh; DEG_GSE274859_LPS_24h	5	DEG_GSE131565; DEG_GSE151512_24h; DEG_GSE179661_HepG2; DEG_GSE179661_MHCC97H; DEG_GSE272113_sCBD
TALDO1	10	3	DEG_GSE168797_Mock_CBD; DEG_GSE179661_MHCC97H; DEG_GSE261716_CBD20_28d	7	DEG_GSE131565; DEG_GSE201508_enthanol; DEG_GSE235310_LPS; DEG_GSE235310_Veh; DEG_GSE261716_CBD0.2_2d; DEG_GSE272113_CBD; DEG_GSE272113_sCBD
TBC1D15	10	0	NA	10	DEG_GSE131565; DEG_GSE151512_12h; DEG_GSE151512_24h; DEG_GSE151512_6h; DEG_GSE168797_Mock_CBD; DEG_GSE168797_SARS_CBD; DEG_GSE179661_HepG2; DEG_GSE179661_MHCC97H; DEG_GSE201508_cGAMP; DEG_GSE272113_CBD
TBC1D2B	10	6	DEG_GSE131565; DEG_GSE168797_Mock_CBD; DEG_GSE168797_SARS_CBD; DEG_GSE179661_HepG2; DEG_GSE179661_MHCC97H; DEG_GSE274859_LPS_24h	4	DEG_GSE151512_12h; DEG_GSE235310_LPS; DEG_GSE272113_CBD; DEG_GSE272113_sCBD
TBL2	10	2	DEG_GSE168797_Mock_CBDV; DEG_GSE274859_LPS_24h	8	DEG_GSE131565; DEG_GSE168797_Mock_CBD; DEG_GSE168797_SARS_CBD; DEG_GSE179661_MHCC97H; DEG_GSE235310_LPS; DEG_GSE235310_Veh; DEG_GSE272113_CBD; DEG_GSE272113_sCBD
TCEAL9	10	1	DEG_GSE261716_CBD0.2_28d	9	DEG_GSE131565; DEG_GSE151512_6h; DEG_GSE168797_Mock_CBD; DEG_GSE168797_SARS_CBD; DEG_GSE179661_MHCC97H; DEG_GSE201508_cGAMP; DEG_GSE201508_enthanol; DEG_GSE235310_LPS; DEG_GSE235310_Veh
TCOF1	10	6	DEG_GSE131565; DEG_GSE168797_Mock_CBD; DEG_GSE168797_Mock_CBDV; DEG_GSE168797_SARS_CBD; DEG_GSE179661_MHCC97H; DEG_GSE261716_CBD20_28d	4	DEG_GSE235310_LPS; DEG_GSE266113_WT; DEG_GSE272113_CBD; DEG_GSE272113_sCBD
TET2	10	6	DEG_GSE151512_24h; DEG_GSE168797_SARS_CBD; DEG_GSE168797_SARS_CBDV; DEG_GSE235310_Veh; DEG_GSE266113_WT; DEG_GSE274859_LPS_24h	4	DEG_GSE131565; DEG_GSE201508_cGAMP; DEG_GSE232624_EtOH0.75_CBD0.75_6h; DEG_GSE235310_LPS
TFEB	10	5	DEG_GSE131565; DEG_GSE168797_Mock_CBD; DEG_GSE201508_cGAMP; DEG_GSE272113_CBD; DEG_GSE274859_LPS_24h	5	DEG_GSE151512_24h; DEG_GSE179661_HepG2; DEG_GSE179661_MHCC97H; DEG_GSE235310_LPS; DEG_GSE235310_Veh
TGFBI	10	7	DEG_GSE131565; DEG_GSE168797_Mock_CBD; DEG_GSE179661_MHCC97H; DEG_GSE201508_cGAMP; DEG_GSE201508_enthanol; DEG_GSE235310_Veh; DEG_GSE274859_LPS_24h	3	DEG_GSE151512_12h; DEG_GSE151512_24h; DEG_GSE235310_LPS
TGFBR1	10	4	DEG_GSE131565; DEG_GSE151512_12h; DEG_GSE151512_24h; DEG_GSE235310_LPS	6	DEG_GSE179661_MHCC97H; DEG_GSE201508_cGAMP; DEG_GSE201508_enthanol; DEG_GSE272113_CBD; DEG_GSE272113_sCBD; DEG_GSE274859_LPS_24h
TIMP3	10	7	DEG_GSE131565; DEG_GSE151512_12h; DEG_GSE201508_cGAMP; DEG_GSE201508_enthanol; DEG_GSE261716_CBD0.2_2d; DEG_GSE272113_CBD; DEG_GSE272113_sCBD	3	DEG_GSE168797_SARS_CBD; DEG_GSE235310_LPS; DEG_GSE274435_EtOH_24h
TMED10	10	0	NA	10	DEG_GSE131565; DEG_GSE168797_Mock_CBD; DEG_GSE168797_SARS_CBD; DEG_GSE179661_HepG2; DEG_GSE179661_MHCC97H; DEG_GSE201508_cGAMP; DEG_GSE201508_enthanol; DEG_GSE235310_LPS; DEG_GSE235310_Veh; DEG_GSE272113_sCBD
TMEM104	10	1	DEG_GSE179661_MHCC97H	9	DEG_GSE151512_6h; DEG_GSE168797_SARS_CBD; DEG_GSE179661_HepG2; DEG_GSE201508_cGAMP; DEG_GSE235310_LPS; DEG_GSE235310_Veh; DEG_GSE272113_CBD; DEG_GSE272113_sCBD; DEG_GSE274859_LPS_24h
TMEM120A	10	1	DEG_GSE235310_LPS	9	DEG_GSE131565; DEG_GSE151512_24h; DEG_GSE168797_Mock_CBD; DEG_GSE179661_HepG2; DEG_GSE179661_MHCC97H; DEG_GSE261716_CBD0.2_2d; DEG_GSE272113_CBD; DEG_GSE272113_sCBD; DEG_GSE274859_LPS_24h
TMEM38B	10	1	DEG_GSE261716_CBD20_28d	9	DEG_GSE131565; DEG_GSE151512_12h; DEG_GSE151512_24h; DEG_GSE168797_Mock_CBD; DEG_GSE168797_SARS_CBD; DEG_GSE179661_MHCC97H; DEG_GSE201508_cGAMP; DEG_GSE235310_LPS; DEG_GSE235310_Veh
TMEM43	10	6	DEG_GSE131565; DEG_GSE151512_24h; DEG_GSE151512_6h; DEG_GSE201508_cGAMP; DEG_GSE272113_CBD; DEG_GSE272113_sCBD	4	DEG_GSE168797_Mock_CBD; DEG_GSE168797_SARS_CBD; DEG_GSE168797_SARS_CBDV; DEG_GSE179661_HepG2
TOB1	10	7	DEG_GSE168797_Mock_CBD; DEG_GSE168797_SARS_CBD; DEG_GSE168797_SARS_CBDV; DEG_GSE179661_HepG2; DEG_GSE179661_MHCC97H; DEG_GSE272113_CBD; DEG_GSE272113_sCBD	3	DEG_GSE131565; DEG_GSE168797_Mock_CBDV; DEG_GSE235310_Veh
TOMM40	10	5	DEG_GSE131565; DEG_GSE151512_24h; DEG_GSE179661_MHCC97H; DEG_GSE201508_cGAMP; DEG_GSE274859_LPS_24h	5	DEG_GSE179661_HepG2; DEG_GSE235310_LPS; DEG_GSE235310_Veh; DEG_GSE272113_CBD; DEG_GSE272113_sCBD
TONSL	10	9	DEG_GSE131565; DEG_GSE151512_24h; DEG_GSE168797_Mock_CBD; DEG_GSE168797_SARS_CBD; DEG_GSE179661_MHCC97H; DEG_GSE201508_cGAMP; DEG_GSE235310_LPS; DEG_GSE235310_Veh; DEG_GSE274859_LPS_24h	1	DEG_GSE266113_WT
TOR3A	10	7	DEG_GSE131565; DEG_GSE168797_Mock_CBD; DEG_GSE168797_SARS_CBD; DEG_GSE179661_MHCC97H; DEG_GSE201508_cGAMP; DEG_GSE232624_Veh_CBD3_12h; DEG_GSE261716_CBD20_28d	3	DEG_GSE235310_LPS; DEG_GSE235310_Veh; DEG_GSE274859_LPS_24h
TOR4A	10	8	DEG_GSE168797_Mock_CBD; DEG_GSE201508_cGAMP; DEG_GSE235310_LPS; DEG_GSE235310_Veh; DEG_GSE266113_mutNdufs4; DEG_GSE272113_CBD; DEG_GSE272113_sCBD; DEG_GSE274859_LPS_24h	2	DEG_GSE131565; DEG_GSE179661_HepG2
TP53I11	10	9	DEG_GSE131565; DEG_GSE151512_12h; DEG_GSE151512_24h; DEG_GSE151512_6h; DEG_GSE168797_Mock_CBD; DEG_GSE168797_SARS_CBD; DEG_GSE179661_MHCC97H; DEG_GSE261716_CBD0.2_2d; DEG_GSE274859_LPS_24h	1	DEG_GSE152088
TPP1	10	2	DEG_GSE151512_6h; DEG_GSE179661_HepG2	8	DEG_GSE131565; DEG_GSE168797_Mock_CBD; DEG_GSE168797_SARS_CBD; DEG_GSE201508_cGAMP; DEG_GSE235310_LPS; DEG_GSE272113_CBD; DEG_GSE272113_sCBD; DEG_GSE274859_LPS_24h
TPX2	10	10	DEG_GSE131565; DEG_GSE151512_12h; DEG_GSE151512_24h; DEG_GSE151512_6h; DEG_GSE168797_Mock_CBD; DEG_GSE168797_SARS_CBD; DEG_GSE179661_HepG2; DEG_GSE179661_MHCC97H; DEG_GSE201508_cGAMP; DEG_GSE274859_LPS_24h	0	NA
TRIP13	10	9	DEG_GSE131565; DEG_GSE152088; DEG_GSE168797_Mock_CBD; DEG_GSE168797_SARS_CBD; DEG_GSE179661_HepG2; DEG_GSE179661_MHCC97H; DEG_GSE201508_cGAMP; DEG_GSE261716_CBD0.2_28d; DEG_GSE274859_LPS_24h	1	DEG_GSE266113_WT
TTYH3	10	8	DEG_GSE151512_12h; DEG_GSE151512_24h; DEG_GSE151512_6h; DEG_GSE168797_Mock_CBD; DEG_GSE168797_SARS_CBD; DEG_GSE179661_MHCC97H; DEG_GSE261716_CBD0.2_2d; DEG_GSE261716_CBD20_2d	2	DEG_GSE152088; DEG_GSE179661_HepG2
TUBA1A	10	7	DEG_GSE131565; DEG_GSE151512_24h; DEG_GSE235310_LPS; DEG_GSE235310_Veh; DEG_GSE272113_CBD; DEG_GSE272113_sCBD; DEG_GSE274859_LPS_24h	3	DEG_GSE168797_SARS_CBD; DEG_GSE168797_SARS_CBDV; DEG_GSE232624_EtOH0.75_CBD0.75_12h
TUBE1	10	0	NA	10	DEG_GSE131565; DEG_GSE151512_12h; DEG_GSE151512_24h; DEG_GSE151512_6h; DEG_GSE168797_Mock_CBD; DEG_GSE168797_SARS_CBD; DEG_GSE179661_MHCC97H; DEG_GSE201508_cGAMP; DEG_GSE235310_LPS; DEG_GSE235310_Veh
UBAP2L	10	10	DEG_GSE131565; DEG_GSE151512_12h; DEG_GSE151512_24h; DEG_GSE151512_6h; DEG_GSE168797_Mock_CBD; DEG_GSE168797_SARS_CBD; DEG_GSE179661_HepG2; DEG_GSE179661_MHCC97H; DEG_GSE232624_EtOH0.75_CBD0.75_6h; DEG_GSE235310_Veh	0	NA
UGCG	10	3	DEG_GSE168797_Mock_CBDV; DEG_GSE272113_CBD; DEG_GSE272113_sCBD	7	DEG_GSE151512_6h; DEG_GSE168797_Mock_CBD; DEG_GSE168797_SARS_CBD; DEG_GSE179661_HepG2; DEG_GSE179661_MHCC97H; DEG_GSE235310_Veh; DEG_GSE274859_LPS_24h
UPP1	10	1	DEG_GSE168797_Mock_CBDV	9	DEG_GSE131565; DEG_GSE151512_24h; DEG_GSE168797_Mock_CBD; DEG_GSE168797_SARS_CBD; DEG_GSE179661_HepG2; DEG_GSE179661_MHCC97H; DEG_GSE232624_EtOH0.75_CBD0.75_6h; DEG_GSE235310_Veh; DEG_GSE272113_sCBD
URB2	10	7	DEG_GSE131565; DEG_GSE168797_Mock_CBD; DEG_GSE168797_SARS_CBD; DEG_GSE179661_MHCC97H; DEG_GSE201508_cGAMP; DEG_GSE201508_enthanol; DEG_GSE274859_LPS_24h	3	DEG_GSE151512_12h; DEG_GSE266113_WT; DEG_GSE272113_CBD
USO1	10	1	DEG_GSE179661_HepG2	9	DEG_GSE131565; DEG_GSE151512_12h; DEG_GSE151512_24h; DEG_GSE168797_Mock_CBD; DEG_GSE168797_SARS_CBD; DEG_GSE179661_MHCC97H; DEG_GSE201508_cGAMP; DEG_GSE261716_CBD0.2_28d; DEG_GSE274859_LPS_24h
USP53	10	3	DEG_GSE232624_EtOH0.25_CBD0.75_12h; DEG_GSE235310_LPS; DEG_GSE235310_Veh	7	DEG_GSE131565; DEG_GSE168797_Mock_CBD; DEG_GSE168797_SARS_CBD; DEG_GSE179661_HepG2; DEG_GSE179661_MHCC97H; DEG_GSE272113_CBD; DEG_GSE272113_sCBD
VAV3	10	4	DEG_GSE168797_Mock_CBD; DEG_GSE168797_SARS_CBD; DEG_GSE179661_HepG2; DEG_GSE261716_CBD10_2d	6	DEG_GSE152088; DEG_GSE201508_cGAMP; DEG_GSE235310_LPS; DEG_GSE261716_CBD20_28d; DEG_GSE274435_DMSO_24h; DEG_GSE274435_EtOH_24h
VPS8	10	6	DEG_GSE152088; DEG_GSE168797_SARS_CBD; DEG_GSE168797_SARS_CBDV; DEG_GSE179661_HepG2; DEG_GSE235310_LPS; DEG_GSE261716_CBD20_2d	4	DEG_GSE131565; DEG_GSE168797_Mock_CBD; DEG_GSE201508_cGAMP; DEG_GSE274859_LPS_24h
WDFY2	10	3	DEG_GSE235310_LPS; DEG_GSE235310_Veh; DEG_GSE261716_CBD20_2d	7	DEG_GSE131565; DEG_GSE151512_12h; DEG_GSE151512_24h; DEG_GSE151512_3h; DEG_GSE151512_6h; DEG_GSE179661_MHCC97H; DEG_GSE272113_CBD
WDR91	10	7	DEG_GSE131565; DEG_GSE151512_24h; DEG_GSE151512_6h; DEG_GSE168797_SARS_CBD; DEG_GSE168797_SARS_CBDV; DEG_GSE179661_HepG2; DEG_GSE261716_CBD20_2d	3	DEG_GSE168797_Mock_CBDV; DEG_GSE235310_LPS; DEG_GSE274859_LPS_24h
WDTC1	10	7	DEG_GSE151512_12h; DEG_GSE151512_24h; DEG_GSE151512_6h; DEG_GSE235310_Veh; DEG_GSE261716_CBD20_28d; DEG_GSE261716_CBD20_2d; DEG_GSE266113_WT	3	DEG_GSE179661_MHCC97H; DEG_GSE272113_CBD; DEG_GSE274859_LPS_24h
WEE1	10	4	DEG_GSE151512_12h; DEG_GSE168797_Mock_CBD; DEG_GSE168797_SARS_CBD; DEG_GSE274859_LPS_24h	6	DEG_GSE131565; DEG_GSE179661_MHCC97H; DEG_GSE261716_CBD10_28d; DEG_GSE261716_CBD20_28d; DEG_GSE272113_CBD; DEG_GSE272113_sCBD
WHAMM	10	1	DEG_GSE235310_LPS	9	DEG_GSE131565; DEG_GSE151512_24h; DEG_GSE168797_Mock_CBD; DEG_GSE168797_SARS_CBD; DEG_GSE179661_HepG2; DEG_GSE179661_MHCC97H; DEG_GSE201508_cGAMP; DEG_GSE235310_Veh; DEG_GSE272113_sCBD
XIAP	10	2	DEG_GSE272113_sCBD; DEG_GSE274859_LPS_24h	8	DEG_GSE131565; DEG_GSE168797_SARS_CBD; DEG_GSE179661_HepG2; DEG_GSE179661_MHCC97H; DEG_GSE201508_cGAMP; DEG_GSE232624_EtOH0.25_CBD0.75_12h; DEG_GSE235310_LPS; DEG_GSE235310_Veh
YPEL5	10	1	DEG_GSE235310_LPS	9	DEG_GSE131565; DEG_GSE151512_12h; DEG_GSE151512_24h; DEG_GSE168797_Mock_CBD; DEG_GSE168797_SARS_CBD; DEG_GSE179661_HepG2; DEG_GSE179661_MHCC97H; DEG_GSE274435_DMSO_24h; DEG_GSE274859_LPS_24h
ZCCHC24	10	6	DEG_GSE131565; DEG_GSE168797_Mock_CBDV; DEG_GSE201508_cGAMP; DEG_GSE201508_enthanol; DEG_GSE235310_LPS; DEG_GSE235310_Veh	4	DEG_GSE151512_24h; DEG_GSE168797_Mock_CBD; DEG_GSE168797_SARS_CBD; DEG_GSE179661_MHCC97H
ZDHHC12	10	6	DEG_GSE151512_24h; DEG_GSE168797_Mock_CBD; DEG_GSE168797_SARS_CBD; DEG_GSE179661_MHCC97H; DEG_GSE201508_cGAMP; DEG_GSE235310_LPS	4	DEG_GSE152088; DEG_GSE179661_HepG2; DEG_GSE272113_CBD; GSE70689_CBD_wLPS
ZEB1	10	5	DEG_GSE131565; DEG_GSE235310_LPS; DEG_GSE235310_Veh; DEG_GSE272113_sCBD; DEG_GSE274859_LPS_24h	5	DEG_GSE151512_24h; DEG_GSE168797_Mock_CBD; DEG_GSE179661_HepG2; DEG_GSE179661_MHCC97H; DEG_GSE274435_DMSO_24h
ZFAND1	10	1	DEG_GSE272113_CBD	9	DEG_GSE131565; DEG_GSE151512_12h; DEG_GSE151512_24h; DEG_GSE168797_Mock_CBD; DEG_GSE168797_SARS_CBD; DEG_GSE179661_MHCC97H; DEG_GSE235310_Veh; DEG_GSE261716_CBD0.2_28d; DEG_GSE261716_CBD20_28d
ZFP36	10	3	DEG_GSE168797_SARS_CBD; DEG_GSE168797_SARS_CBDV; DEG_GSE235310_LPS	7	DEG_GSE131565; DEG_GSE152088; DEG_GSE168797_Mock_CBD; DEG_GSE179661_HepG2; DEG_GSE179661_MHCC97H; DEG_GSE272113_CBD; DEG_GSE272113_sCBD
ZFP36L2	10	6	DEG_GSE131565; DEG_GSE151512_24h; DEG_GSE168797_Mock_CBD; DEG_GSE168797_SARS_CBDV; DEG_GSE201508_cGAMP; DEG_GSE274859_LPS_24h	4	DEG_GSE179661_MHCC97H; DEG_GSE235310_LPS; DEG_GSE272113_CBD; DEG_GSE272113_sCBD
ZNF326	10	10	DEG_GSE131565; DEG_GSE151512_12h; DEG_GSE151512_24h; DEG_GSE168797_Mock_CBD; DEG_GSE179661_HepG2; DEG_GSE201508_cGAMP; DEG_GSE235310_LPS; DEG_GSE261716_CBD10_28d; DEG_GSE270378_CBD0.75_24h; DEG_GSE270378_CBD1.5_24h	0	NA
ZNF367	10	6	DEG_GSE131565; DEG_GSE151512_12h; DEG_GSE151512_24h; DEG_GSE168797_Mock_CBD; DEG_GSE168797_SARS_CBD; DEG_GSE201508_cGAMP	4	DEG_GSE179661_MHCC97H; DEG_GSE266113_WT; DEG_GSE272113_CBD; DEG_GSE272113_sCBD
ZNF395	10	8	DEG_GSE131565; DEG_GSE151512_12h; DEG_GSE151512_24h; DEG_GSE151512_6h; DEG_GSE179661_HepG2; DEG_GSE261716_CBD0.2_28d; DEG_GSE261716_CBD20_28d; DEG_GSE261716_CBD20_2d	2	DEG_GSE152088; DEG_GSE272113_CBD
ZNF699	10	2	DEG_GSE168797_SARS_CBDV; DEG_GSE274859_LPS_24h	8	DEG_GSE168797_Mock_CBD; DEG_GSE179661_HepG2; DEG_GSE179661_MHCC97H; DEG_GSE261716_CBD20_28d; DEG_GSE261716_CBD20_2d
ABCC4	9	5	DEG_GSE168797_Mock_CBD; DEG_GSE168797_SARS_CBD; DEG_GSE179661_MHCC97H; DEG_GSE235310_LPS; DEG_GSE235310_Veh	4	DEG_GSE272113_CBD; DEG_GSE272113_sCBD; DEG_GSE274435_DMSO_24h; DEG_GSE274435_DMSO_4h
ABCG2	9	4	DEG_GSE131565; DEG_GSE179661_MHCC97H; DEG_GSE272113_CBD; DEG_GSE272113_sCBD	5	DEG_GSE168797_Mock_CBD; DEG_GSE168797_SARS_CBD; DEG_GSE168797_SARS_CBDV; DEG_GSE235310_LPS; DEG_GSE235310_Veh
ABHD5	9	1	DEG_GSE201508_cGAMP	8	DEG_GSE131565; DEG_GSE151512_24h; DEG_GSE168797_Mock_CBD; DEG_GSE168797_SARS_CBD; DEG_GSE179661_HepG2; DEG_GSE179661_MHCC97H; DEG_GSE235310_LPS; DEG_GSE235310_Veh
ABLIM3	9	3	DEG_GSE168797_Mock_CBDV; DEG_GSE272113_CBD; DEG_GSE272113_sCBD	6	DEG_GSE131565; DEG_GSE168797_Mock_CBD; DEG_GSE168797_SARS_CBD; DEG_GSE179661_HepG2; DEG_GSE179661_MHCC97H; DEG_GSE235310_Veh
ACACB	9	7	DEG_GSE168797_SARS_CBD; DEG_GSE179661_HepG2; DEG_GSE179661_MHCC97H; DEG_GSE235310_Veh; DEG_GSE261716_CBD10_28d; DEG_GSE261716_CBD20_28d; DEG_GSE261716_CBD20_2d	2	DEG_GSE151512_24h; DEG_GSE232624_EtOH0.75_CBD0.75_12h
ACADVL	9	2	DEG_GSE272113_CBD; DEG_GSE272113_sCBD	7	DEG_GSE131565; DEG_GSE151512_12h; DEG_GSE168797_Mock_CBD; DEG_GSE168797_SARS_CBD; DEG_GSE179661_HepG2; DEG_GSE179661_MHCC97H; DEG_GSE261716_CBD0.2_2d
ACOT13	9	1	DEG_GSE179661_HepG2	8	DEG_GSE168797_Mock_CBD; DEG_GSE168797_SARS_CBD; DEG_GSE168797_SARS_CBDV; DEG_GSE235310_Veh; DEG_GSE261716_CBD20_28d; DEG_GSE261716_CBD20_2d; DEG_GSE272113_sCBD; DEG_GSE274859_LPS_24h
ACSL3	9	3	DEG_GSE261716_CBD0.2_2d; DEG_GSE261716_CBD20_28d; DEG_GSE272113_sCBD	6	DEG_GSE131565; DEG_GSE151512_12h; DEG_GSE151512_24h; DEG_GSE179661_HepG2; DEG_GSE201508_cGAMP; DEG_GSE201508_enthanol
ACTG1	9	7	DEG_GSE131565; DEG_GSE151512_12h; DEG_GSE151512_6h; DEG_GSE152088; DEG_GSE168797_Mock_CBD; DEG_GSE168797_SARS_CBD; DEG_GSE235310_LPS	2	DEG_GSE179661_HepG2; DEG_GSE274859_LPS_24h
ACY1	9	7	DEG_GSE131565; DEG_GSE168797_Mock_CBD; DEG_GSE179661_HepG2; DEG_GSE201508_cGAMP; DEG_GSE235310_LPS; DEG_GSE261716_CBD20_28d; DEG_GSE274859_LPS_24h	2	DEG_GSE168797_SARS_CBDV; DEG_GSE261716_CBD0.2_2d
ADA	9	5	DEG_GSE131565; DEG_GSE168797_Mock_CBD; DEG_GSE168797_Mock_CBDV; DEG_GSE179661_MHCC97H; DEG_GSE274859_LPS_24h	4	DEG_GSE151512_12h; DEG_GSE151512_24h; DEG_GSE168797_SARS_CBDV; DEG_GSE235310_LPS
ADAM15	9	6	DEG_GSE131565; DEG_GSE151512_3h; DEG_GSE151512_6h; DEG_GSE168797_Mock_CBD; DEG_GSE179661_MHCC97H; DEG_GSE274859_LPS_24h	3	DEG_GSE152088; DEG_GSE179661_HepG2; DEG_GSE235310_LPS
ADCY6	9	4	DEG_GSE168797_Mock_CBD; DEG_GSE168797_SARS_CBD; DEG_GSE179661_MHCC97H; DEG_GSE201508_enthanol	5	DEG_GSE131565; DEG_GSE168797_Mock_CBDV; DEG_GSE272113_CBD; DEG_GSE272113_sCBD; DEG_GSE274859_LPS_24h
ADORA2B	9	3	DEG_GSE131565; DEG_GSE274859_LPS_24h; GSE70689_CBD_NoLPS	6	DEG_GSE168797_Mock_CBD; DEG_GSE168797_SARS_CBD; DEG_GSE179661_HepG2; DEG_GSE235310_LPS; DEG_GSE272113_CBD; DEG_GSE272113_sCBD
ADSS2	9	1	DEG_GSE131565	8	DEG_GSE151512_12h; DEG_GSE151512_24h; DEG_GSE168797_Mock_CBD; DEG_GSE168797_SARS_CBD; DEG_GSE168797_SARS_CBDV; DEG_GSE179661_MHCC97H; DEG_GSE235310_Veh; DEG_GSE266113_WT
AHCYL1	9	3	DEG_GSE168797_Mock_CBD; DEG_GSE179661_HepG2; DEG_GSE179661_MHCC97H	6	DEG_GSE131565; DEG_GSE151512_24h; DEG_GSE201508_cGAMP; DEG_GSE235310_LPS; DEG_GSE235310_Veh; DEG_GSE274859_LPS_24h
AHNAK2	9	1	DEG_GSE232624_EtOH0.25_CBD0.75_12h	8	DEG_GSE131565; DEG_GSE152088; DEG_GSE168797_SARS_CBDV; DEG_GSE179661_HepG2; DEG_GSE179661_MHCC97H; DEG_GSE201508_cGAMP; DEG_GSE272113_CBD; DEG_GSE274859_LPS_24h
AKAP11	9	6	DEG_GSE168797_Mock_CBD; DEG_GSE168797_SARS_CBD; DEG_GSE179661_HepG2; DEG_GSE235310_Veh; DEG_GSE261716_CBD20_28d; DEG_GSE261716_CBD20_2d	3	DEG_GSE270378_CBD0.325_24h; DEG_GSE270378_CBD0.75_24h; DEG_GSE270378_CBD1.5_24h
AKR1B1	9	3	DEG_GSE151512_12h; DEG_GSE151512_24h; DEG_GSE179661_MHCC97H	6	DEG_GSE131565; DEG_GSE152088; DEG_GSE168797_SARS_CBD; DEG_GSE179661_HepG2; DEG_GSE232624_EtOH0.75_CBD0.75_12h; DEG_GSE235310_LPS
ALDH1A3	9	3	DEG_GSE168797_Mock_CBDV; DEG_GSE168797_SARS_CBD; DEG_GSE235310_LPS	6	DEG_GSE131565; DEG_GSE151512_12h; DEG_GSE151512_24h; DEG_GSE151512_3h; DEG_GSE152088; DEG_GSE168797_SARS_CBDV
ALDH3B1	9	5	DEG_GSE168797_Mock_CBD; DEG_GSE168797_SARS_CBD; DEG_GSE201508_cGAMP; DEG_GSE272113_CBD; DEG_GSE272113_sCBD	4	DEG_GSE151512_12h; DEG_GSE151512_24h; DEG_GSE235310_LPS; DEG_GSE235310_Veh
AMPD3	9	1	DEG_GSE151512_24h	8	DEG_GSE131565; DEG_GSE168797_Mock_CBD; DEG_GSE168797_SARS_CBD; DEG_GSE179661_HepG2; DEG_GSE235310_LPS; DEG_GSE272113_CBD; DEG_GSE272113_sCBD; DEG_GSE274859_LPS_24h
ANAPC7	9	7	DEG_GSE131565; DEG_GSE151512_24h; DEG_GSE151512_6h; DEG_GSE168797_Mock_CBD; DEG_GSE168797_SARS_CBD; DEG_GSE179661_HepG2; DEG_GSE179661_MHCC97H	2	DEG_GSE261716_CBD0.2_2d; DEG_GSE274859_LPS_24h
ANKRD1	9	4	DEG_GSE131565; DEG_GSE168797_SARS_CBDV; DEG_GSE272113_CBD; DEG_GSE272113_sCBD	5	DEG_GSE168797_Mock_CBD; DEG_GSE168797_SARS_CBD; DEG_GSE179661_HepG2; DEG_GSE179661_MHCC97H; DEG_GSE235310_LPS
ANKRD9	9	4	DEG_GSE168797_Mock_CBD; DEG_GSE168797_SARS_CBD; DEG_GSE232624_EtOH0.75_CBD0.75_6h; DEG_GSE274859_LPS_24h	5	DEG_GSE131565; DEG_GSE151512_24h; DEG_GSE152088; DEG_GSE179661_HepG2; DEG_GSE179661_MHCC97H
ANOS1	9	2	DEG_GSE168797_SARS_CBD; DEG_GSE168797_SARS_CBDV	7	DEG_GSE151512_24h; DEG_GSE168797_Mock_CBD; DEG_GSE235310_LPS; DEG_GSE261716_CBD20_2d; DEG_GSE266113_mutNdufs4; DEG_GSE272113_sCBD; DEG_GSE274859_LPS_24h
ANXA1	9	0	NA	9	DEG_GSE131565; DEG_GSE168797_Mock_CBD; DEG_GSE168797_SARS_CBD; DEG_GSE168797_SARS_CBDV; DEG_GSE179661_HepG2; DEG_GSE179661_MHCC97H; DEG_GSE201508_cGAMP; DEG_GSE201508_enthanol; DEG_GSE235310_LPS
AP1S3	9	9	DEG_GSE131565; DEG_GSE152088; DEG_GSE168797_Mock_CBD; DEG_GSE168797_SARS_CBD; DEG_GSE179661_MHCC97H; DEG_GSE232624_EtOH0.75_CBD0.75_6h; DEG_GSE232624_Veh_CBD0.75_12h; DEG_GSE232624_Veh_CBD3_12h; DEG_GSE235310_LPS	0	NA
AP3M1	9	6	DEG_GSE151512_12h; DEG_GSE151512_24h; DEG_GSE168797_Mock_CBD; DEG_GSE179661_HepG2; DEG_GSE179661_MHCC97H; DEG_GSE232624_EtOH0.75_CBD0.75_6h	3	DEG_GSE131565; DEG_GSE272113_CBD; DEG_GSE274859_LPS_24h
AP3M2	9	3	DEG_GSE131565; DEG_GSE179661_HepG2; DEG_GSE179661_MHCC97H	6	DEG_GSE151512_12h; DEG_GSE151512_24h; DEG_GSE201508_cGAMP; DEG_GSE235310_LPS; DEG_GSE235310_Veh; DEG_GSE274859_LPS_24h
APBA3	9	3	DEG_GSE151512_6h; DEG_GSE168797_SARS_CBDV; DEG_GSE235310_LPS	6	DEG_GSE131565; DEG_GSE168797_Mock_CBD; DEG_GSE179661_HepG2; DEG_GSE179661_MHCC97H; DEG_GSE274859_LPS_24h; GSE70689_CBD_NoLPS
APEH	9	8	DEG_GSE131565; DEG_GSE151512_24h; DEG_GSE168797_Mock_CBD; DEG_GSE168797_SARS_CBD; DEG_GSE179661_HepG2; DEG_GSE179661_MHCC97H; DEG_GSE261716_CBD20_28d; DEG_GSE274859_LPS_24h	1	DEG_GSE261716_CBD0.2_2d
APOE	9	1	DEG_GSE131565	8	DEG_GSE151512_24h; DEG_GSE152088; DEG_GSE168797_Mock_CBD; DEG_GSE179661_HepG2; DEG_GSE235310_LPS; DEG_GSE235310_Veh; DEG_GSE261716_CBD0.2_2d; DEG_GSE274859_LPS_24h
APOL6	9	3	DEG_GSE168797_Mock_CBDV; DEG_GSE179661_HepG2; DEG_GSE201508_cGAMP	6	DEG_GSE168797_Mock_CBD; DEG_GSE168797_SARS_CBD; DEG_GSE168797_SARS_CBDV; DEG_GSE179661_MHCC97H; DEG_GSE235310_LPS; DEG_GSE235310_Veh
AQP3	9	2	DEG_GSE235310_LPS; DEG_GSE235310_Veh	7	DEG_GSE131565; DEG_GSE151512_24h; DEG_GSE152088; DEG_GSE168797_Mock_CBD; DEG_GSE168797_SARS_CBD; DEG_GSE179661_HepG2; DEG_GSE274859_LPS_24h
ARF4	9	0	NA	9	DEG_GSE131565; DEG_GSE168797_Mock_CBD; DEG_GSE168797_SARS_CBD; DEG_GSE179661_HepG2; DEG_GSE179661_MHCC97H; DEG_GSE201508_cGAMP; DEG_GSE261716_CBD0.2_28d; DEG_GSE261716_CBD20_28d; DEG_GSE274859_LPS_24h
ARHGAP33	9	8	DEG_GSE131565; DEG_GSE151512_24h; DEG_GSE168797_Mock_CBD; DEG_GSE168797_SARS_CBD; DEG_GSE201508_enthanol; DEG_GSE235310_Veh; DEG_GSE274435_DMSO_24h; DEG_GSE274859_LPS_24h	1	DEG_GSE179661_HepG2
ARHGEF19	9	8	DEG_GSE151512_12h; DEG_GSE151512_24h; DEG_GSE168797_Mock_CBD; DEG_GSE168797_SARS_CBD; DEG_GSE201508_cGAMP; DEG_GSE272113_CBD; DEG_GSE272113_sCBD; DEG_GSE275998_CDB20	1	DEG_GSE179661_MHCC97H
ARHGEF3	9	5	DEG_GSE131565; DEG_GSE179661_HepG2; DEG_GSE272113_CBD; DEG_GSE272113_sCBD; DEG_GSE274859_LPS_24h	4	DEG_GSE151512_24h; DEG_GSE168797_Mock_CBD; DEG_GSE168797_SARS_CBD; GSE70689_CBD_NoLPS
ARL1	9	0	NA	9	DEG_GSE131565; DEG_GSE151512_24h; DEG_GSE168797_Mock_CBD; DEG_GSE168797_SARS_CBD; DEG_GSE179661_MHCC97H; DEG_GSE201508_cGAMP; DEG_GSE261716_CBD0.2_28d; DEG_GSE261716_CBD20_28d; DEG_GSE274859_LPS_24h
ARL4A	9	3	DEG_GSE235310_LPS; DEG_GSE235310_Veh; DEG_GSE261716_CBD20_28d	6	DEG_GSE131565; DEG_GSE168797_Mock_CBDV; DEG_GSE179661_MHCC97H; DEG_GSE201508_cGAMP; DEG_GSE201508_enthanol; DEG_GSE272113_sCBD
ARL4C	9	8	DEG_GSE131565; DEG_GSE151512_12h; DEG_GSE151512_6h; DEG_GSE168797_Mock_CBDV; DEG_GSE179661_MHCC97H; DEG_GSE235310_Veh; DEG_GSE272113_CBD; DEG_GSE272113_sCBD	1	DEG_GSE179661_HepG2
ARL8B	9	0	NA	9	DEG_GSE131565; DEG_GSE168797_Mock_CBD; DEG_GSE168797_SARS_CBD; DEG_GSE179661_MHCC97H; DEG_GSE201508_cGAMP; DEG_GSE201508_enthanol; DEG_GSE261716_CBD20_28d; DEG_GSE272113_CBD; DEG_GSE274859_LPS_24h
ARMCX6	9	2	DEG_GSE151512_24h; DEG_GSE179661_HepG2	7	DEG_GSE131565; DEG_GSE168797_Mock_CBD; DEG_GSE168797_SARS_CBD; DEG_GSE179661_MHCC97H; DEG_GSE201508_cGAMP; DEG_GSE274435_DMSO_24h; DEG_GSE274435_EtOH_24h
ARRB2	9	7	DEG_GSE131565; DEG_GSE151512_6h; DEG_GSE168797_Mock_CBD; DEG_GSE168797_SARS_CBD; DEG_GSE201508_cGAMP; DEG_GSE235310_LPS; DEG_GSE274859_LPS_24h	2	DEG_GSE179661_HepG2; DEG_GSE179661_MHCC97H
ATAD2	9	8	DEG_GSE131565; DEG_GSE168797_Mock_CBD; DEG_GSE168797_SARS_CBD; DEG_GSE179661_HepG2; DEG_GSE179661_MHCC97H; DEG_GSE235310_LPS; DEG_GSE235310_Veh; DEG_GSE274859_LPS_24h	1	DEG_GSE266113_WT
ATG101	9	4	DEG_GSE151512_24h; DEG_GSE235310_LPS; DEG_GSE261716_CBD0.2_28d; DEG_GSE261716_CBD20_28d	5	DEG_GSE131565; DEG_GSE168797_Mock_CBD; DEG_GSE168797_SARS_CBD; DEG_GSE179661_HepG2; DEG_GSE179661_MHCC97H
ATP1B1	9	5	DEG_GSE151512_12h; DEG_GSE151512_24h; DEG_GSE151512_6h; DEG_GSE179661_HepG2; DEG_GSE179661_MHCC97H	4	DEG_GSE131565; DEG_GSE168797_SARS_CBD; DEG_GSE168797_SARS_CBDV; DEG_GSE235310_LPS
ATP5F1B	9	7	DEG_GSE131565; DEG_GSE168797_Mock_CBD; DEG_GSE168797_SARS_CBD; DEG_GSE179661_HepG2; DEG_GSE179661_MHCC97H; DEG_GSE272113_CBD; DEG_GSE274859_LPS_24h	2	DEG_GSE232624_Veh_CBD3_12h; DEG_GSE261716_CBD0.2_2d
ATP5MF	9	7	DEG_GSE131565; DEG_GSE151512_24h; DEG_GSE179661_HepG2; DEG_GSE179661_MHCC97H; DEG_GSE235310_Veh; DEG_GSE272113_CBD; DEG_GSE274859_LPS_24h	2	DEG_GSE261716_CBD0.2_2d; DEG_GSE261716_CBD20_2d
ATP5PD	9	5	DEG_GSE131565; DEG_GSE151512_24h; DEG_GSE179661_HepG2; DEG_GSE179661_MHCC97H; DEG_GSE272113_CBD	4	DEG_GSE168797_SARS_CBD; DEG_GSE168797_SARS_CBDV; DEG_GSE261716_CBD0.2_2d; DEG_GSE261716_CBD20_2d
ATP5PF	9	4	DEG_GSE131565; DEG_GSE151512_24h; DEG_GSE179661_HepG2; DEG_GSE272113_CBD	5	DEG_GSE151512_6h; DEG_GSE168797_SARS_CBD; DEG_GSE168797_SARS_CBDV; DEG_GSE261716_CBD20_28d; DEG_GSE261716_CBD20_2d
ATP6V0D2	9	0	NA	9	DEG_GSE131565; DEG_GSE168797_Mock_CBD; DEG_GSE168797_SARS_CBD; DEG_GSE179661_HepG2; DEG_GSE179661_MHCC97H; DEG_GSE201508_cGAMP; DEG_GSE201508_enthanol; DEG_GSE235310_LPS; DEG_GSE235310_Veh
ATP6V1D	9	3	DEG_GSE151512_12h; DEG_GSE151512_24h; DEG_GSE272113_CBD	6	DEG_GSE131565; DEG_GSE168797_Mock_CBD; DEG_GSE168797_SARS_CBD; DEG_GSE179661_HepG2; DEG_GSE235310_LPS; DEG_GSE274859_LPS_24h
AURKB	9	9	DEG_GSE131565; DEG_GSE151512_12h; DEG_GSE151512_3h; DEG_GSE151512_6h; DEG_GSE168797_Mock_CBD; DEG_GSE168797_SARS_CBD; DEG_GSE179661_HepG2; DEG_GSE232624_EtOH0.75_CBD0.75_12h; DEG_GSE274859_LPS_24h	0	NA
BACE1	9	8	DEG_GSE131565; DEG_GSE151512_6h; DEG_GSE168797_SARS_CBD; DEG_GSE179661_MHCC97H; DEG_GSE201508_cGAMP; DEG_GSE201508_enthanol; DEG_GSE272113_CBD; DEG_GSE272113_sCBD	1	DEG_GSE235310_LPS
BACH2	9	3	DEG_GSE235310_LPS; DEG_GSE261716_CBD10_28d; DEG_GSE261716_CBD20_28d	6	DEG_GSE151512_24h; DEG_GSE168797_Mock_CBD; DEG_GSE168797_SARS_CBD; DEG_GSE179661_HepG2; DEG_GSE179661_MHCC97H; DEG_GSE274859_LPS_24h
BAG3	9	1	DEG_GSE272113_CBD	8	DEG_GSE131565; DEG_GSE168797_Mock_CBD; DEG_GSE168797_SARS_CBD; DEG_GSE179661_HepG2; DEG_GSE179661_MHCC97H; DEG_GSE201508_cGAMP; DEG_GSE235310_LPS; DEG_GSE235310_Veh
BAP1	9	8	DEG_GSE131565; DEG_GSE151512_12h; DEG_GSE151512_24h; DEG_GSE151512_6h; DEG_GSE168797_Mock_CBD; DEG_GSE168797_SARS_CBD; DEG_GSE168797_SARS_CBDV; DEG_GSE235310_Veh	1	DEG_GSE179661_HepG2
BASP1	9	7	DEG_GSE151512_12h; DEG_GSE151512_24h; DEG_GSE168797_Mock_CBD; DEG_GSE235310_LPS; DEG_GSE272113_CBD; DEG_GSE272113_sCBD; DEG_GSE274435_DMSO_24h	2	DEG_GSE168797_Mock_CBDV; DEG_GSE201508_enthanol
BCAR1	9	6	DEG_GSE151512_24h; DEG_GSE168797_SARS_CBD; DEG_GSE261716_CBD0.2_28d; DEG_GSE272113_CBD; DEG_GSE272113_sCBD; DEG_GSE274859_LPS_24h	3	DEG_GSE179661_HepG2; DEG_GSE179661_MHCC97H; DEG_GSE235310_LPS
BCL10	9	3	DEG_GSE168797_Mock_CBDV; DEG_GSE168797_SARS_CBDV; DEG_GSE272113_CBD	6	DEG_GSE131565; DEG_GSE168797_Mock_CBD; DEG_GSE179661_HepG2; DEG_GSE179661_MHCC97H; DEG_GSE235310_LPS; GSE70689_CBD_NoLPS
BCL6	9	3	DEG_GSE168797_SARS_CBDV; DEG_GSE235310_Veh; DEG_GSE272113_CBD	6	DEG_GSE131565; DEG_GSE151512_24h; DEG_GSE152088; DEG_GSE179661_HepG2; DEG_GSE179661_MHCC97H; DEG_GSE235310_LPS
BCOR	9	8	DEG_GSE131565; DEG_GSE151512_6h; DEG_GSE168797_Mock_CBD; DEG_GSE168797_SARS_CBD; DEG_GSE168797_SARS_CBDV; DEG_GSE179661_HepG2; DEG_GSE235310_LPS; DEG_GSE235310_Veh	1	DEG_GSE179661_MHCC97H
BHLHE40	9	2	DEG_GSE168797_SARS_CBDV; DEG_GSE235310_LPS	7	DEG_GSE131565; DEG_GSE168797_Mock_CBD; DEG_GSE179661_HepG2; DEG_GSE179661_MHCC97H; DEG_GSE201508_cGAMP; DEG_GSE201508_enthanol; DEG_GSE274859_LPS_24h
BIN1	9	4	DEG_GSE131565; DEG_GSE168797_Mock_CBD; DEG_GSE261716_CBD20_28d; DEG_GSE261716_CBD20_2d	5	DEG_GSE151512_12h; DEG_GSE151512_24h; DEG_GSE152088; DEG_GSE179661_HepG2; DEG_GSE235310_LPS
BPTF	9	8	DEG_GSE151512_24h; DEG_GSE168797_Mock_CBD; DEG_GSE168797_SARS_CBD; DEG_GSE179661_HepG2; DEG_GSE179661_MHCC97H; DEG_GSE232624_EtOH0.75_CBD0.75_6h; DEG_GSE235310_Veh; DEG_GSE261716_CBD10_28d	1	DEG_GSE201508_cGAMP
BRAF	9	1	DEG_GSE261716_CBD0.2_2d	8	DEG_GSE131565; DEG_GSE151512_24h; DEG_GSE179661_HepG2; DEG_GSE179661_MHCC97H; DEG_GSE201508_cGAMP; DEG_GSE235310_LPS; DEG_GSE235310_Veh; DEG_GSE272113_CBD
BRD4	9	4	DEG_GSE151512_6h; DEG_GSE168797_SARS_CBD; DEG_GSE168797_SARS_CBDV; DEG_GSE261716_CBD10_28d	5	DEG_GSE131565; DEG_GSE179661_HepG2; DEG_GSE179661_MHCC97H; DEG_GSE270378_CBD0.75_24h; DEG_GSE274859_LPS_24h
C12orf75	9	7	DEG_GSE131565; DEG_GSE168797_Mock_CBD; DEG_GSE168797_SARS_CBD; DEG_GSE179661_MHCC97H; DEG_GSE232624_EtOH0.25_CBD0.75_12h; DEG_GSE235310_LPS; DEG_GSE235310_Veh	2	DEG_GSE151512_24h; DEG_GSE232624_Veh_CBD3_12h
C15orf39	9	6	DEG_GSE168797_Mock_CBDV; DEG_GSE179661_MHCC97H; DEG_GSE201508_cGAMP; DEG_GSE235310_LPS; DEG_GSE261716_CBD20_28d; DEG_GSE261716_CBD20_2d	3	DEG_GSE131565; DEG_GSE179661_HepG2; DEG_GSE274859_LPS_24h
C1orf43	9	0	NA	9	DEG_GSE131565; DEG_GSE168797_Mock_CBD; DEG_GSE168797_SARS_CBD; DEG_GSE179661_HepG2; DEG_GSE179661_MHCC97H; DEG_GSE201508_cGAMP; DEG_GSE235310_LPS; DEG_GSE235310_Veh; DEG_GSE261716_CBD20_28d
C1S	9	4	DEG_GSE131565; DEG_GSE179661_HepG2; DEG_GSE179661_MHCC97H; DEG_GSE201508_enthanol	5	DEG_GSE168797_SARS_CBD; DEG_GSE235310_LPS; DEG_GSE235310_Veh; DEG_GSE272113_CBD; DEG_GSE272113_sCBD
C9orf72	9	2	DEG_GSE235310_LPS; DEG_GSE235310_Veh	7	DEG_GSE131565; DEG_GSE168797_Mock_CBD; DEG_GSE168797_SARS_CBD; DEG_GSE179661_HepG2; DEG_GSE179661_MHCC97H; DEG_GSE201508_cGAMP; DEG_GSE274859_LPS_24h
CA2	9	4	DEG_GSE201508_cGAMP; DEG_GSE272113_CBD; DEG_GSE272113_sCBD; DEG_GSE274859_LPS_24h	5	DEG_GSE131565; DEG_GSE179661_HepG2; DEG_GSE235310_LPS; DEG_GSE235310_Veh; DEG_GSE261716_CBD20_28d
CACYBP	9	6	DEG_GSE131565; DEG_GSE151512_24h; DEG_GSE179661_HepG2; DEG_GSE179661_MHCC97H; DEG_GSE232624_EtOH0.25_CBD0.75_6h; DEG_GSE274859_LPS_24h	3	DEG_GSE151512_6h; DEG_GSE168797_SARS_CBD; DEG_GSE272113_sCBD
CADM1	9	3	DEG_GSE168797_Mock_CBD; DEG_GSE168797_SARS_CBD; DEG_GSE179661_HepG2	6	DEG_GSE151512_12h; DEG_GSE151512_24h; DEG_GSE232624_EtOH0.25_CBD0.75_12h; DEG_GSE235310_Veh; DEG_GSE272113_CBD; DEG_GSE272113_sCBD
CALM1	9	7	DEG_GSE151512_12h; DEG_GSE151512_24h; DEG_GSE168797_Mock_CBD; DEG_GSE179661_HepG2; DEG_GSE179661_MHCC97H; DEG_GSE235310_Veh; DEG_GSE274859_LPS_24h	2	DEG_GSE131565; DEG_GSE261716_CBD0.2_2d
CANX	9	1	DEG_GSE261716_CBD10_28d	8	DEG_GSE131565; DEG_GSE168797_Mock_CBD; DEG_GSE168797_SARS_CBD; DEG_GSE201508_cGAMP; DEG_GSE201508_enthanol; DEG_GSE272113_CBD; DEG_GSE272113_sCBD; DEG_GSE274435_DMSO_24h
CAPN5	9	2	DEG_GSE151512_6h; DEG_GSE272113_sCBD	7	DEG_GSE168797_Mock_CBD; DEG_GSE168797_SARS_CBD; DEG_GSE168797_SARS_CBDV; DEG_GSE179661_HepG2; DEG_GSE179661_MHCC97H; DEG_GSE235310_LPS; DEG_GSE235310_Veh
CASP4	9	0	NA	9	DEG_GSE131565; DEG_GSE168797_Mock_CBD; DEG_GSE168797_SARS_CBD; DEG_GSE179661_MHCC97H; DEG_GSE232624_EtOH0.75_CBD0.75_6h; DEG_GSE235310_LPS; DEG_GSE272113_sCBD; DEG_GSE274435_DMSO_24h; DEG_GSE274859_LPS_24h
CASZ1	9	4	DEG_GSE151512_12h; DEG_GSE235310_LPS; DEG_GSE235310_Veh; DEG_GSE272113_sCBD	5	DEG_GSE131565; DEG_GSE151512_24h; DEG_GSE168797_Mock_CBD; DEG_GSE168797_SARS_CBD; DEG_GSE179661_MHCC97H
CAVIN2	9	9	DEG_GSE131565; DEG_GSE168797_Mock_CBD; DEG_GSE168797_SARS_CBD; DEG_GSE179661_HepG2; DEG_GSE179661_MHCC97H; DEG_GSE235310_LPS; DEG_GSE235310_Veh; DEG_GSE272113_CBD; DEG_GSE272113_sCBD	0	NA
CBX2	9	8	DEG_GSE131565; DEG_GSE151512_12h; DEG_GSE151512_24h; DEG_GSE151512_6h; DEG_GSE168797_Mock_CBD; DEG_GSE168797_SARS_CBD; DEG_GSE179661_MHCC97H; DEG_GSE201508_cGAMP	1	DEG_GSE274859_LPS_24h
CCDC85C	9	8	DEG_GSE151512_24h; DEG_GSE151512_6h; DEG_GSE168797_Mock_CBD; DEG_GSE168797_SARS_CBD; DEG_GSE235310_LPS; DEG_GSE261716_CBD0.2_28d; DEG_GSE261716_CBD20_28d; DEG_GSE274859_LPS_24h	1	DEG_GSE235310_Veh
CCNB1	9	9	DEG_GSE131565; DEG_GSE151512_12h; DEG_GSE151512_24h; DEG_GSE168797_Mock_CBD; DEG_GSE168797_SARS_CBD; DEG_GSE179661_HepG2; DEG_GSE179661_MHCC97H; DEG_GSE235310_Veh; DEG_GSE274859_LPS_24h	0	NA
CCND1	9	9	DEG_GSE131565; DEG_GSE151512_12h; DEG_GSE151512_24h; DEG_GSE151512_6h; DEG_GSE152088; DEG_GSE179661_HepG2; DEG_GSE179661_MHCC97H; DEG_GSE274859_LPS_24h; GSE70689_CBD_NoLPS	0	NA
CD44	9	5	DEG_GSE131565; DEG_GSE151512_12h; DEG_GSE261716_CBD0.2_2d; DEG_GSE272113_sCBD; DEG_GSE274859_LPS_24h	4	DEG_GSE179661_MHCC97H; DEG_GSE235310_LPS; DEG_GSE261716_CBD20_28d; DEG_GSE274435_DMSO_24h
CDC42EP1	9	3	DEG_GSE168797_Mock_CBD; DEG_GSE272113_CBD; DEG_GSE272113_sCBD	6	DEG_GSE151512_12h; DEG_GSE151512_24h; DEG_GSE151512_6h; DEG_GSE179661_HepG2; DEG_GSE179661_MHCC97H; DEG_GSE274435_DMSO_24h
CDC45	9	8	DEG_GSE131565; DEG_GSE151512_12h; DEG_GSE151512_24h; DEG_GSE168797_Mock_CBD; DEG_GSE168797_SARS_CBD; DEG_GSE179661_HepG2; DEG_GSE179661_MHCC97H; DEG_GSE274859_LPS_24h	1	DEG_GSE266113_WT
CDCA8	9	9	DEG_GSE131565; DEG_GSE151512_12h; DEG_GSE151512_24h; DEG_GSE151512_3h; DEG_GSE151512_6h; DEG_GSE168797_Mock_CBD; DEG_GSE168797_SARS_CBD; DEG_GSE179661_MHCC97H; DEG_GSE274859_LPS_24h	0	NA
CDK5	9	6	DEG_GSE131565; DEG_GSE151512_12h; DEG_GSE151512_24h; DEG_GSE179661_HepG2; DEG_GSE179661_MHCC97H; DEG_GSE201508_cGAMP	3	DEG_GSE235310_LPS; DEG_GSE261716_CBD0.2_2d; DEG_GSE274859_LPS_24h
CDK5RAP2	9	6	DEG_GSE151512_6h; DEG_GSE168797_Mock_CBD; DEG_GSE168797_SARS_CBD; DEG_GSE179661_HepG2; DEG_GSE179661_MHCC97H; DEG_GSE270378_CBD0.75_24h	3	DEG_GSE201508_cGAMP; DEG_GSE235310_Veh; DEG_GSE274859_LPS_24h
CDR2L	9	4	DEG_GSE151512_6h; DEG_GSE168797_Mock_CBD; DEG_GSE235310_LPS; DEG_GSE235310_Veh	5	DEG_GSE152088; DEG_GSE179661_HepG2; DEG_GSE179661_MHCC97H; DEG_GSE272113_CBD; DEG_GSE272113_sCBD
CDT1	9	4	DEG_GSE131565; DEG_GSE168797_Mock_CBD; DEG_GSE201508_cGAMP; DEG_GSE235310_LPS	5	DEG_GSE151512_24h; DEG_GSE179661_HepG2; DEG_GSE266113_WT; DEG_GSE272113_CBD; DEG_GSE272113_sCBD
CDYL	9	1	DEG_GSE152088	8	DEG_GSE131565; DEG_GSE168797_Mock_CBD; DEG_GSE168797_SARS_CBD; DEG_GSE179661_HepG2; DEG_GSE179661_MHCC97H; DEG_GSE235310_Veh; DEG_GSE274435_DMSO_24h; DEG_GSE274435_EtOH_24h
CEBPG	9	0	NA	9	DEG_GSE131565; DEG_GSE151512_24h; DEG_GSE151512_6h; DEG_GSE168797_Mock_CBD; DEG_GSE168797_SARS_CBD; DEG_GSE179661_HepG2; DEG_GSE179661_MHCC97H; DEG_GSE235310_Veh; DEG_GSE274859_LPS_24h
CELSR2	9	8	DEG_GSE151512_6h; DEG_GSE168797_Mock_CBD; DEG_GSE168797_SARS_CBD; DEG_GSE179661_HepG2; DEG_GSE179661_MHCC97H; DEG_GSE235310_LPS; DEG_GSE235310_Veh; DEG_GSE261716_CBD0.2_2d	1	DEG_GSE152088
CENPB	9	8	DEG_GSE131565; DEG_GSE151512_24h; DEG_GSE168797_Mock_CBD; DEG_GSE168797_SARS_CBD; DEG_GSE179661_MHCC97H; DEG_GSE201508_cGAMP; DEG_GSE235310_Veh; DEG_GSE261716_CBD20_2d	1	DEG_GSE272113_CBD
CENPH	9	5	DEG_GSE131565; DEG_GSE168797_Mock_CBD; DEG_GSE168797_SARS_CBD; DEG_GSE179661_HepG2; DEG_GSE179661_MHCC97H	4	DEG_GSE151512_24h; DEG_GSE151512_6h; DEG_GSE235310_LPS; DEG_GSE235310_Veh
CENPU	9	7	DEG_GSE131565; DEG_GSE151512_24h; DEG_GSE168797_Mock_CBD; DEG_GSE168797_SARS_CBD; DEG_GSE179661_HepG2; DEG_GSE235310_LPS; DEG_GSE235310_Veh	2	DEG_GSE201508_enthanol; DEG_GSE272113_CBD
CENPX	9	7	DEG_GSE131565; DEG_GSE151512_24h; DEG_GSE168797_Mock_CBD; DEG_GSE179661_MHCC97H; DEG_GSE201508_cGAMP; DEG_GSE235310_Veh; DEG_GSE274859_LPS_24h	2	DEG_GSE152088; DEG_GSE261716_CBD20_2d
CFAP36	9	3	DEG_GSE179661_HepG2; DEG_GSE272113_CBD; DEG_GSE272113_sCBD	6	DEG_GSE131565; DEG_GSE151512_12h; DEG_GSE168797_SARS_CBD; DEG_GSE179661_MHCC97H; DEG_GSE235310_LPS; DEG_GSE235310_Veh
CGREF1	9	6	DEG_GSE131565; DEG_GSE168797_SARS_CBDV; DEG_GSE272113_CBD; DEG_GSE272113_sCBD; DEG_GSE274435_DMSO_24h; DEG_GSE274435_EtOH_24h	3	DEG_GSE151512_12h; DEG_GSE261716_CBD0.2_28d; DEG_GSE261716_CBD20_28d
CHAF1A	9	7	DEG_GSE131565; DEG_GSE151512_24h; DEG_GSE168797_Mock_CBD; DEG_GSE168797_SARS_CBD; DEG_GSE179661_HepG2; DEG_GSE261716_CBD10_28d; DEG_GSE274859_LPS_24h	2	DEG_GSE266113_WT; DEG_GSE272113_CBD
CHKA	9	3	DEG_GSE261716_CBD0.2_28d; DEG_GSE261716_CBD10_28d; DEG_GSE261716_CBD20_28d	6	DEG_GSE179661_MHCC97H; DEG_GSE235310_LPS; DEG_GSE235310_Veh; DEG_GSE272113_CBD; DEG_GSE272113_sCBD; DEG_GSE274859_LPS_24h
CHST11	9	3	DEG_GSE131565; DEG_GSE201508_cGAMP; DEG_GSE274859_LPS_24h	6	DEG_GSE168797_Mock_CBD; DEG_GSE168797_SARS_CBD; DEG_GSE235310_LPS; DEG_GSE235310_Veh; DEG_GSE272113_CBD; DEG_GSE272113_sCBD
CKB	9	8	DEG_GSE131565; DEG_GSE151512_24h; DEG_GSE168797_Mock_CBD; DEG_GSE179661_HepG2; DEG_GSE235310_LPS; DEG_GSE272113_CBD; DEG_GSE272113_sCBD; GSE70689_CBD_wLPS	1	DEG_GSE152088
CKS2	9	5	DEG_GSE131565; DEG_GSE151512_12h; DEG_GSE168797_Mock_CBD; DEG_GSE168797_SARS_CBD; DEG_GSE274859_LPS_24h	4	DEG_GSE179661_HepG2; DEG_GSE179661_MHCC97H; DEG_GSE261716_CBD20_28d; DEG_GSE261716_CBD20_2d
CLN3	9	2	DEG_GSE232624_Veh_CBD0.75_12h; DEG_GSE232624_Veh_CBD3_12h	7	DEG_GSE131565; DEG_GSE168797_Mock_CBD; DEG_GSE168797_SARS_CBD; DEG_GSE179661_MHCC97H; DEG_GSE235310_LPS; DEG_GSE235310_Veh; DEG_GSE272113_sCBD
CLN6	9	6	DEG_GSE131565; DEG_GSE151512_24h; DEG_GSE168797_Mock_CBD; DEG_GSE168797_SARS_CBD; DEG_GSE179661_MHCC97H; DEG_GSE274859_LPS_24h	3	DEG_GSE235310_LPS; DEG_GSE235310_Veh; DEG_GSE266113_WT
CLSTN1	9	8	DEG_GSE131565; DEG_GSE151512_12h; DEG_GSE151512_24h; DEG_GSE168797_Mock_CBD; DEG_GSE168797_SARS_CBD; DEG_GSE179661_MHCC97H; DEG_GSE235310_LPS; DEG_GSE274859_LPS_24h	1	DEG_GSE272113_CBD
CMBL	9	5	DEG_GSE131565; DEG_GSE168797_Mock_CBD; DEG_GSE179661_MHCC97H; DEG_GSE272113_CBD; DEG_GSE272113_sCBD	4	DEG_GSE151512_24h; DEG_GSE261716_CBD0.2_28d; DEG_GSE261716_CBD20_28d; DEG_GSE261716_CBD20_2d
CMTM4	9	5	DEG_GSE168797_Mock_CBD; DEG_GSE168797_SARS_CBD; DEG_GSE179661_MHCC97H; DEG_GSE235310_LPS; DEG_GSE235310_Veh	4	DEG_GSE131565; DEG_GSE151512_24h; DEG_GSE272113_CBD; DEG_GSE272113_sCBD
CNKSR3	9	4	DEG_GSE232624_EtOH0.75_CBD0.75_6h; DEG_GSE232624_Veh_CBD3_12h; DEG_GSE235310_LPS; DEG_GSE235310_Veh	5	DEG_GSE131565; DEG_GSE151512_12h; DEG_GSE151512_24h; DEG_GSE179661_HepG2; DEG_GSE179661_MHCC97H
CNN3	9	8	DEG_GSE151512_12h; DEG_GSE151512_24h; DEG_GSE168797_Mock_CBD; DEG_GSE168797_SARS_CBD; DEG_GSE179661_HepG2; DEG_GSE235310_LPS; DEG_GSE272113_CBD; DEG_GSE272113_sCBD	1	DEG_GSE274435_DMSO_24h
CNNM4	9	1	DEG_GSE272113_sCBD	8	DEG_GSE131565; DEG_GSE168797_Mock_CBD; DEG_GSE168797_SARS_CBD; DEG_GSE168797_SARS_CBDV; DEG_GSE179661_HepG2; DEG_GSE179661_MHCC97H; DEG_GSE235310_LPS; DEG_GSE235310_Veh
CNP	9	8	DEG_GSE131565; DEG_GSE151512_12h; DEG_GSE151512_24h; DEG_GSE168797_Mock_CBD; DEG_GSE168797_SARS_CBD; DEG_GSE179661_HepG2; DEG_GSE201508_cGAMP; DEG_GSE261716_CBD0.2_28d	1	DEG_GSE235310_Veh
CNPY4	9	9	DEG_GSE131565; DEG_GSE151512_6h; DEG_GSE179661_HepG2; DEG_GSE179661_MHCC97H; DEG_GSE235310_Veh; DEG_GSE261716_CBD0.2_28d; DEG_GSE261716_CBD20_28d; DEG_GSE272113_CBD; DEG_GSE274859_LPS_24h	0	NA
COL1A1	9	7	DEG_GSE131565; DEG_GSE151512_6h; DEG_GSE232624_Veh_CBD3_12h; DEG_GSE235310_LPS; DEG_GSE261716_CBD0.2_28d; DEG_GSE261716_CBD20_28d; DEG_GSE272113_sCBD	2	DEG_GSE152088; DEG_GSE232624_EtOH0.25_CBD0.75_12h
COX19	9	4	DEG_GSE151512_12h; DEG_GSE179661_HepG2; DEG_GSE272113_CBD; DEG_GSE272113_sCBD	5	DEG_GSE131565; DEG_GSE168797_Mock_CBD; DEG_GSE168797_SARS_CBD; DEG_GSE179661_MHCC97H; DEG_GSE261716_CBD0.2_2d
CPEB2	9	4	DEG_GSE168797_SARS_CBD; DEG_GSE168797_SARS_CBDV; DEG_GSE261716_CBD0.2_2d; DEG_GSE272113_sCBD	5	DEG_GSE131565; DEG_GSE179661_HepG2; DEG_GSE179661_MHCC97H; DEG_GSE235310_Veh; DEG_GSE274859_LPS_24h
CPEB4	9	2	DEG_GSE168797_SARS_CBDV; DEG_GSE261716_CBD10_28d	7	DEG_GSE131565; DEG_GSE168797_Mock_CBD; DEG_GSE168797_Mock_CBDV; DEG_GSE179661_HepG2; DEG_GSE179661_MHCC97H; DEG_GSE201508_cGAMP; DEG_GSE274859_LPS_24h
CPLX2	9	8	DEG_GSE168797_Mock_CBD; DEG_GSE168797_SARS_CBD; DEG_GSE168797_SARS_CBDV; DEG_GSE179661_HepG2; DEG_GSE179661_MHCC97H; DEG_GSE261716_CBD0.2_28d; DEG_GSE272113_sCBD; DEG_GSE274435_DMSO_24h	1	DEG_GSE168797_Mock_CBDV
CPT1A	9	2	DEG_GSE201508_enthanol; DEG_GSE274859_LPS_24h	7	DEG_GSE131565; DEG_GSE151512_12h; DEG_GSE151512_24h; DEG_GSE151512_6h; DEG_GSE168797_Mock_CBD; DEG_GSE168797_SARS_CBD; DEG_GSE261716_CBD0.2_28d
CRELD1	9	2	DEG_GSE261716_CBD20_28d; DEG_GSE272113_CBD	7	DEG_GSE131565; DEG_GSE168797_Mock_CBD; DEG_GSE168797_SARS_CBD; DEG_GSE179661_HepG2; DEG_GSE179661_MHCC97H; DEG_GSE201508_cGAMP; DEG_GSE201508_enthanol
CRIP2	9	5	DEG_GSE131565; DEG_GSE168797_Mock_CBD; DEG_GSE168797_SARS_CBD; DEG_GSE261716_CBD20_28d; DEG_GSE272113_CBD	4	DEG_GSE152088; DEG_GSE179661_HepG2; DEG_GSE179661_MHCC97H; DEG_GSE232624_EtOH0.75_CBD0.75_6h
CROT	9	6	DEG_GSE131565; DEG_GSE151512_24h; DEG_GSE168797_Mock_CBD; DEG_GSE179661_HepG2; DEG_GSE179661_MHCC97H; DEG_GSE232624_Veh_CBD3_12h	3	DEG_GSE261716_CBD0.2_28d; DEG_GSE261716_CBD20_28d; DEG_GSE274859_LPS_24h
CSF2RA	9	4	DEG_GSE232624_EtOH0.75_CBD0.75_6h; DEG_GSE232624_Veh_CBD3_12h; DEG_GSE235310_LPS; DEG_GSE235310_Veh	5	DEG_GSE168797_Mock_CBD; DEG_GSE168797_SARS_CBD; DEG_GSE168797_SARS_CBDV; DEG_GSE261716_CBD20_28d; DEG_GSE274859_LPS_24h
CTPS2	9	6	DEG_GSE131565; DEG_GSE151512_24h; DEG_GSE179661_HepG2; DEG_GSE179661_MHCC97H; DEG_GSE235310_LPS; DEG_GSE235310_Veh	3	DEG_GSE168797_SARS_CBDV; DEG_GSE261716_CBD0.2_28d; DEG_GSE261716_CBD20_28d
CTSS	9	1	DEG_GSE261716_CBD0.2_2d	8	DEG_GSE168797_Mock_CBD; DEG_GSE168797_SARS_CBD; DEG_GSE168797_SARS_CBDV; DEG_GSE179661_MHCC97H; DEG_GSE201508_cGAMP; DEG_GSE201508_enthanol; DEG_GSE235310_LPS; DEG_GSE274859_LPS_24h
CUEDC1	9	7	DEG_GSE131565; DEG_GSE168797_SARS_CBD; DEG_GSE201508_cGAMP; DEG_GSE270378_CBD0.75_24h; DEG_GSE272113_CBD; DEG_GSE272113_sCBD; DEG_GSE274859_LPS_24h	2	DEG_GSE179661_HepG2; DEG_GSE235310_LPS
CXCL2	9	2	DEG_GSE168797_SARS_CBD; DEG_GSE168797_SARS_CBDV	7	DEG_GSE131565; DEG_GSE168797_Mock_CBD; DEG_GSE168797_Mock_CBDV; DEG_GSE179661_HepG2; DEG_GSE179661_MHCC97H; DEG_GSE261716_CBD20_28d; DEG_GSE261716_CBD20_2d
CXCR4	9	7	DEG_GSE151512_12h; DEG_GSE151512_24h; DEG_GSE151512_6h; DEG_GSE168797_Mock_CBD; DEG_GSE168797_SARS_CBD; DEG_GSE272113_CBD; DEG_GSE272113_sCBD	2	DEG_GSE235310_Veh; DEG_GSE274859_LPS_24h
CYB5B	9	5	DEG_GSE131565; DEG_GSE179661_HepG2; DEG_GSE179661_MHCC97H; DEG_GSE261716_CBD0.2_28d; DEG_GSE274859_LPS_24h	4	DEG_GSE151512_12h; DEG_GSE151512_24h; DEG_GSE168797_Mock_CBDV; DEG_GSE168797_SARS_CBD
CYLD	9	5	DEG_GSE151512_24h; DEG_GSE168797_SARS_CBDV; DEG_GSE201508_cGAMP; DEG_GSE235310_LPS; DEG_GSE274859_LPS_24h	4	DEG_GSE131565; DEG_GSE168797_Mock_CBD; DEG_GSE179661_HepG2; DEG_GSE179661_MHCC97H
DAG1	9	8	DEG_GSE151512_24h; DEG_GSE168797_Mock_CBD; DEG_GSE168797_SARS_CBD; DEG_GSE179661_HepG2; DEG_GSE179661_MHCC97H; DEG_GSE261716_CBD0.2_2d; DEG_GSE272113_sCBD; DEG_GSE274859_LPS_24h	1	DEG_GSE235310_Veh
DBI	9	4	DEG_GSE168797_Mock_CBD; DEG_GSE179661_HepG2; DEG_GSE179661_MHCC97H; DEG_GSE274859_LPS_24h	5	DEG_GSE168797_SARS_CBDV; DEG_GSE201508_enthanol; DEG_GSE261716_CBD0.2_2d; DEG_GSE261716_CBD20_2d; DEG_GSE272113_sCBD
DCK	9	7	DEG_GSE131565; DEG_GSE168797_Mock_CBD; DEG_GSE168797_SARS_CBD; DEG_GSE179661_HepG2; DEG_GSE235310_LPS; DEG_GSE274859_LPS_24h; GSE70689_CBD_NoLPS	2	DEG_GSE266113_WT; DEG_GSE272113_CBD
DCTPP1	9	8	DEG_GSE131565; DEG_GSE151512_24h; DEG_GSE168797_Mock_CBD; DEG_GSE179661_MHCC97H; DEG_GSE201508_cGAMP; DEG_GSE235310_LPS; DEG_GSE235310_Veh; DEG_GSE274859_LPS_24h	1	DEG_GSE266113_WT
DDAH2	9	6	DEG_GSE168797_Mock_CBD; DEG_GSE201508_cGAMP; DEG_GSE235310_LPS; DEG_GSE235310_Veh; DEG_GSE272113_CBD; DEG_GSE272113_sCBD	3	DEG_GSE131565; DEG_GSE179661_HepG2; DEG_GSE179661_MHCC97H
DDIAS	9	9	DEG_GSE131565; DEG_GSE151512_24h; DEG_GSE152088; DEG_GSE168797_Mock_CBD; DEG_GSE168797_SARS_CBD; DEG_GSE179661_HepG2; DEG_GSE235310_Veh; DEG_GSE272113_CBD; DEG_GSE272113_sCBD	0	NA
DDIT4L	9	2	DEG_GSE235310_LPS; DEG_GSE272113_CBD	7	DEG_GSE131565; DEG_GSE168797_Mock_CBD; DEG_GSE201508_cGAMP; DEG_GSE201508_enthanol; DEG_GSE235310_Veh; DEG_GSE274435_DMSO_24h; DEG_GSE274435_EtOH_24h
DDR2	9	2	DEG_GSE131565; DEG_GSE168797_SARS_CBDV	7	DEG_GSE151512_12h; DEG_GSE151512_24h; DEG_GSE151512_6h; DEG_GSE168797_Mock_CBD; DEG_GSE179661_MHCC97H; DEG_GSE274435_DMSO_24h; DEG_GSE274859_LPS_24h
DDX11	9	7	DEG_GSE131565; DEG_GSE168797_Mock_CBD; DEG_GSE168797_SARS_CBD; DEG_GSE179661_HepG2; DEG_GSE179661_MHCC97H; DEG_GSE261716_CBD20_28d; DEG_GSE274859_LPS_24h	2	DEG_GSE151512_12h; DEG_GSE266113_WT
DENND5B	9	4	DEG_GSE131565; DEG_GSE168797_Mock_CBD; DEG_GSE168797_SARS_CBD; DEG_GSE272113_sCBD	5	DEG_GSE151512_24h; DEG_GSE179661_HepG2; DEG_GSE179661_MHCC97H; DEG_GSE235310_Veh; DEG_GSE274859_LPS_24h
DERL2	9	1	DEG_GSE151512_24h	8	DEG_GSE131565; DEG_GSE168797_Mock_CBD; DEG_GSE168797_SARS_CBD; DEG_GSE179661_HepG2; DEG_GSE179661_MHCC97H; DEG_GSE201508_cGAMP; DEG_GSE201508_enthanol; DEG_GSE274859_LPS_24h
DGUOK	9	5	DEG_GSE151512_12h; DEG_GSE151512_24h; DEG_GSE179661_HepG2; DEG_GSE235310_LPS; DEG_GSE235310_Veh	4	DEG_GSE168797_Mock_CBD; DEG_GSE168797_SARS_CBD; DEG_GSE168797_SARS_CBDV; DEG_GSE179661_MHCC97H
DHFR	9	8	DEG_GSE131565; DEG_GSE151512_24h; DEG_GSE168797_Mock_CBD; DEG_GSE168797_SARS_CBD; DEG_GSE179661_HepG2; DEG_GSE179661_MHCC97H; DEG_GSE235310_LPS; DEG_GSE274859_LPS_24h	1	DEG_GSE235310_Veh
DHTKD1	9	7	DEG_GSE151512_12h; DEG_GSE151512_24h; DEG_GSE168797_Mock_CBD; DEG_GSE168797_SARS_CBD; DEG_GSE179661_HepG2; DEG_GSE235310_LPS; DEG_GSE235310_Veh	2	DEG_GSE179661_MHCC97H; DEG_GSE232624_EtOH0.25_CBD0.75_12h
DHX34	9	5	DEG_GSE131565; DEG_GSE151512_12h; DEG_GSE151512_24h; DEG_GSE261716_CBD20_28d; DEG_GSE274859_LPS_24h	4	DEG_GSE168797_Mock_CBD; DEG_GSE168797_SARS_CBD; DEG_GSE179661_HepG2; DEG_GSE179661_MHCC97H
DHX9	9	9	DEG_GSE131565; DEG_GSE151512_12h; DEG_GSE151512_24h; DEG_GSE168797_SARS_CBDV; DEG_GSE179661_HepG2; DEG_GSE179661_MHCC97H; DEG_GSE232624_EtOH0.25_CBD0.75_12h; DEG_GSE261716_CBD20_2d; DEG_GSE274859_LPS_24h	0	NA
DIO2	9	7	DEG_GSE151512_12h; DEG_GSE151512_6h; DEG_GSE168797_Mock_CBD; DEG_GSE168797_SARS_CBD; DEG_GSE232624_EtOH0.75_CBD0.75_6h; DEG_GSE272113_CBD; DEG_GSE272113_sCBD	2	DEG_GSE232624_EtOH0.25_CBD0.75_12h; DEG_GSE274859_LPS_24h
DKK3	9	6	DEG_GSE131565; DEG_GSE168797_Mock_CBD; DEG_GSE168797_SARS_CBD; DEG_GSE179661_MHCC97H; DEG_GSE272113_CBD; DEG_GSE272113_sCBD	3	DEG_GSE168797_SARS_CBDV; DEG_GSE179661_HepG2; DEG_GSE232624_Veh_CBD3_12h
DNAJB5	9	4	DEG_GSE131565; DEG_GSE261716_CBD20_28d; DEG_GSE272113_CBD; DEG_GSE272113_sCBD	5	DEG_GSE168797_SARS_CBD; DEG_GSE179661_HepG2; DEG_GSE179661_MHCC97H; DEG_GSE201508_cGAMP; DEG_GSE235310_LPS
DNAJC10	9	1	DEG_GSE152088	8	DEG_GSE131565; DEG_GSE151512_12h; DEG_GSE151512_24h; DEG_GSE168797_Mock_CBD; DEG_GSE168797_SARS_CBD; DEG_GSE235310_LPS; DEG_GSE261716_CBD20_28d; DEG_GSE274859_LPS_24h
DNAJC9	9	8	DEG_GSE131565; DEG_GSE151512_12h; DEG_GSE151512_24h; DEG_GSE168797_Mock_CBD; DEG_GSE168797_SARS_CBD; DEG_GSE201508_cGAMP; DEG_GSE235310_LPS; DEG_GSE274859_LPS_24h	1	DEG_GSE266113_WT
DNAL1	9	2	DEG_GSE232624_Veh_CBD3_12h; DEG_GSE270378_CBD0.75_6h	7	DEG_GSE131565; DEG_GSE151512_6h; DEG_GSE168797_Mock_CBD; DEG_GSE168797_SARS_CBD; DEG_GSE179661_MHCC97H; DEG_GSE235310_LPS; DEG_GSE235310_Veh
DNMT3B	9	5	DEG_GSE168797_Mock_CBD; DEG_GSE168797_SARS_CBD; DEG_GSE179661_HepG2; DEG_GSE235310_LPS; DEG_GSE261716_CBD20_28d	4	DEG_GSE131565; DEG_GSE201508_cGAMP; DEG_GSE272113_CBD; DEG_GSE272113_sCBD
DNTTIP2	9	3	DEG_GSE131565; DEG_GSE152088; DEG_GSE201508_cGAMP	6	DEG_GSE151512_6h; DEG_GSE168797_Mock_CBD; DEG_GSE179661_HepG2; DEG_GSE179661_MHCC97H; DEG_GSE261716_CBD0.2_28d; DEG_GSE261716_CBD20_28d
DOCK6	9	4	DEG_GSE168797_SARS_CBDV; DEG_GSE232624_EtOH0.75_CBD0.75_12h; DEG_GSE261716_CBD0.2_28d; DEG_GSE261716_CBD20_28d	5	DEG_GSE151512_12h; DEG_GSE151512_24h; DEG_GSE179661_MHCC97H; DEG_GSE235310_Veh; DEG_GSE266113_mutNdufs4
DOK3	9	6	DEG_GSE151512_12h; DEG_GSE151512_24h; DEG_GSE151512_3h; DEG_GSE151512_6h; DEG_GSE168797_Mock_CBD; DEG_GSE168797_SARS_CBD	3	DEG_GSE131565; DEG_GSE235310_LPS; DEG_GSE235310_Veh
DPP7	9	0	NA	9	DEG_GSE151512_12h; DEG_GSE152088; DEG_GSE168797_Mock_CBD; DEG_GSE168797_SARS_CBD; DEG_GSE261716_CBD0.2_2d; DEG_GSE270378_CBD0.75_24h; DEG_GSE272113_CBD; DEG_GSE272113_sCBD; DEG_GSE274859_LPS_24h
DSCC1	9	7	DEG_GSE131565; DEG_GSE168797_Mock_CBD; DEG_GSE168797_SARS_CBD; DEG_GSE179661_HepG2; DEG_GSE179661_MHCC97H; DEG_GSE201508_cGAMP; DEG_GSE274859_LPS_24h	2	DEG_GSE151512_24h; DEG_GSE151512_6h
DTL	9	8	DEG_GSE131565; DEG_GSE151512_12h; DEG_GSE151512_24h; DEG_GSE168797_Mock_CBD; DEG_GSE168797_SARS_CBD; DEG_GSE179661_HepG2; DEG_GSE179661_MHCC97H; DEG_GSE274859_LPS_24h	1	DEG_GSE266113_WT
DTX2	9	3	DEG_GSE168797_Mock_CBD; DEG_GSE168797_SARS_CBD; DEG_GSE179661_MHCC97H	6	DEG_GSE179661_HepG2; DEG_GSE235310_LPS; DEG_GSE235310_Veh; DEG_GSE272113_CBD; DEG_GSE272113_sCBD; DEG_GSE274859_LPS_24h
DTX4	9	6	DEG_GSE179661_HepG2; DEG_GSE179661_MHCC97H; DEG_GSE261716_CBD10_28d; DEG_GSE261716_CBD20_28d; DEG_GSE261716_CBD20_2d; DEG_GSE275998_CDB10	3	DEG_GSE235310_LPS; DEG_GSE235310_Veh; DEG_GSE274859_LPS_24h
DUSP8	9	5	DEG_GSE151512_12h; DEG_GSE151512_6h; DEG_GSE168797_SARS_CBD; DEG_GSE168797_SARS_CBDV; DEG_GSE261716_CBD20_28d	4	DEG_GSE179661_HepG2; DEG_GSE179661_MHCC97H; DEG_GSE274859_LPS_24h; GSE70689_CBD_wLPS
DYNC2I2	9	6	DEG_GSE131565; DEG_GSE151512_24h; DEG_GSE168797_Mock_CBD; DEG_GSE168797_SARS_CBD; DEG_GSE179661_MHCC97H; DEG_GSE201508_cGAMP	3	DEG_GSE152088; DEG_GSE235310_LPS; DEG_GSE235310_Veh
DZIP3	9	7	DEG_GSE131565; DEG_GSE151512_24h; DEG_GSE168797_Mock_CBD; DEG_GSE168797_SARS_CBD; DEG_GSE179661_HepG2; DEG_GSE179661_MHCC97H; DEG_GSE235310_LPS	2	DEG_GSE270378_CBD0.75_6h; DEG_GSE270378_CBD1.5_6h
E2F7	9	4	DEG_GSE151512_24h; DEG_GSE168797_Mock_CBD; DEG_GSE168797_SARS_CBD; DEG_GSE274859_LPS_24h	5	DEG_GSE131565; DEG_GSE179661_MHCC97H; DEG_GSE201508_cGAMP; DEG_GSE235310_LPS; DEG_GSE266113_WT
EDF1	9	4	DEG_GSE151512_24h; DEG_GSE201508_cGAMP; DEG_GSE235310_LPS; DEG_GSE272113_CBD	5	DEG_GSE131565; DEG_GSE168797_Mock_CBD; DEG_GSE168797_SARS_CBD; DEG_GSE179661_HepG2; DEG_GSE261716_CBD0.2_2d
EEA1	9	5	DEG_GSE131565; DEG_GSE152088; DEG_GSE168797_Mock_CBDV; DEG_GSE168797_SARS_CBD; DEG_GSE261716_CBD10_28d	4	DEG_GSE235310_LPS; DEG_GSE272113_CBD; DEG_GSE272113_sCBD; DEG_GSE274859_LPS_24h
EEPD1	9	1	DEG_GSE168797_Mock_CBDV	8	DEG_GSE151512_24h; DEG_GSE168797_Mock_CBD; DEG_GSE168797_SARS_CBDV; DEG_GSE179661_MHCC97H; DEG_GSE201508_cGAMP; DEG_GSE201508_enthanol; DEG_GSE235310_LPS; DEG_GSE235310_Veh
EGLN2	9	4	DEG_GSE168797_Mock_CBD; DEG_GSE168797_SARS_CBD; DEG_GSE235310_LPS; DEG_GSE261716_CBD20_28d	5	DEG_GSE152088; DEG_GSE179661_HepG2; DEG_GSE179661_MHCC97H; DEG_GSE201508_enthanol; DEG_GSE272113_CBD
EIF5	9	2	DEG_GSE151512_3h; DEG_GSE151512_6h	7	DEG_GSE131565; DEG_GSE168797_Mock_CBD; DEG_GSE168797_SARS_CBD; DEG_GSE179661_HepG2; DEG_GSE179661_MHCC97H; DEG_GSE235310_Veh; DEG_GSE274859_LPS_24h
ELL	9	4	DEG_GSE151512_24h; DEG_GSE168797_SARS_CBDV; DEG_GSE201508_cGAMP; DEG_GSE235310_Veh	5	DEG_GSE131565; DEG_GSE168797_Mock_CBD; DEG_GSE179661_HepG2; DEG_GSE179661_MHCC97H; DEG_GSE272113_CBD
ELL2	9	2	DEG_GSE168797_SARS_CBDV; DEG_GSE261716_CBD0.2_2d	7	DEG_GSE131565; DEG_GSE168797_Mock_CBD; DEG_GSE179661_HepG2; DEG_GSE179661_MHCC97H; DEG_GSE235310_Veh; DEG_GSE272113_CBD; DEG_GSE272113_sCBD
ELOVL1	9	1	DEG_GSE261716_CBD0.2_28d	8	DEG_GSE131565; DEG_GSE151512_12h; DEG_GSE151512_24h; DEG_GSE168797_Mock_CBD; DEG_GSE179661_HepG2; DEG_GSE201508_cGAMP; DEG_GSE201508_enthanol; DEG_GSE272113_sCBD
ELOVL5	9	2	DEG_GSE168797_Mock_CBD; DEG_GSE274859_LPS_24h	7	DEG_GSE151512_12h; DEG_GSE151512_24h; DEG_GSE151512_6h; DEG_GSE201508_cGAMP; DEG_GSE201508_enthanol; DEG_GSE235310_LPS; DEG_GSE261716_CBD0.2_28d
ENDOD1	9	8	DEG_GSE131565; DEG_GSE168797_Mock_CBD; DEG_GSE179661_HepG2; DEG_GSE179661_MHCC97H; DEG_GSE201508_cGAMP; DEG_GSE272113_CBD; DEG_GSE272113_sCBD; DEG_GSE274859_LPS_24h	1	DEG_GSE151512_24h
ENO2	9	1	DEG_GSE151512_24h	8	DEG_GSE131565; DEG_GSE168797_SARS_CBD; DEG_GSE168797_SARS_CBDV; DEG_GSE201508_cGAMP; DEG_GSE235310_LPS; DEG_GSE235310_Veh; DEG_GSE272113_CBD; DEG_GSE272113_sCBD
ENPP2	9	9	DEG_GSE131565; DEG_GSE151512_12h; DEG_GSE151512_24h; DEG_GSE151512_6h; DEG_GSE179661_HepG2; DEG_GSE179661_MHCC97H; DEG_GSE261716_CBD0.2_2d; DEG_GSE272113_CBD; DEG_GSE272113_sCBD	0	NA
EPHB3	9	5	DEG_GSE179661_MHCC97H; DEG_GSE235310_LPS; DEG_GSE266113_WT; DEG_GSE272113_CBD; DEG_GSE272113_sCBD	4	DEG_GSE131565; DEG_GSE151512_24h; DEG_GSE152088; DEG_GSE270378_CBD0.75_24h
EPHX2	9	4	DEG_GSE131565; DEG_GSE168797_Mock_CBD; DEG_GSE179661_HepG2; DEG_GSE179661_MHCC97H	5	DEG_GSE151512_24h; DEG_GSE261716_CBD0.2_28d; DEG_GSE261716_CBD0.2_2d; DEG_GSE261716_CBD10_28d; DEG_GSE261716_CBD20_28d
EPS8	9	0	NA	9	DEG_GSE131565; DEG_GSE168797_Mock_CBD; DEG_GSE168797_SARS_CBD; DEG_GSE179661_MHCC97H; DEG_GSE235310_LPS; DEG_GSE235310_Veh; DEG_GSE272113_CBD; DEG_GSE272113_sCBD; DEG_GSE274859_LPS_24h
ERFE	9	4	DEG_GSE131565; DEG_GSE272113_CBD; DEG_GSE272113_sCBD; DEG_GSE274859_LPS_24h	5	DEG_GSE151512_12h; DEG_GSE151512_24h; DEG_GSE179661_HepG2; DEG_GSE179661_MHCC97H; DEG_GSE235310_Veh
ERGIC1	9	5	DEG_GSE131565; DEG_GSE168797_Mock_CBD; DEG_GSE168797_SARS_CBD; DEG_GSE179661_MHCC97H; DEG_GSE235310_LPS	4	DEG_GSE235310_Veh; DEG_GSE272113_CBD; DEG_GSE272113_sCBD; DEG_GSE274859_LPS_24h
ERO1B	9	0	NA	9	DEG_GSE131565; DEG_GSE151512_12h; DEG_GSE151512_24h; DEG_GSE168797_Mock_CBD; DEG_GSE168797_SARS_CBD; DEG_GSE179661_HepG2; DEG_GSE179661_MHCC97H; DEG_GSE201508_cGAMP; DEG_GSE235310_LPS
ETFDH	9	5	DEG_GSE179661_HepG2; DEG_GSE232624_EtOH0.75_CBD0.75_6h; DEG_GSE232624_Veh_CBD3_12h; DEG_GSE272113_CBD; DEG_GSE272113_sCBD	4	DEG_GSE131565; DEG_GSE151512_24h; DEG_GSE168797_SARS_CBD; DEG_GSE261716_CBD0.2_28d
EVL	9	6	DEG_GSE131565; DEG_GSE168797_Mock_CBD; DEG_GSE168797_SARS_CBD; DEG_GSE179661_HepG2; DEG_GSE232624_Veh_CBD0.75_12h; DEG_GSE232624_Veh_CBD3_12h	3	DEG_GSE151512_24h; DEG_GSE232624_EtOH0.25_CBD0.75_12h; DEG_GSE235310_LPS
EXT1	9	5	DEG_GSE131565; DEG_GSE151512_12h; DEG_GSE151512_6h; DEG_GSE168797_Mock_CBDV; DEG_GSE235310_Veh	4	DEG_GSE168797_Mock_CBD; DEG_GSE179661_HepG2; DEG_GSE179661_MHCC97H; DEG_GSE272113_CBD
FADS3	9	0	NA	9	DEG_GSE131565; DEG_GSE151512_12h; DEG_GSE151512_24h; DEG_GSE152088; DEG_GSE168797_Mock_CBD; DEG_GSE179661_HepG2; DEG_GSE179661_MHCC97H; DEG_GSE201508_cGAMP; DEG_GSE201508_enthanol
FAM102A	9	1	DEG_GSE179661_MHCC97H	8	DEG_GSE131565; DEG_GSE151512_12h; DEG_GSE168797_Mock_CBD; DEG_GSE168797_SARS_CBD; DEG_GSE168797_SARS_CBDV; DEG_GSE179661_HepG2; DEG_GSE232624_Veh_CBD3_6h; DEG_GSE235310_Veh
FAM111A	9	6	DEG_GSE168797_Mock_CBD; DEG_GSE168797_SARS_CBD; DEG_GSE179661_HepG2; DEG_GSE179661_MHCC97H; DEG_GSE261716_CBD0.2_2d; DEG_GSE274859_LPS_24h	3	DEG_GSE235310_LPS; DEG_GSE261716_CBD20_28d; DEG_GSE266113_WT
FAM120A	9	6	DEG_GSE131565; DEG_GSE151512_24h; DEG_GSE151512_6h; DEG_GSE168797_Mock_CBD; DEG_GSE168797_SARS_CBD; DEG_GSE179661_MHCC97H	3	DEG_GSE235310_LPS; DEG_GSE272113_CBD; DEG_GSE272113_sCBD
FAM135A	9	3	DEG_GSE168797_SARS_CBDV; DEG_GSE235310_LPS; DEG_GSE272113_sCBD	6	DEG_GSE131565; DEG_GSE151512_12h; DEG_GSE151512_24h; DEG_GSE168797_Mock_CBD; DEG_GSE179661_MHCC97H; DEG_GSE274859_LPS_24h
FAM214B	9	1	DEG_GSE272113_sCBD	8	DEG_GSE131565; DEG_GSE151512_24h; DEG_GSE168797_Mock_CBD; DEG_GSE168797_SARS_CBD; DEG_GSE179661_HepG2; DEG_GSE179661_MHCC97H; DEG_GSE201508_cGAMP; DEG_GSE235310_LPS
FAM219A	9	2	DEG_GSE151512_24h; DEG_GSE151512_6h	7	DEG_GSE131565; DEG_GSE168797_Mock_CBD; DEG_GSE168797_SARS_CBD; DEG_GSE179661_HepG2; DEG_GSE179661_MHCC97H; DEG_GSE201508_cGAMP; DEG_GSE274859_LPS_24h
FAM83G	9	4	DEG_GSE168797_SARS_CBDV; DEG_GSE235310_LPS; DEG_GSE261716_CBD0.2_28d; DEG_GSE261716_CBD20_28d	5	DEG_GSE131565; DEG_GSE151512_24h; DEG_GSE168797_Mock_CBD; DEG_GSE179661_HepG2; DEG_GSE179661_MHCC97H
FBXO10	9	3	DEG_GSE151512_24h; DEG_GSE151512_6h; DEG_GSE235310_LPS	6	DEG_GSE131565; DEG_GSE168797_Mock_CBD; DEG_GSE168797_SARS_CBD; DEG_GSE179661_MHCC97H; DEG_GSE201508_cGAMP; DEG_GSE235310_Veh
FEM1A	9	7	DEG_GSE151512_24h; DEG_GSE168797_SARS_CBD; DEG_GSE179661_MHCC97H; DEG_GSE232624_Veh_CBD0.75_12h; DEG_GSE232624_Veh_CBD3_12h; DEG_GSE272113_sCBD; DEG_GSE274859_LPS_24h	2	DEG_GSE179661_HepG2; DEG_GSE232624_EtOH0.25_CBD0.75_12h
FGF2	9	2	DEG_GSE168797_Mock_CBDV; DEG_GSE266113_WT	7	DEG_GSE131565; DEG_GSE168797_Mock_CBD; DEG_GSE168797_SARS_CBD; DEG_GSE168797_SARS_CBDV; DEG_GSE179661_HepG2; DEG_GSE179661_MHCC97H; DEG_GSE274859_LPS_24h
FGFR4	9	7	DEG_GSE131565; DEG_GSE168797_Mock_CBD; DEG_GSE168797_SARS_CBD; DEG_GSE179661_MHCC97H; DEG_GSE261716_CBD0.2_28d; DEG_GSE261716_CBD20_28d; DEG_GSE272113_CBD	2	DEG_GSE151512_12h; DEG_GSE151512_24h
FHOD1	9	5	DEG_GSE131565; DEG_GSE168797_Mock_CBD; DEG_GSE179661_MHCC97H; DEG_GSE235310_Veh; DEG_GSE274859_LPS_24h	4	DEG_GSE151512_24h; DEG_GSE235310_LPS; DEG_GSE272113_CBD; DEG_GSE272113_sCBD
FKBP3	9	7	DEG_GSE131565; DEG_GSE151512_24h; DEG_GSE168797_Mock_CBD; DEG_GSE179661_HepG2; DEG_GSE179661_MHCC97H; DEG_GSE272113_CBD; DEG_GSE274859_LPS_24h	2	DEG_GSE168797_SARS_CBDV; DEG_GSE261716_CBD0.2_2d
FLCN	9	0	NA	9	DEG_GSE131565; DEG_GSE168797_Mock_CBD; DEG_GSE179661_HepG2; DEG_GSE179661_MHCC97H; DEG_GSE235310_LPS; DEG_GSE235310_Veh; DEG_GSE272113_CBD; DEG_GSE272113_sCBD; DEG_GSE274859_LPS_24h
FLVCR1	9	3	DEG_GSE131565; DEG_GSE179661_HepG2; DEG_GSE235310_LPS	6	DEG_GSE151512_12h; DEG_GSE151512_24h; DEG_GSE168797_SARS_CBD; DEG_GSE272113_CBD; DEG_GSE272113_sCBD; DEG_GSE274859_LPS_24h
FNDC3B	9	1	DEG_GSE261716_CBD0.2_2d	8	DEG_GSE131565; DEG_GSE151512_24h; DEG_GSE168797_SARS_CBD; DEG_GSE179661_MHCC97H; DEG_GSE201508_cGAMP; DEG_GSE235310_LPS; DEG_GSE235310_Veh; DEG_GSE272113_CBD
FOSL1	9	4	DEG_GSE152088; DEG_GSE168797_Mock_CBDV; DEG_GSE201508_cGAMP; DEG_GSE201508_enthanol	5	DEG_GSE131565; DEG_GSE168797_Mock_CBD; DEG_GSE179661_HepG2; DEG_GSE235310_LPS; DEG_GSE266113_WT
FOXM1	9	9	DEG_GSE131565; DEG_GSE151512_12h; DEG_GSE151512_24h; DEG_GSE151512_6h; DEG_GSE168797_Mock_CBD; DEG_GSE168797_SARS_CBD; DEG_GSE179661_HepG2; DEG_GSE179661_MHCC97H; DEG_GSE274859_LPS_24h	0	NA
FOXN2	9	2	DEG_GSE235310_LPS; DEG_GSE274859_LPS_24h	7	DEG_GSE151512_24h; DEG_GSE168797_Mock_CBD; DEG_GSE179661_HepG2; DEG_GSE179661_MHCC97H; DEG_GSE272113_CBD; DEG_GSE272113_sCBD; DEG_GSE274435_DMSO_24h
FOXN3	9	6	DEG_GSE131565; DEG_GSE179661_HepG2; DEG_GSE261716_CBD0.2_28d; DEG_GSE261716_CBD0.2_2d; DEG_GSE261716_CBD20_2d; DEG_GSE272113_CBD	3	DEG_GSE151512_24h; DEG_GSE179661_MHCC97H; DEG_GSE232624_EtOH0.25_CBD0.75_12h
FOXO1	9	6	DEG_GSE168797_SARS_CBDV; DEG_GSE235310_LPS; DEG_GSE261716_CBD20_28d; DEG_GSE261716_CBD20_2d; DEG_GSE272113_CBD; DEG_GSE272113_sCBD	3	DEG_GSE151512_24h; DEG_GSE168797_Mock_CBD; DEG_GSE179661_MHCC97H
FOXO3	9	3	DEG_GSE151512_12h; DEG_GSE151512_24h; DEG_GSE151512_6h	6	DEG_GSE131565; DEG_GSE168797_Mock_CBD; DEG_GSE179661_HepG2; DEG_GSE179661_MHCC97H; DEG_GSE201508_cGAMP; DEG_GSE235310_Veh
FRMD8	9	5	DEG_GSE151512_24h; DEG_GSE179661_MHCC97H; DEG_GSE232624_EtOH0.25_CBD0.75_12h; DEG_GSE235310_LPS; DEG_GSE235310_Veh	4	DEG_GSE131565; DEG_GSE179661_HepG2; DEG_GSE232624_Veh_CBD0.75_12h; DEG_GSE272113_CBD
FXR1	9	4	DEG_GSE235310_LPS; DEG_GSE272113_CBD; DEG_GSE272113_sCBD; DEG_GSE274859_LPS_24h	5	DEG_GSE151512_24h; DEG_GSE151512_6h; DEG_GSE168797_SARS_CBD; DEG_GSE179661_MHCC97H; DEG_GSE201508_cGAMP
G6PD	9	3	DEG_GSE131565; DEG_GSE168797_Mock_CBD; DEG_GSE179661_MHCC97H	6	DEG_GSE151512_24h; DEG_GSE168797_SARS_CBDV; DEG_GSE235310_LPS; DEG_GSE235310_Veh; DEG_GSE272113_CBD; DEG_GSE272113_sCBD
GABARAPL2	9	5	DEG_GSE168797_Mock_CBD; DEG_GSE179661_HepG2; DEG_GSE235310_LPS; DEG_GSE235310_Veh; DEG_GSE272113_CBD	4	DEG_GSE131565; DEG_GSE179661_MHCC97H; DEG_GSE201508_enthanol; DEG_GSE261716_CBD10_28d
GALE	9	3	DEG_GSE151512_24h; DEG_GSE179661_MHCC97H; DEG_GSE274859_LPS_24h	6	DEG_GSE168797_Mock_CBD; DEG_GSE168797_SARS_CBD; DEG_GSE179661_HepG2; DEG_GSE235310_LPS; DEG_GSE266113_WT; DEG_GSE272113_CBD
GAMT	9	8	DEG_GSE131565; DEG_GSE151512_24h; DEG_GSE168797_Mock_CBD; DEG_GSE179661_MHCC97H; DEG_GSE261716_CBD0.2_28d; DEG_GSE261716_CBD20_28d; DEG_GSE272113_CBD; DEG_GSE272113_sCBD	1	DEG_GSE152088
GAREM1	9	2	DEG_GSE151512_3h; DEG_GSE261716_CBD0.2_2d	7	DEG_GSE131565; DEG_GSE151512_12h; DEG_GSE151512_24h; DEG_GSE168797_Mock_CBD; DEG_GSE168797_SARS_CBD; DEG_GSE179661_HepG2; DEG_GSE179661_MHCC97H
GAS2L3	9	2	DEG_GSE168797_Mock_CBD; DEG_GSE168797_SARS_CBD	7	DEG_GSE131565; DEG_GSE151512_24h; DEG_GSE179661_MHCC97H; DEG_GSE201508_cGAMP; DEG_GSE235310_LPS; DEG_GSE272113_CBD; DEG_GSE274859_LPS_24h
GCHFR	9	4	DEG_GSE179661_MHCC97H; DEG_GSE266113_WT; DEG_GSE272113_CBD; DEG_GSE274859_LPS_24h	5	DEG_GSE131565; DEG_GSE152088; DEG_GSE235310_LPS; DEG_GSE235310_Veh; DEG_GSE261716_CBD0.2_2d
GM2A	9	4	DEG_GSE131565; DEG_GSE151512_24h; DEG_GSE179661_HepG2; DEG_GSE274859_LPS_24h	5	DEG_GSE168797_SARS_CBDV; DEG_GSE201508_cGAMP; DEG_GSE201508_enthanol; DEG_GSE235310_LPS; DEG_GSE235310_Veh
GNAI1	9	5	DEG_GSE131565; DEG_GSE151512_12h; DEG_GSE168797_SARS_CBDV; DEG_GSE201508_enthanol; DEG_GSE235310_Veh	4	DEG_GSE168797_Mock_CBD; DEG_GSE179661_HepG2; DEG_GSE179661_MHCC97H; DEG_GSE261716_CBD20_28d
GNL3	9	3	DEG_GSE131565; DEG_GSE152088; DEG_GSE235310_Veh	6	DEG_GSE168797_SARS_CBD; DEG_GSE179661_MHCC97H; DEG_GSE261716_CBD20_28d; DEG_GSE261716_CBD20_2d; DEG_GSE272113_CBD; DEG_GSE272113_sCBD
GOLIM4	9	5	DEG_GSE131565; DEG_GSE168797_Mock_CBD; DEG_GSE179661_HepG2; DEG_GSE179661_MHCC97H; DEG_GSE261716_CBD10_28d	4	DEG_GSE168797_Mock_CBDV; DEG_GSE232624_Veh_CBD3_6h; DEG_GSE235310_LPS; DEG_GSE274859_LPS_24h
GOLM1	9	8	DEG_GSE131565; DEG_GSE151512_12h; DEG_GSE151512_24h; DEG_GSE151512_6h; DEG_GSE168797_Mock_CBD; DEG_GSE168797_SARS_CBD; DEG_GSE179661_MHCC97H; DEG_GSE274859_LPS_24h	1	DEG_GSE272113_CBD
GPAM	9	9	DEG_GSE151512_12h; DEG_GSE151512_24h; DEG_GSE151512_6h; DEG_GSE168797_Mock_CBD; DEG_GSE168797_SARS_CBD; DEG_GSE179661_HepG2; DEG_GSE179661_MHCC97H; DEG_GSE201508_cGAMP; DEG_GSE274859_LPS_24h	0	NA
GPAT3	9	1	DEG_GSE168797_Mock_CBDV	8	DEG_GSE131565; DEG_GSE168797_Mock_CBD; DEG_GSE168797_SARS_CBD; DEG_GSE168797_SARS_CBDV; DEG_GSE179661_HepG2; DEG_GSE235310_LPS; DEG_GSE261716_CBD0.2_28d; DEG_GSE274859_LPS_24h
GPBP1	9	4	DEG_GSE168797_SARS_CBDV; DEG_GSE235310_LPS; DEG_GSE272113_CBD; DEG_GSE272113_sCBD	5	DEG_GSE131565; DEG_GSE168797_Mock_CBD; DEG_GSE179661_HepG2; DEG_GSE179661_MHCC97H; DEG_GSE274859_LPS_24h
GPR137B	9	0	NA	9	DEG_GSE131565; DEG_GSE151512_24h; DEG_GSE151512_6h; DEG_GSE179661_HepG2; DEG_GSE179661_MHCC97H; DEG_GSE201508_cGAMP; DEG_GSE272113_CBD; DEG_GSE272113_sCBD; DEG_GSE274859_LPS_24h
GPR35	9	2	DEG_GSE179661_MHCC97H; DEG_GSE201508_cGAMP	7	DEG_GSE131565; DEG_GSE168797_Mock_CBD; DEG_GSE179661_HepG2; DEG_GSE235310_LPS; DEG_GSE272113_CBD; DEG_GSE272113_sCBD; DEG_GSE274859_LPS_24h
GSN	9	9	DEG_GSE168797_Mock_CBD; DEG_GSE201508_cGAMP; DEG_GSE201508_enthanol; DEG_GSE235310_LPS; DEG_GSE235310_Veh; DEG_GSE266113_WT; DEG_GSE272113_CBD; DEG_GSE272113_sCBD; DEG_GSE274859_LPS_24h	0	NA
GTF2H3	9	3	DEG_GSE131565; DEG_GSE179661_HepG2; DEG_GSE179661_MHCC97H	6	DEG_GSE168797_Mock_CBD; DEG_GSE168797_SARS_CBD; DEG_GSE235310_LPS; DEG_GSE235310_Veh; DEG_GSE261716_CBD20_2d; DEG_GSE272113_CBD
GTF2I	9	8	DEG_GSE131565; DEG_GSE151512_24h; DEG_GSE168797_Mock_CBD; DEG_GSE168797_SARS_CBD; DEG_GSE179661_HepG2; DEG_GSE179661_MHCC97H; DEG_GSE261716_CBD20_28d; DEG_GSE272113_sCBD	1	DEG_GSE235310_LPS
GYS1	9	7	DEG_GSE131565; DEG_GSE151512_12h; DEG_GSE151512_24h; DEG_GSE179661_HepG2; DEG_GSE179661_MHCC97H; DEG_GSE235310_Veh; DEG_GSE274435_DMSO_4h	2	DEG_GSE272113_CBD; DEG_GSE272113_sCBD
H2AX	9	8	DEG_GSE131565; DEG_GSE151512_12h; DEG_GSE151512_24h; DEG_GSE168797_Mock_CBD; DEG_GSE179661_MHCC97H; DEG_GSE201508_cGAMP; DEG_GSE235310_LPS; DEG_GSE235310_Veh	1	DEG_GSE232624_Veh_CBD3_12h
HACD1	9	6	DEG_GSE131565; DEG_GSE168797_Mock_CBD; DEG_GSE179661_HepG2; DEG_GSE272113_CBD; DEG_GSE272113_sCBD; DEG_GSE274859_LPS_24h	3	DEG_GSE151512_12h; DEG_GSE151512_24h; DEG_GSE232624_Veh_CBD3_12h
HACD3	9	6	DEG_GSE131565; DEG_GSE151512_12h; DEG_GSE168797_Mock_CBD; DEG_GSE179661_HepG2; DEG_GSE179661_MHCC97H; DEG_GSE274859_LPS_24h	3	DEG_GSE235310_LPS; DEG_GSE261716_CBD0.2_28d; DEG_GSE261716_CBD0.2_2d
HADH	9	8	DEG_GSE131565; DEG_GSE151512_12h; DEG_GSE151512_24h; DEG_GSE168797_Mock_CBD; DEG_GSE168797_SARS_CBD; DEG_GSE179661_HepG2; DEG_GSE179661_MHCC97H; DEG_GSE201508_enthanol	1	DEG_GSE272113_sCBD
HARS2	9	7	DEG_GSE131565; DEG_GSE151512_12h; DEG_GSE151512_24h; DEG_GSE179661_MHCC97H; DEG_GSE235310_LPS; DEG_GSE235310_Veh; DEG_GSE261716_CBD20_28d	2	DEG_GSE179661_HepG2; DEG_GSE274859_LPS_24h
HDAC7	9	6	DEG_GSE131565; DEG_GSE168797_Mock_CBD; DEG_GSE168797_SARS_CBD; DEG_GSE201508_cGAMP; DEG_GSE261716_CBD20_28d; DEG_GSE274859_LPS_24h	3	DEG_GSE151512_12h; DEG_GSE179661_HepG2; DEG_GSE232624_EtOH0.75_CBD0.75_6h
HDHD3	9	2	DEG_GSE179661_MHCC97H; DEG_GSE235310_LPS	7	DEG_GSE131565; DEG_GSE151512_24h; DEG_GSE168797_Mock_CBD; DEG_GSE168797_SARS_CBD; DEG_GSE168797_SARS_CBDV; DEG_GSE179661_HepG2; DEG_GSE261716_CBD0.2_2d
HELZ2	9	4	DEG_GSE131565; DEG_GSE151512_6h; DEG_GSE201508_cGAMP; DEG_GSE201508_enthanol	5	DEG_GSE179661_HepG2; DEG_GSE179661_MHCC97H; DEG_GSE235310_Veh; DEG_GSE272113_CBD; DEG_GSE274859_LPS_24h
HERC4	9	5	DEG_GSE151512_3h; DEG_GSE168797_Mock_CBD; DEG_GSE168797_SARS_CBD; DEG_GSE272113_CBD; DEG_GSE274859_LPS_24h	4	DEG_GSE151512_24h; DEG_GSE179661_HepG2; DEG_GSE179661_MHCC97H; DEG_GSE201508_cGAMP
HMGB1	9	8	DEG_GSE131565; DEG_GSE151512_12h; DEG_GSE151512_24h; DEG_GSE168797_Mock_CBD; DEG_GSE179661_HepG2; DEG_GSE179661_MHCC97H; DEG_GSE235310_Veh; DEG_GSE274859_LPS_24h	1	DEG_GSE261716_CBD0.2_2d
HMGCL	9	2	DEG_GSE272113_CBD; DEG_GSE274859_LPS_24h	7	DEG_GSE131565; DEG_GSE168797_Mock_CBD; DEG_GSE168797_SARS_CBD; DEG_GSE261716_CBD0.2_2d; DEG_GSE261716_CBD10_28d; DEG_GSE261716_CBD20_28d; DEG_GSE261716_CBD20_2d
HNRNPA0	9	7	DEG_GSE131565; DEG_GSE151512_12h; DEG_GSE151512_24h; DEG_GSE168797_Mock_CBD; DEG_GSE168797_SARS_CBD; DEG_GSE201508_cGAMP; DEG_GSE274859_LPS_24h	2	DEG_GSE152088; DEG_GSE179661_HepG2
HNRNPA2B1	9	9	DEG_GSE131565; DEG_GSE151512_12h; DEG_GSE151512_24h; DEG_GSE168797_Mock_CBD; DEG_GSE168797_SARS_CBD; DEG_GSE179661_HepG2; DEG_GSE179661_MHCC97H; DEG_GSE235310_Veh; DEG_GSE274859_LPS_24h	0	NA
HNRNPDL	9	8	DEG_GSE131565; DEG_GSE151512_12h; DEG_GSE151512_24h; DEG_GSE168797_Mock_CBD; DEG_GSE168797_SARS_CBD; DEG_GSE201508_cGAMP; DEG_GSE201508_enthanol; DEG_GSE235310_LPS	1	DEG_GSE179661_MHCC97H
HNRNPM	9	9	DEG_GSE131565; DEG_GSE151512_12h; DEG_GSE151512_24h; DEG_GSE151512_6h; DEG_GSE168797_Mock_CBD; DEG_GSE179661_MHCC97H; DEG_GSE201508_enthanol; DEG_GSE235310_LPS; DEG_GSE235310_Veh	0	NA
HNRNPU	9	7	DEG_GSE131565; DEG_GSE151512_12h; DEG_GSE151512_24h; DEG_GSE168797_Mock_CBD; DEG_GSE261716_CBD10_28d; DEG_GSE270378_CBD0.325_24h; DEG_GSE274859_LPS_24h	2	DEG_GSE201508_cGAMP; DEG_GSE272113_CBD
HS6ST1	9	3	DEG_GSE131565; DEG_GSE168797_Mock_CBD; DEG_GSE274435_DMSO_24h	6	DEG_GSE151512_12h; DEG_GSE152088; DEG_GSE235310_LPS; DEG_GSE235310_Veh; DEG_GSE272113_CBD; DEG_GSE272113_sCBD
HSD17B14	9	1	DEG_GSE168797_Mock_CBDV	8	DEG_GSE131565; DEG_GSE151512_24h; DEG_GSE168797_Mock_CBD; DEG_GSE168797_SARS_CBD; DEG_GSE179661_MHCC97H; DEG_GSE235310_LPS; DEG_GSE235310_Veh; DEG_GSE274859_LPS_24h
HSP90AB1	9	4	DEG_GSE131565; DEG_GSE152088; DEG_GSE235310_Veh; DEG_GSE274859_LPS_24h	5	DEG_GSE168797_SARS_CBD; DEG_GSE179661_HepG2; DEG_GSE179661_MHCC97H; DEG_GSE201508_cGAMP; DEG_GSE266113_WT
HSPA6	9	2	DEG_GSE168797_SARS_CBDV; DEG_GSE235310_Veh	7	DEG_GSE131565; DEG_GSE168797_Mock_CBD; DEG_GSE168797_SARS_CBD; DEG_GSE179661_HepG2; DEG_GSE179661_MHCC97H; DEG_GSE201508_cGAMP; DEG_GSE235310_LPS
HTRA1	9	6	DEG_GSE131565; DEG_GSE168797_Mock_CBD; DEG_GSE168797_SARS_CBD; DEG_GSE179661_MHCC97H; DEG_GSE272113_CBD; DEG_GSE274435_EtOH_24h	3	DEG_GSE151512_24h; DEG_GSE168797_SARS_CBDV; DEG_GSE274859_LPS_24h
ID2	9	5	DEG_GSE168797_Mock_CBD; DEG_GSE179661_MHCC97H; DEG_GSE235310_LPS; DEG_GSE272113_CBD; DEG_GSE272113_sCBD	4	DEG_GSE151512_24h; DEG_GSE235310_Veh; DEG_GSE261716_CBD20_2d; DEG_GSE274859_LPS_24h
IDH2	9	8	DEG_GSE151512_12h; DEG_GSE151512_24h; DEG_GSE168797_Mock_CBD; DEG_GSE168797_SARS_CBD; DEG_GSE201508_cGAMP; DEG_GSE235310_Veh; DEG_GSE272113_CBD; DEG_GSE274859_LPS_24h	1	DEG_GSE235310_LPS
IER2	9	4	DEG_GSE168797_SARS_CBD; DEG_GSE168797_SARS_CBDV; DEG_GSE235310_LPS; DEG_GSE274859_LPS_24h	5	DEG_GSE131565; DEG_GSE152088; DEG_GSE179661_HepG2; DEG_GSE179661_MHCC97H; DEG_GSE272113_sCBD
IFIH1	9	4	DEG_GSE131565; DEG_GSE152088; DEG_GSE179661_HepG2; DEG_GSE201508_cGAMP	5	DEG_GSE168797_Mock_CBD; DEG_GSE168797_SARS_CBD; DEG_GSE179661_MHCC97H; DEG_GSE235310_Veh; DEG_GSE274859_LPS_24h
IFIT2	9	4	DEG_GSE131565; DEG_GSE152088; DEG_GSE201508_cGAMP; DEG_GSE232624_EtOH0.75_CBD0.75_12h	5	DEG_GSE168797_Mock_CBD; DEG_GSE168797_SARS_CBD; DEG_GSE179661_MHCC97H; DEG_GSE235310_LPS; DEG_GSE235310_Veh
IFNGR1	9	2	DEG_GSE179661_MHCC97H; DEG_GSE274859_LPS_24h	7	DEG_GSE131565; DEG_GSE168797_Mock_CBD; DEG_GSE168797_SARS_CBD; DEG_GSE201508_cGAMP; DEG_GSE201508_enthanol; DEG_GSE235310_LPS; DEG_GSE235310_Veh
IGF2BP3	9	6	DEG_GSE131565; DEG_GSE151512_24h; DEG_GSE152088; DEG_GSE168797_SARS_CBD; DEG_GSE179661_HepG2; DEG_GSE179661_MHCC97H	3	DEG_GSE235310_LPS; DEG_GSE235310_Veh; DEG_GSE274859_LPS_24h
IGFBP3	9	2	DEG_GSE168797_Mock_CBD; DEG_GSE235310_LPS	7	DEG_GSE151512_6h; DEG_GSE168797_Mock_CBDV; DEG_GSE179661_HepG2; DEG_GSE179661_MHCC97H; DEG_GSE232624_Veh_CBD3_12h; DEG_GSE274435_DMSO_24h; DEG_GSE275998_CDB20
IGSF8	9	7	DEG_GSE151512_12h; DEG_GSE151512_24h; DEG_GSE151512_6h; DEG_GSE201508_cGAMP; DEG_GSE261716_CBD20_28d; DEG_GSE266113_WT; DEG_GSE274859_LPS_24h	2	DEG_GSE179661_HepG2; DEG_GSE179661_MHCC97H
IL13RA1	9	6	DEG_GSE168797_Mock_CBD; DEG_GSE179661_HepG2; DEG_GSE179661_MHCC97H; DEG_GSE235310_LPS; DEG_GSE235310_Veh; DEG_GSE274859_LPS_24h	3	DEG_GSE131565; DEG_GSE272113_CBD; DEG_GSE272113_sCBD
IL16	9	6	DEG_GSE131565; DEG_GSE168797_SARS_CBD; DEG_GSE168797_SARS_CBDV; DEG_GSE235310_Veh; DEG_GSE272113_CBD; DEG_GSE272113_sCBD	3	DEG_GSE274859_LPS_24h; GSE70689_CBD_NoLPS; GSE70689_CBD_wLPS
IL6R	9	4	DEG_GSE168797_Mock_CBDV; DEG_GSE201508_cGAMP; DEG_GSE235310_LPS; DEG_GSE274859_LPS_24h	5	DEG_GSE131565; DEG_GSE152088; DEG_GSE168797_Mock_CBD; DEG_GSE179661_HepG2; DEG_GSE261716_CBD0.2_28d
ILK	9	7	DEG_GSE131565; DEG_GSE151512_12h; DEG_GSE151512_24h; DEG_GSE168797_SARS_CBD; DEG_GSE201508_cGAMP; DEG_GSE272113_CBD; DEG_GSE272113_sCBD	2	DEG_GSE179661_HepG2; DEG_GSE179661_MHCC97H
IMPA2	9	5	DEG_GSE168797_Mock_CBD; DEG_GSE168797_SARS_CBD; DEG_GSE179661_HepG2; DEG_GSE201508_cGAMP; DEG_GSE274859_LPS_24h	4	DEG_GSE152088; DEG_GSE235310_LPS; DEG_GSE272113_CBD; DEG_GSE272113_sCBD
ING4	9	4	DEG_GSE151512_24h; DEG_GSE179661_HepG2; DEG_GSE235310_LPS; DEG_GSE272113_CBD	5	DEG_GSE131565; DEG_GSE168797_Mock_CBD; DEG_GSE168797_SARS_CBD; DEG_GSE179661_MHCC97H; DEG_GSE274859_LPS_24h
INPP4B	9	5	DEG_GSE152088; DEG_GSE168797_Mock_CBD; DEG_GSE261716_CBD0.2_2d; DEG_GSE272113_CBD; DEG_GSE272113_sCBD	4	DEG_GSE131565; DEG_GSE168797_SARS_CBDV; DEG_GSE201508_cGAMP; DEG_GSE274859_LPS_24h
INSIG2	9	2	DEG_GSE151512_24h; DEG_GSE235310_Veh	7	DEG_GSE131565; DEG_GSE152088; DEG_GSE168797_SARS_CBD; DEG_GSE179661_MHCC97H; DEG_GSE235310_LPS; DEG_GSE261716_CBD0.2_28d; DEG_GSE274859_LPS_24h
ISCU	9	3	DEG_GSE179661_HepG2; DEG_GSE235310_LPS; DEG_GSE272113_CBD	6	DEG_GSE131565; DEG_GSE151512_24h; DEG_GSE168797_Mock_CBD; DEG_GSE168797_SARS_CBD; DEG_GSE179661_MHCC97H; DEG_GSE261716_CBD20_28d
ISYNA1	9	5	DEG_GSE168797_Mock_CBD; DEG_GSE168797_SARS_CBD; DEG_GSE235310_LPS; DEG_GSE235310_Veh; DEG_GSE274859_LPS_24h	4	DEG_GSE151512_12h; DEG_GSE151512_24h; DEG_GSE272113_CBD; DEG_GSE272113_sCBD
ITGA7	9	6	DEG_GSE168797_SARS_CBD; DEG_GSE168797_SARS_CBDV; DEG_GSE179661_HepG2; DEG_GSE232624_Veh_CBD0.75_6h; DEG_GSE261716_CBD20_2d; DEG_GSE272113_CBD	3	DEG_GSE201508_cGAMP; DEG_GSE232624_EtOH0.75_CBD0.75_6h; DEG_GSE274859_LPS_24h
ITPK1	9	6	DEG_GSE131565; DEG_GSE261716_CBD0.2_28d; DEG_GSE261716_CBD20_28d; DEG_GSE261716_CBD20_2d; DEG_GSE274859_LPS_24h; GSE70689_CBD_NoLPS	3	DEG_GSE179661_HepG2; DEG_GSE272113_CBD; DEG_GSE272113_sCBD
JADE1	9	5	DEG_GSE151512_12h; DEG_GSE168797_Mock_CBD; DEG_GSE168797_SARS_CBD; DEG_GSE168797_SARS_CBDV; DEG_GSE274859_LPS_24h	4	DEG_GSE179661_HepG2; DEG_GSE179661_MHCC97H; DEG_GSE261716_CBD10_28d; DEG_GSE261716_CBD20_28d
JADE2	9	6	DEG_GSE131565; DEG_GSE168797_Mock_CBD; DEG_GSE168797_SARS_CBD; DEG_GSE235310_LPS; DEG_GSE272113_CBD; DEG_GSE272113_sCBD	3	DEG_GSE151512_12h; DEG_GSE151512_24h; DEG_GSE151512_6h
JTB	9	1	DEG_GSE151512_24h	8	DEG_GSE131565; DEG_GSE168797_SARS_CBD; DEG_GSE179661_HepG2; DEG_GSE179661_MHCC97H; DEG_GSE235310_LPS; DEG_GSE261716_CBD0.2_2d; DEG_GSE261716_CBD20_2d; DEG_GSE272113_sCBD
JUND	9	4	DEG_GSE151512_12h; DEG_GSE151512_6h; DEG_GSE168797_Mock_CBD; DEG_GSE261716_CBD20_28d	5	DEG_GSE131565; DEG_GSE168797_SARS_CBD; DEG_GSE179661_HepG2; DEG_GSE179661_MHCC97H; DEG_GSE274859_LPS_24h
KAT2A	9	7	DEG_GSE131565; DEG_GSE151512_6h; DEG_GSE168797_Mock_CBD; DEG_GSE168797_SARS_CBD; DEG_GSE179661_MHCC97H; DEG_GSE261716_CBD20_28d; DEG_GSE274859_LPS_24h	2	DEG_GSE272113_CBD; DEG_GSE272113_sCBD
KCMF1	9	0	NA	9	DEG_GSE131565; DEG_GSE151512_12h; DEG_GSE151512_24h; DEG_GSE151512_3h; DEG_GSE151512_6h; DEG_GSE168797_Mock_CBD; DEG_GSE168797_SARS_CBD; DEG_GSE179661_HepG2; DEG_GSE179661_MHCC97H
KCNAB2	9	2	DEG_GSE179661_HepG2; DEG_GSE179661_MHCC97H	7	DEG_GSE152088; DEG_GSE168797_Mock_CBD; DEG_GSE168797_SARS_CBD; DEG_GSE235310_LPS; DEG_GSE235310_Veh; DEG_GSE272113_CBD; DEG_GSE272113_sCBD
KCP	9	1	DEG_GSE232624_Veh_CBD0.75_12h	8	DEG_GSE131565; DEG_GSE168797_Mock_CBD; DEG_GSE168797_SARS_CBD; DEG_GSE179661_HepG2; DEG_GSE179661_MHCC97H; DEG_GSE201508_cGAMP; DEG_GSE235310_LPS; DEG_GSE235310_Veh
KCTD5	9	3	DEG_GSE151512_24h; DEG_GSE201508_cGAMP; DEG_GSE272113_sCBD	6	DEG_GSE131565; DEG_GSE168797_Mock_CBD; DEG_GSE168797_SARS_CBD; DEG_GSE179661_HepG2; DEG_GSE179661_MHCC97H; DEG_GSE235310_LPS
KDM7A	9	2	DEG_GSE168797_SARS_CBDV; DEG_GSE235310_Veh	7	DEG_GSE131565; DEG_GSE151512_12h; DEG_GSE168797_Mock_CBD; DEG_GSE179661_HepG2; DEG_GSE179661_MHCC97H; DEG_GSE201508_cGAMP; DEG_GSE235310_LPS
KIAA0513	9	3	DEG_GSE272113_sCBD; DEG_GSE274435_DMSO_24h; DEG_GSE274859_LPS_24h	6	DEG_GSE131565; DEG_GSE151512_24h; DEG_GSE168797_Mock_CBD; DEG_GSE179661_MHCC97H; DEG_GSE235310_Veh; GSE70689_CBD_wLPS
KIAA0930	9	6	DEG_GSE131565; DEG_GSE168797_Mock_CBDV; DEG_GSE201508_cGAMP; DEG_GSE201508_enthanol; DEG_GSE261716_CBD20_28d; DEG_GSE274859_LPS_24h	3	DEG_GSE152088; DEG_GSE235310_LPS; DEG_GSE235310_Veh
KIF1C	9	7	DEG_GSE168797_Mock_CBD; DEG_GSE168797_SARS_CBD; DEG_GSE179661_HepG2; DEG_GSE179661_MHCC97H; DEG_GSE201508_cGAMP; DEG_GSE261716_CBD20_28d; DEG_GSE261716_CBD20_2d	2	DEG_GSE272113_CBD; DEG_GSE274859_LPS_24h
KIF20A	9	9	DEG_GSE131565; DEG_GSE151512_12h; DEG_GSE151512_24h; DEG_GSE151512_6h; DEG_GSE168797_Mock_CBD; DEG_GSE168797_SARS_CBD; DEG_GSE179661_HepG2; DEG_GSE179661_MHCC97H; DEG_GSE274859_LPS_24h	0	NA
KIF22	9	9	DEG_GSE131565; DEG_GSE151512_12h; DEG_GSE151512_24h; DEG_GSE151512_6h; DEG_GSE168797_Mock_CBD; DEG_GSE168797_SARS_CBD; DEG_GSE201508_cGAMP; DEG_GSE235310_LPS; DEG_GSE274859_LPS_24h	0	NA
KIF4A	9	9	DEG_GSE131565; DEG_GSE151512_12h; DEG_GSE151512_24h; DEG_GSE151512_6h; DEG_GSE168797_Mock_CBD; DEG_GSE168797_SARS_CBD; DEG_GSE179661_HepG2; DEG_GSE179661_MHCC97H; DEG_GSE274859_LPS_24h	0	NA
KIFC1	9	9	DEG_GSE131565; DEG_GSE151512_12h; DEG_GSE151512_24h; DEG_GSE151512_6h; DEG_GSE168797_Mock_CBD; DEG_GSE168797_SARS_CBD; DEG_GSE179661_HepG2; DEG_GSE235310_LPS; DEG_GSE274859_LPS_24h	0	NA
KIFC2	9	6	DEG_GSE151512_24h; DEG_GSE168797_Mock_CBD; DEG_GSE201508_enthanol; DEG_GSE235310_LPS; DEG_GSE235310_Veh; DEG_GSE261716_CBD20_28d	3	DEG_GSE131565; DEG_GSE179661_HepG2; DEG_GSE179661_MHCC97H
KLC2	9	4	DEG_GSE151512_6h; DEG_GSE235310_LPS; DEG_GSE274435_DMSO_24h; DEG_GSE274435_EtOH_24h	5	DEG_GSE131565; DEG_GSE168797_Mock_CBD; DEG_GSE179661_HepG2; DEG_GSE179661_MHCC97H; DEG_GSE274859_LPS_24h
KLF7	9	4	DEG_GSE201508_enthanol; DEG_GSE235310_LPS; DEG_GSE266113_mutNdufs4; DEG_GSE274859_LPS_24h	5	DEG_GSE151512_24h; DEG_GSE168797_Mock_CBD; DEG_GSE179661_MHCC97H; DEG_GSE235310_Veh; GSE70689_CBD_NoLPS
KLHL21	9	1	DEG_GSE168797_Mock_CBDV	8	DEG_GSE131565; DEG_GSE168797_Mock_CBD; DEG_GSE168797_SARS_CBD; DEG_GSE168797_SARS_CBDV; DEG_GSE179661_HepG2; DEG_GSE179661_MHCC97H; DEG_GSE272113_CBD; DEG_GSE272113_sCBD
KLHL5	9	2	DEG_GSE179661_HepG2; DEG_GSE274859_LPS_24h	7	DEG_GSE151512_12h; DEG_GSE151512_24h; DEG_GSE168797_SARS_CBD; DEG_GSE168797_SARS_CBDV; DEG_GSE179661_MHCC97H; DEG_GSE235310_Veh; DEG_GSE261716_CBD20_28d
KREMEN1	9	5	DEG_GSE131565; DEG_GSE151512_12h; DEG_GSE151512_6h; DEG_GSE261716_CBD20_2d; DEG_GSE272113_sCBD	4	DEG_GSE152088; DEG_GSE168797_SARS_CBDV; DEG_GSE235310_LPS; DEG_GSE274859_LPS_24h
KRT19	9	5	DEG_GSE168797_Mock_CBD; DEG_GSE168797_Mock_CBDV; DEG_GSE179661_MHCC97H; DEG_GSE261716_CBD20_28d; DEG_GSE272113_CBD	4	DEG_GSE131565; DEG_GSE152088; DEG_GSE168797_SARS_CBDV; DEG_GSE179661_HepG2
LAMC1	9	4	DEG_GSE131565; DEG_GSE179661_HepG2; DEG_GSE179661_MHCC97H; DEG_GSE261716_CBD10_28d	5	DEG_GSE151512_24h; DEG_GSE201508_cGAMP; DEG_GSE272113_CBD; DEG_GSE272113_sCBD; DEG_GSE274435_DMSO_24h
LARP6	9	0	NA	9	DEG_GSE131565; DEG_GSE151512_24h; DEG_GSE152088; DEG_GSE168797_SARS_CBD; DEG_GSE179661_HepG2; DEG_GSE179661_MHCC97H; DEG_GSE235310_Veh; DEG_GSE272113_CBD; DEG_GSE272113_sCBD
LBH	9	6	DEG_GSE151512_12h; DEG_GSE168797_Mock_CBD; DEG_GSE168797_SARS_CBD; DEG_GSE261716_CBD0.2_28d; DEG_GSE266113_WT; DEG_GSE274859_LPS_24h	3	DEG_GSE131565; DEG_GSE179661_HepG2; DEG_GSE232624_Veh_CBD0.75_6h
LIMA1	9	6	DEG_GSE131565; DEG_GSE151512_6h; DEG_GSE152088; DEG_GSE179661_HepG2; DEG_GSE235310_Veh; DEG_GSE272113_sCBD	3	DEG_GSE179661_MHCC97H; DEG_GSE235310_LPS; DEG_GSE274859_LPS_24h
LLGL2	9	5	DEG_GSE168797_Mock_CBD; DEG_GSE168797_SARS_CBD; DEG_GSE235310_LPS; DEG_GSE235310_Veh; DEG_GSE261716_CBD20_28d	4	DEG_GSE131565; DEG_GSE179661_HepG2; DEG_GSE201508_cGAMP; DEG_GSE272113_sCBD
LMNA	9	8	DEG_GSE131565; DEG_GSE151512_12h; DEG_GSE168797_Mock_CBD; DEG_GSE179661_MHCC97H; DEG_GSE201508_cGAMP; DEG_GSE235310_Veh; DEG_GSE272113_sCBD; DEG_GSE274859_LPS_24h	1	DEG_GSE179661_HepG2
LPAR3	9	2	DEG_GSE272113_CBD; DEG_GSE272113_sCBD	7	DEG_GSE131565; DEG_GSE151512_12h; DEG_GSE151512_24h; DEG_GSE151512_3h; DEG_GSE151512_6h; DEG_GSE201508_cGAMP; DEG_GSE201508_enthanol
LPIN1	9	3	DEG_GSE235310_LPS; DEG_GSE235310_Veh; DEG_GSE274859_LPS_24h	6	DEG_GSE131565; DEG_GSE151512_24h; DEG_GSE168797_SARS_CBD; DEG_GSE179661_HepG2; DEG_GSE261716_CBD0.2_28d; DEG_GSE261716_CBD0.2_2d
LRP10	9	3	DEG_GSE168797_Mock_CBDV; DEG_GSE179661_MHCC97H; DEG_GSE261716_CBD20_28d	6	DEG_GSE131565; DEG_GSE151512_24h; DEG_GSE152088; DEG_GSE168797_Mock_CBD; DEG_GSE179661_HepG2; DEG_GSE235310_LPS
LRP11	9	7	DEG_GSE131565; DEG_GSE168797_Mock_CBD; DEG_GSE179661_HepG2; DEG_GSE179661_MHCC97H; DEG_GSE201508_cGAMP; DEG_GSE235310_LPS; DEG_GSE235310_Veh	2	DEG_GSE151512_24h; DEG_GSE152088
LRP5	9	6	DEG_GSE131565; DEG_GSE168797_SARS_CBD; DEG_GSE179661_HepG2; DEG_GSE179661_MHCC97H; DEG_GSE261716_CBD20_28d; DEG_GSE274859_LPS_24h	3	DEG_GSE151512_24h; DEG_GSE152088; DEG_GSE272113_CBD
LRP8	9	5	DEG_GSE131565; DEG_GSE152088; DEG_GSE179661_HepG2; DEG_GSE179661_MHCC97H; DEG_GSE274859_LPS_24h	4	DEG_GSE151512_12h; DEG_GSE151512_24h; DEG_GSE272113_CBD; DEG_GSE272113_sCBD
LSM4	9	8	DEG_GSE131565; DEG_GSE151512_12h; DEG_GSE151512_24h; DEG_GSE168797_Mock_CBD; DEG_GSE201508_cGAMP; DEG_GSE235310_LPS; DEG_GSE235310_Veh; DEG_GSE274859_LPS_24h	1	DEG_GSE261716_CBD0.2_2d
LTBP1	9	6	DEG_GSE131565; DEG_GSE151512_12h; DEG_GSE151512_6h; DEG_GSE168797_Mock_CBD; DEG_GSE168797_SARS_CBD; DEG_GSE179661_MHCC97H	3	DEG_GSE168797_SARS_CBDV; DEG_GSE272113_CBD; DEG_GSE272113_sCBD
LYST	9	3	DEG_GSE168797_Mock_CBDV; DEG_GSE168797_SARS_CBDV; DEG_GSE235310_LPS	6	DEG_GSE131565; DEG_GSE151512_24h; DEG_GSE168797_Mock_CBD; DEG_GSE179661_MHCC97H; DEG_GSE272113_CBD; DEG_GSE272113_sCBD
MAFB	9	3	DEG_GSE151512_12h; DEG_GSE235310_Veh; DEG_GSE261716_CBD0.2_2d	6	DEG_GSE152088; DEG_GSE168797_Mock_CBD; DEG_GSE168797_SARS_CBD; DEG_GSE179661_HepG2; DEG_GSE201508_enthanol; DEG_GSE235310_LPS
MAGT1	9	1	DEG_GSE261716_CBD0.2_28d	8	DEG_GSE131565; DEG_GSE168797_Mock_CBD; DEG_GSE168797_SARS_CBD; DEG_GSE179661_MHCC97H; DEG_GSE201508_cGAMP; DEG_GSE272113_CBD; DEG_GSE272113_sCBD; DEG_GSE274859_LPS_24h
MAML2	9	6	DEG_GSE131565; DEG_GSE168797_Mock_CBD; DEG_GSE168797_SARS_CBD; DEG_GSE179661_HepG2; DEG_GSE179661_MHCC97H; DEG_GSE272113_sCBD	3	DEG_GSE201508_cGAMP; DEG_GSE235310_LPS; DEG_GSE274859_LPS_24h
MAP1B	9	2	DEG_GSE272113_CBD; DEG_GSE272113_sCBD	7	DEG_GSE131565; DEG_GSE151512_24h; DEG_GSE168797_Mock_CBD; DEG_GSE168797_SARS_CBD; DEG_GSE179661_HepG2; DEG_GSE201508_cGAMP; DEG_GSE232624_EtOH0.75_CBD0.75_12h
MAP2K3	9	5	DEG_GSE131565; DEG_GSE151512_24h; DEG_GSE151512_6h; DEG_GSE168797_SARS_CBDV; DEG_GSE201508_cGAMP	4	DEG_GSE168797_Mock_CBD; DEG_GSE179661_HepG2; DEG_GSE179661_MHCC97H; DEG_GSE235310_LPS
MAP3K14	9	7	DEG_GSE131565; DEG_GSE151512_6h; DEG_GSE168797_SARS_CBD; DEG_GSE235310_LPS; DEG_GSE235310_Veh; DEG_GSE272113_sCBD; DEG_GSE274859_LPS_24h	2	DEG_GSE179661_HepG2; DEG_GSE274435_EtOH_24h
MAP3K8	9	3	DEG_GSE168797_SARS_CBDV; DEG_GSE235310_LPS; DEG_GSE235310_Veh	6	DEG_GSE131565; DEG_GSE179661_MHCC97H; DEG_GSE201508_cGAMP; DEG_GSE261716_CBD20_28d; DEG_GSE272113_CBD; DEG_GSE272113_sCBD
MAPK7	9	4	DEG_GSE151512_24h; DEG_GSE168797_Mock_CBD; DEG_GSE168797_SARS_CBD; DEG_GSE261716_CBD20_28d	5	DEG_GSE131565; DEG_GSE179661_HepG2; DEG_GSE179661_MHCC97H; DEG_GSE272113_CBD; DEG_GSE274859_LPS_24h
MAPRE3	9	2	DEG_GSE272113_CBD; DEG_GSE272113_sCBD	7	DEG_GSE131565; DEG_GSE151512_12h; DEG_GSE151512_24h; DEG_GSE168797_Mock_CBD; DEG_GSE168797_SARS_CBD; DEG_GSE179661_MHCC97H; DEG_GSE235310_LPS
MARS2	9	5	DEG_GSE131565; DEG_GSE168797_SARS_CBD; DEG_GSE179661_MHCC97H; DEG_GSE201508_cGAMP; DEG_GSE274859_LPS_24h	4	DEG_GSE151512_12h; DEG_GSE151512_24h; DEG_GSE235310_LPS; DEG_GSE266113_WT
MASTL	9	7	DEG_GSE131565; DEG_GSE152088; DEG_GSE168797_Mock_CBD; DEG_GSE168797_SARS_CBD; DEG_GSE179661_HepG2; DEG_GSE201508_cGAMP; DEG_GSE232624_EtOH0.75_CBD0.75_6h	2	DEG_GSE179661_MHCC97H; DEG_GSE266113_WT
MB21D2	9	2	DEG_GSE131565; DEG_GSE235310_Veh	7	DEG_GSE151512_12h; DEG_GSE151512_24h; DEG_GSE151512_3h; DEG_GSE151512_6h; DEG_GSE168797_Mock_CBD; DEG_GSE179661_HepG2; DEG_GSE179661_MHCC97H
MBD6	9	1	DEG_GSE261716_CBD20_28d	8	DEG_GSE131565; DEG_GSE179661_HepG2; DEG_GSE179661_MHCC97H; DEG_GSE201508_cGAMP; DEG_GSE201508_enthanol; DEG_GSE272113_CBD; DEG_GSE272113_sCBD; DEG_GSE274859_LPS_24h
MBNL2	9	0	NA	9	DEG_GSE131565; DEG_GSE168797_Mock_CBD; DEG_GSE168797_SARS_CBD; DEG_GSE179661_HepG2; DEG_GSE179661_MHCC97H; DEG_GSE235310_Veh; DEG_GSE272113_CBD; DEG_GSE272113_sCBD; DEG_GSE274859_LPS_24h
MCC	9	8	DEG_GSE131565; DEG_GSE151512_12h; DEG_GSE151512_24h; DEG_GSE179661_HepG2; DEG_GSE235310_LPS; DEG_GSE261716_CBD10_28d; DEG_GSE261716_CBD20_28d; DEG_GSE272113_CBD	1	DEG_GSE274435_DMSO_24h
MCEE	9	2	DEG_GSE179661_HepG2; DEG_GSE272113_CBD	7	DEG_GSE131565; DEG_GSE168797_Mock_CBD; DEG_GSE168797_SARS_CBD; DEG_GSE179661_MHCC97H; DEG_GSE235310_LPS; DEG_GSE261716_CBD20_28d; DEG_GSE261716_CBD20_2d
MCM4	9	8	DEG_GSE131565; DEG_GSE152088; DEG_GSE168797_Mock_CBD; DEG_GSE168797_SARS_CBD; DEG_GSE179661_HepG2; DEG_GSE179661_MHCC97H; DEG_GSE235310_Veh; DEG_GSE274859_LPS_24h	1	DEG_GSE266113_WT
ME1	9	1	DEG_GSE179661_MHCC97H	8	DEG_GSE131565; DEG_GSE151512_12h; DEG_GSE151512_24h; DEG_GSE151512_6h; DEG_GSE168797_SARS_CBD; DEG_GSE168797_SARS_CBDV; DEG_GSE201508_cGAMP; DEG_GSE201508_enthanol
MED25	9	5	DEG_GSE151512_6h; DEG_GSE168797_SARS_CBD; DEG_GSE232624_Veh_CBD0.75_12h; DEG_GSE232624_Veh_CBD3_12h; DEG_GSE232624_Veh_CBD3_6h	4	DEG_GSE152088; DEG_GSE179661_HepG2; DEG_GSE179661_MHCC97H; DEG_GSE232624_EtOH0.25_CBD0.75_12h
MELTF	9	3	DEG_GSE131565; DEG_GSE179661_MHCC97H; DEG_GSE235310_LPS	6	DEG_GSE151512_12h; DEG_GSE151512_24h; DEG_GSE151512_6h; DEG_GSE201508_cGAMP; DEG_GSE201508_enthanol; DEG_GSE235310_Veh
MERTK	9	2	DEG_GSE179661_HepG2; GSE70689_CBD_NoLPS	7	DEG_GSE131565; DEG_GSE151512_24h; DEG_GSE168797_Mock_CBD; DEG_GSE168797_SARS_CBD; DEG_GSE179661_MHCC97H; DEG_GSE201508_cGAMP; DEG_GSE201508_enthanol
MFSD3	9	4	DEG_GSE131565; DEG_GSE168797_Mock_CBD; DEG_GSE179661_MHCC97H; DEG_GSE235310_Veh	5	DEG_GSE151512_12h; DEG_GSE151512_24h; DEG_GSE152088; DEG_GSE179661_HepG2; DEG_GSE261716_CBD0.2_2d
MGAT1	9	1	DEG_GSE151512_6h	8	DEG_GSE168797_Mock_CBD; DEG_GSE168797_SARS_CBD; DEG_GSE179661_HepG2; DEG_GSE179661_MHCC97H; DEG_GSE201508_cGAMP; DEG_GSE201508_enthanol; DEG_GSE235310_LPS; DEG_GSE235310_Veh
MGAT4A	9	5	DEG_GSE179661_HepG2; DEG_GSE201508_enthanol; DEG_GSE235310_Veh; DEG_GSE261716_CBD0.2_2d; DEG_GSE274859_LPS_24h	4	DEG_GSE131565; DEG_GSE151512_24h; DEG_GSE235310_LPS; DEG_GSE275998_CDB10
MIA2	9	0	NA	9	DEG_GSE131565; DEG_GSE151512_24h; DEG_GSE168797_Mock_CBD; DEG_GSE168797_SARS_CBD; DEG_GSE179661_MHCC97H; DEG_GSE235310_Veh; DEG_GSE272113_CBD; DEG_GSE272113_sCBD; DEG_GSE274859_LPS_24h
MIA3	9	2	DEG_GSE168797_SARS_CBDV; DEG_GSE201508_enthanol	7	DEG_GSE131565; DEG_GSE168797_Mock_CBD; DEG_GSE168797_SARS_CBD; DEG_GSE179661_MHCC97H; DEG_GSE235310_LPS; DEG_GSE272113_CBD; DEG_GSE274859_LPS_24h
MIB2	9	5	DEG_GSE151512_6h; DEG_GSE168797_Mock_CBD; DEG_GSE168797_SARS_CBD; DEG_GSE261716_CBD20_28d; DEG_GSE266113_WT	4	DEG_GSE131565; DEG_GSE179661_HepG2; DEG_GSE272113_CBD; DEG_GSE274859_LPS_24h
MICALL1	9	2	DEG_GSE261716_CBD10_28d; DEG_GSE261716_CBD20_28d	7	DEG_GSE131565; DEG_GSE168797_Mock_CBD; DEG_GSE168797_SARS_CBD; DEG_GSE179661_HepG2; DEG_GSE179661_MHCC97H; DEG_GSE235310_LPS; DEG_GSE235310_Veh
MIDN	9	7	DEG_GSE151512_24h; DEG_GSE151512_6h; DEG_GSE168797_SARS_CBD; DEG_GSE179661_MHCC97H; DEG_GSE272113_CBD; DEG_GSE272113_sCBD; DEG_GSE274859_LPS_24h	2	DEG_GSE131565; DEG_GSE179661_HepG2
MLKL	9	3	DEG_GSE179661_HepG2; DEG_GSE179661_MHCC97H; DEG_GSE201508_cGAMP	6	DEG_GSE168797_Mock_CBD; DEG_GSE168797_SARS_CBD; DEG_GSE235310_LPS; DEG_GSE235310_Veh; DEG_GSE272113_CBD; DEG_GSE272113_sCBD
MMP15	9	7	DEG_GSE168797_Mock_CBD; DEG_GSE179661_MHCC97H; DEG_GSE201508_cGAMP; DEG_GSE235310_Veh; DEG_GSE261716_CBD20_2d; DEG_GSE272113_CBD; DEG_GSE272113_sCBD	2	DEG_GSE131565; DEG_GSE151512_24h
MOB3A	9	7	DEG_GSE151512_12h; DEG_GSE151512_24h; DEG_GSE168797_Mock_CBD; DEG_GSE201508_cGAMP; DEG_GSE235310_LPS; DEG_GSE266113_WT; DEG_GSE274859_LPS_24h	2	DEG_GSE179661_HepG2; DEG_GSE179661_MHCC97H
MOCOS	9	2	DEG_GSE235310_LPS; DEG_GSE235310_Veh	7	DEG_GSE131565; DEG_GSE151512_24h; DEG_GSE168797_Mock_CBD; DEG_GSE168797_SARS_CBD; DEG_GSE179661_MHCC97H; DEG_GSE272113_CBD; DEG_GSE272113_sCBD
MOSPD1	9	0	NA	9	DEG_GSE131565; DEG_GSE168797_Mock_CBD; DEG_GSE168797_SARS_CBD; DEG_GSE179661_HepG2; DEG_GSE179661_MHCC97H; DEG_GSE235310_LPS; DEG_GSE235310_Veh; DEG_GSE274859_LPS_24h; GSE70689_CBD_NoLPS
MPHOSPH10	9	4	DEG_GSE131565; DEG_GSE152088; DEG_GSE179661_HepG2; DEG_GSE235310_Veh	5	DEG_GSE151512_24h; DEG_GSE168797_Mock_CBD; DEG_GSE179661_MHCC97H; DEG_GSE272113_CBD; DEG_GSE272113_sCBD
MRAS	9	2	DEG_GSE151512_24h; DEG_GSE179661_HepG2	7	DEG_GSE152088; DEG_GSE168797_Mock_CBD; DEG_GSE168797_SARS_CBD; DEG_GSE201508_cGAMP; DEG_GSE201508_enthanol; DEG_GSE235310_LPS; DEG_GSE235310_Veh
MRI1	9	7	DEG_GSE131565; DEG_GSE168797_Mock_CBD; DEG_GSE179661_HepG2; DEG_GSE179661_MHCC97H; DEG_GSE235310_LPS; DEG_GSE235310_Veh; DEG_GSE274859_LPS_24h	2	DEG_GSE272113_CBD; DEG_GSE272113_sCBD
MRPL12	9	7	DEG_GSE131565; DEG_GSE151512_24h; DEG_GSE168797_Mock_CBD; DEG_GSE179661_HepG2; DEG_GSE179661_MHCC97H; DEG_GSE201508_cGAMP; DEG_GSE274859_LPS_24h	2	DEG_GSE261716_CBD0.2_2d; DEG_GSE272113_sCBD
MRPL18	9	4	DEG_GSE131565; DEG_GSE151512_12h; DEG_GSE151512_24h; DEG_GSE274859_LPS_24h	5	DEG_GSE168797_Mock_CBD; DEG_GSE168797_SARS_CBD; DEG_GSE201508_cGAMP; DEG_GSE261716_CBD20_28d; DEG_GSE261716_CBD20_2d
MRPL40	9	7	DEG_GSE131565; DEG_GSE151512_12h; DEG_GSE151512_24h; DEG_GSE168797_Mock_CBD; DEG_GSE179661_HepG2; DEG_GSE179661_MHCC97H; DEG_GSE201508_cGAMP	2	DEG_GSE261716_CBD20_28d; DEG_GSE261716_CBD20_2d
MRTO4	9	7	DEG_GSE131565; DEG_GSE152088; DEG_GSE168797_Mock_CBD; DEG_GSE168797_SARS_CBD; DEG_GSE179661_MHCC97H; DEG_GSE201508_cGAMP; DEG_GSE274859_LPS_24h	2	DEG_GSE261716_CBD0.2_2d; DEG_GSE266113_WT
MSH2	9	9	DEG_GSE131565; DEG_GSE151512_24h; DEG_GSE168797_Mock_CBD; DEG_GSE168797_SARS_CBD; DEG_GSE179661_HepG2; DEG_GSE179661_MHCC97H; DEG_GSE235310_Veh; DEG_GSE261716_CBD20_28d; DEG_GSE274859_LPS_24h	0	NA
MT-ATP6	9	9	DEG_GSE131565; DEG_GSE151512_12h; DEG_GSE151512_24h; DEG_GSE151512_3h; DEG_GSE151512_6h; DEG_GSE168797_Mock_CBD; DEG_GSE168797_SARS_CBD; DEG_GSE179661_MHCC97H; DEG_GSE201508_enthanol	0	NA
MT-CO2	9	8	DEG_GSE131565; DEG_GSE168797_Mock_CBD; DEG_GSE168797_SARS_CBD; DEG_GSE179661_HepG2; DEG_GSE179661_MHCC97H; DEG_GSE201508_enthanol; DEG_GSE235310_LPS; DEG_GSE235310_Veh	1	DEG_GSE232624_Veh_CBD3_6h
MT-CO3	9	9	DEG_GSE131565; DEG_GSE151512_12h; DEG_GSE151512_24h; DEG_GSE151512_6h; DEG_GSE168797_Mock_CBD; DEG_GSE168797_SARS_CBD; DEG_GSE179661_HepG2; DEG_GSE179661_MHCC97H; DEG_GSE201508_enthanol	0	NA
MT-CYB	9	9	DEG_GSE131565; DEG_GSE151512_12h; DEG_GSE151512_24h; DEG_GSE168797_Mock_CBD; DEG_GSE168797_SARS_CBD; DEG_GSE179661_HepG2; DEG_GSE179661_MHCC97H; DEG_GSE201508_enthanol; DEG_GSE235310_Veh	0	NA
MT-ND2	9	9	DEG_GSE131565; DEG_GSE151512_12h; DEG_GSE151512_24h; DEG_GSE151512_3h; DEG_GSE168797_Mock_CBD; DEG_GSE168797_SARS_CBD; DEG_GSE179661_HepG2; DEG_GSE179661_MHCC97H; DEG_GSE232624_EtOH0.25_CBD0.75_12h	0	NA
MT1M	9	0	NA	9	DEG_GSE131565; DEG_GSE151512_12h; DEG_GSE151512_3h; DEG_GSE151512_6h; DEG_GSE179661_HepG2; DEG_GSE179661_MHCC97H; DEG_GSE201508_cGAMP; DEG_GSE201508_enthanol; DEG_GSE235310_Veh
MTA2	9	8	DEG_GSE131565; DEG_GSE151512_24h; DEG_GSE168797_Mock_CBD; DEG_GSE168797_SARS_CBD; DEG_GSE179661_MHCC97H; DEG_GSE201508_cGAMP; DEG_GSE235310_LPS; DEG_GSE235310_Veh	1	DEG_GSE179661_HepG2
MTHFR	9	3	DEG_GSE168797_SARS_CBDV; DEG_GSE261716_CBD10_28d; DEG_GSE261716_CBD20_28d	6	DEG_GSE131565; DEG_GSE151512_12h; DEG_GSE151512_24h; DEG_GSE151512_6h; DEG_GSE168797_Mock_CBD; DEG_GSE201508_cGAMP
MXI1	9	3	DEG_GSE151512_24h; DEG_GSE235310_LPS; DEG_GSE274859_LPS_24h	6	DEG_GSE131565; DEG_GSE168797_Mock_CBD; DEG_GSE168797_SARS_CBD; DEG_GSE179661_MHCC97H; DEG_GSE235310_Veh; DEG_GSE272113_sCBD
MYBL2	9	9	DEG_GSE131565; DEG_GSE151512_24h; DEG_GSE151512_6h; DEG_GSE168797_Mock_CBD; DEG_GSE168797_SARS_CBD; DEG_GSE179661_HepG2; DEG_GSE201508_cGAMP; DEG_GSE235310_LPS; DEG_GSE274859_LPS_24h	0	NA
MYLIP	9	7	DEG_GSE131565; DEG_GSE151512_6h; DEG_GSE168797_Mock_CBD; DEG_GSE235310_LPS; DEG_GSE261716_CBD0.2_2d; DEG_GSE274435_DMSO_24h; DEG_GSE274859_LPS_24h	2	DEG_GSE151512_24h; DEG_GSE179661_HepG2
MYO10	9	6	DEG_GSE168797_Mock_CBD; DEG_GSE168797_SARS_CBD; DEG_GSE168797_SARS_CBDV; DEG_GSE179661_MHCC97H; DEG_GSE261716_CBD10_28d; DEG_GSE274859_LPS_24h	3	DEG_GSE151512_24h; DEG_GSE201508_cGAMP; DEG_GSE235310_LPS
MYO1B	9	7	DEG_GSE131565; DEG_GSE152088; DEG_GSE168797_Mock_CBD; DEG_GSE235310_Veh; DEG_GSE261716_CBD10_28d; DEG_GSE261716_CBD20_28d; DEG_GSE266113_WT	2	DEG_GSE179661_HepG2; DEG_GSE235310_LPS
MYO1C	9	6	DEG_GSE168797_Mock_CBD; DEG_GSE168797_SARS_CBD; DEG_GSE235310_LPS; DEG_GSE235310_Veh; DEG_GSE261716_CBD0.2_2d; DEG_GSE274859_LPS_24h	3	DEG_GSE179661_HepG2; DEG_GSE179661_MHCC97H; DEG_GSE272113_CBD
N4BP2L1	9	2	DEG_GSE235310_LPS; DEG_GSE274859_LPS_24h	7	DEG_GSE131565; DEG_GSE151512_24h; DEG_GSE151512_6h; DEG_GSE179661_MHCC97H; DEG_GSE201508_enthanol; DEG_GSE235310_Veh; DEG_GSE261716_CBD20_2d
NAA25	9	5	DEG_GSE131565; DEG_GSE152088; DEG_GSE179661_MHCC97H; DEG_GSE235310_LPS; DEG_GSE235310_Veh	4	DEG_GSE151512_12h; DEG_GSE151512_24h; DEG_GSE151512_6h; DEG_GSE168797_Mock_CBD
NAA40	9	6	DEG_GSE151512_24h; DEG_GSE168797_Mock_CBD; DEG_GSE168797_SARS_CBD; DEG_GSE179661_HepG2; DEG_GSE179661_MHCC97H; DEG_GSE235310_Veh	3	DEG_GSE168797_SARS_CBDV; DEG_GSE272113_CBD; DEG_GSE272113_sCBD
NAB2	9	2	DEG_GSE274859_LPS_24h; GSE70689_CBD_wLPS	7	DEG_GSE131565; DEG_GSE151512_24h; DEG_GSE179661_HepG2; DEG_GSE179661_MHCC97H; DEG_GSE201508_cGAMP; DEG_GSE235310_LPS; DEG_GSE272113_CBD
NAGK	9	1	DEG_GSE151512_24h	8	DEG_GSE131565; DEG_GSE168797_Mock_CBD; DEG_GSE168797_SARS_CBD; DEG_GSE179661_MHCC97H; DEG_GSE235310_LPS; DEG_GSE261716_CBD20_28d; DEG_GSE274859_LPS_24h; GSE70689_CBD_NoLPS
NANS	9	1	DEG_GSE274859_LPS_24h	8	DEG_GSE131565; DEG_GSE168797_Mock_CBD; DEG_GSE168797_SARS_CBD; DEG_GSE168797_SARS_CBDV; DEG_GSE179661_MHCC97H; DEG_GSE201508_cGAMP; DEG_GSE235310_LPS; DEG_GSE235310_Veh
NCBP1	9	8	DEG_GSE131565; DEG_GSE151512_12h; DEG_GSE151512_24h; DEG_GSE168797_Mock_CBD; DEG_GSE179661_HepG2; DEG_GSE179661_MHCC97H; DEG_GSE201508_cGAMP; DEG_GSE232624_Veh_CBD0.75_6h	1	DEG_GSE232624_EtOH0.75_CBD0.75_6h
NCF2	9	3	DEG_GSE201508_cGAMP; DEG_GSE201508_enthanol; DEG_GSE274859_LPS_24h	6	DEG_GSE131565; DEG_GSE168797_SARS_CBD; DEG_GSE168797_SARS_CBDV; DEG_GSE179661_HepG2; DEG_GSE179661_MHCC97H; DEG_GSE235310_LPS
NCLN	9	4	DEG_GSE131565; DEG_GSE151512_24h; DEG_GSE179661_MHCC97H; DEG_GSE261716_CBD20_2d	5	DEG_GSE235310_LPS; DEG_GSE235310_Veh; DEG_GSE266113_WT; DEG_GSE272113_CBD; DEG_GSE272113_sCBD
NCS1	9	6	DEG_GSE131565; DEG_GSE151512_24h; DEG_GSE168797_Mock_CBD; DEG_GSE168797_Mock_CBDV; DEG_GSE179661_MHCC97H; DEG_GSE274859_LPS_24h	3	DEG_GSE179661_HepG2; DEG_GSE235310_LPS; DEG_GSE235310_Veh
NDUFC1	9	7	DEG_GSE151512_12h; DEG_GSE168797_Mock_CBD; DEG_GSE201508_cGAMP; DEG_GSE235310_LPS; DEG_GSE272113_CBD; DEG_GSE272113_sCBD; DEG_GSE274859_LPS_24h	2	DEG_GSE168797_SARS_CBDV; DEG_GSE261716_CBD0.2_2d
NDUFS5	9	6	DEG_GSE131565; DEG_GSE151512_12h; DEG_GSE151512_24h; DEG_GSE168797_Mock_CBD; DEG_GSE179661_HepG2; DEG_GSE272113_CBD	3	DEG_GSE261716_CBD0.2_2d; DEG_GSE261716_CBD20_28d; DEG_GSE261716_CBD20_2d
NEO1	9	3	DEG_GSE179661_HepG2; DEG_GSE179661_MHCC97H; DEG_GSE261716_CBD0.2_2d	6	DEG_GSE151512_12h; DEG_GSE151512_24h; DEG_GSE235310_LPS; DEG_GSE235310_Veh; DEG_GSE272113_CBD; DEG_GSE272113_sCBD
NES	9	8	DEG_GSE131565; DEG_GSE168797_Mock_CBD; DEG_GSE168797_SARS_CBD; DEG_GSE179661_HepG2; DEG_GSE179661_MHCC97H; DEG_GSE235310_LPS; DEG_GSE235310_Veh; DEG_GSE272113_sCBD	1	DEG_GSE151512_12h
NEURL1B	9	8	DEG_GSE131565; DEG_GSE151512_12h; DEG_GSE151512_6h; DEG_GSE168797_Mock_CBD; DEG_GSE168797_SARS_CBD; DEG_GSE179661_MHCC97H; DEG_GSE235310_LPS; DEG_GSE274859_LPS_24h	1	DEG_GSE152088
NFKB2	9	4	DEG_GSE168797_Mock_CBDV; DEG_GSE168797_SARS_CBD; DEG_GSE168797_SARS_CBDV; DEG_GSE274859_LPS_24h	5	DEG_GSE131565; DEG_GSE168797_Mock_CBD; DEG_GSE179661_HepG2; DEG_GSE179661_MHCC97H; DEG_GSE272113_CBD
NFKBIZ	9	4	DEG_GSE151512_6h; DEG_GSE168797_SARS_CBD; DEG_GSE168797_SARS_CBDV; DEG_GSE235310_LPS	5	DEG_GSE131565; DEG_GSE179661_MHCC97H; DEG_GSE201508_cGAMP; DEG_GSE261716_CBD20_28d; DEG_GSE274859_LPS_24h
NFXL1	9	1	DEG_GSE235310_Veh	8	DEG_GSE131565; DEG_GSE151512_12h; DEG_GSE151512_24h; DEG_GSE168797_Mock_CBD; DEG_GSE168797_SARS_CBD; DEG_GSE179661_HepG2; DEG_GSE179661_MHCC97H; DEG_GSE274859_LPS_24h
NID2	9	5	DEG_GSE131565; DEG_GSE261716_CBD20_28d; DEG_GSE266113_WT; DEG_GSE272113_CBD; DEG_GSE272113_sCBD	4	DEG_GSE151512_3h; DEG_GSE168797_Mock_CBD; DEG_GSE168797_SARS_CBD; DEG_GSE274435_DMSO_24h
NIPSNAP3A	9	3	DEG_GSE131565; DEG_GSE168797_Mock_CBD; DEG_GSE235310_LPS	6	DEG_GSE168797_Mock_CBDV; DEG_GSE261716_CBD10_28d; DEG_GSE261716_CBD20_28d; DEG_GSE261716_CBD20_2d; DEG_GSE272113_sCBD; DEG_GSE274859_LPS_24h
NLE1	9	3	DEG_GSE131565; DEG_GSE168797_Mock_CBDV; DEG_GSE179661_MHCC97H	6	DEG_GSE151512_12h; DEG_GSE151512_24h; DEG_GSE168797_Mock_CBD; DEG_GSE179661_HepG2; DEG_GSE272113_CBD; DEG_GSE272113_sCBD
NMD3	9	3	DEG_GSE152088; DEG_GSE235310_LPS; DEG_GSE235310_Veh	6	DEG_GSE151512_12h; DEG_GSE151512_24h; DEG_GSE151512_6h; DEG_GSE168797_Mock_CBD; DEG_GSE179661_HepG2; DEG_GSE179661_MHCC97H
NME1	9	6	DEG_GSE131565; DEG_GSE151512_24h; DEG_GSE168797_Mock_CBD; DEG_GSE179661_MHCC97H; DEG_GSE235310_Veh; DEG_GSE261716_CBD20_28d	3	DEG_GSE235310_LPS; DEG_GSE261716_CBD0.2_2d; DEG_GSE272113_sCBD
NOC3L	9	4	DEG_GSE131565; DEG_GSE152088; DEG_GSE179661_MHCC97H; DEG_GSE235310_LPS	5	DEG_GSE151512_12h; DEG_GSE151512_24h; DEG_GSE151512_6h; DEG_GSE272113_CBD; DEG_GSE274859_LPS_24h
NOLC1	9	7	DEG_GSE131565; DEG_GSE152088; DEG_GSE179661_MHCC97H; DEG_GSE201508_cGAMP; DEG_GSE201508_enthanol; DEG_GSE235310_LPS; DEG_GSE274859_LPS_24h	2	DEG_GSE266113_WT; DEG_GSE272113_CBD
NOP2	9	5	DEG_GSE131565; DEG_GSE152088; DEG_GSE168797_SARS_CBDV; DEG_GSE179661_MHCC97H; DEG_GSE274859_LPS_24h	4	DEG_GSE151512_24h; DEG_GSE266113_WT; DEG_GSE272113_CBD; DEG_GSE272113_sCBD
NRBP1	9	3	DEG_GSE151512_12h; DEG_GSE151512_24h; DEG_GSE151512_6h	6	DEG_GSE131565; DEG_GSE168797_Mock_CBD; DEG_GSE168797_SARS_CBD; DEG_GSE179661_HepG2; DEG_GSE179661_MHCC97H; DEG_GSE274859_LPS_24h
NT5C2	9	3	DEG_GSE151512_24h; DEG_GSE152088; DEG_GSE272113_sCBD	6	DEG_GSE131565; DEG_GSE168797_Mock_CBD; DEG_GSE168797_SARS_CBD; DEG_GSE179661_MHCC97H; DEG_GSE201508_cGAMP; DEG_GSE235310_Veh
NT5E	9	7	DEG_GSE131565; DEG_GSE151512_12h; DEG_GSE152088; DEG_GSE168797_Mock_CBD; DEG_GSE168797_SARS_CBD; DEG_GSE179661_HepG2; DEG_GSE179661_MHCC97H	2	DEG_GSE272113_CBD; DEG_GSE272113_sCBD
NTN4	9	5	DEG_GSE131565; DEG_GSE168797_Mock_CBDV; DEG_GSE179661_HepG2; DEG_GSE272113_CBD; DEG_GSE272113_sCBD	4	DEG_GSE168797_Mock_CBD; DEG_GSE168797_SARS_CBD; DEG_GSE168797_SARS_CBDV; DEG_GSE179661_MHCC97H
NUDT3	9	6	DEG_GSE131565; DEG_GSE168797_Mock_CBD; DEG_GSE168797_SARS_CBD; DEG_GSE179661_HepG2; DEG_GSE179661_MHCC97H; DEG_GSE235310_Veh	3	DEG_GSE151512_24h; DEG_GSE151512_6h; DEG_GSE201508_cGAMP
NUP153	9	4	DEG_GSE131565; DEG_GSE168797_Mock_CBD; DEG_GSE168797_SARS_CBD; DEG_GSE179661_MHCC97H	5	DEG_GSE151512_12h; DEG_GSE151512_24h; DEG_GSE151512_3h; DEG_GSE151512_6h; DEG_GSE272113_CBD
NUP155	9	7	DEG_GSE131565; DEG_GSE152088; DEG_GSE168797_Mock_CBD; DEG_GSE168797_SARS_CBD; DEG_GSE179661_HepG2; DEG_GSE179661_MHCC97H; DEG_GSE274859_LPS_24h	2	DEG_GSE151512_6h; DEG_GSE272113_CBD
NUP188	9	6	DEG_GSE131565; DEG_GSE151512_24h; DEG_GSE151512_6h; DEG_GSE168797_Mock_CBD; DEG_GSE168797_SARS_CBD; DEG_GSE179661_MHCC97H	3	DEG_GSE235310_LPS; DEG_GSE266113_WT; DEG_GSE272113_CBD
NUS1	9	1	DEG_GSE151512_24h	8	DEG_GSE131565; DEG_GSE168797_Mock_CBD; DEG_GSE168797_SARS_CBD; DEG_GSE179661_MHCC97H; DEG_GSE201508_cGAMP; DEG_GSE201508_enthanol; DEG_GSE235310_LPS; DEG_GSE272113_sCBD
NXN	9	7	DEG_GSE131565; DEG_GSE168797_Mock_CBD; DEG_GSE168797_SARS_CBD; DEG_GSE235310_Veh; DEG_GSE272113_CBD; DEG_GSE272113_sCBD; DEG_GSE274859_LPS_24h	2	DEG_GSE201508_cGAMP; DEG_GSE201508_enthanol
ORC1	9	8	DEG_GSE131565; DEG_GSE151512_12h; DEG_GSE168797_Mock_CBD; DEG_GSE168797_SARS_CBD; DEG_GSE179661_HepG2; DEG_GSE179661_MHCC97H; DEG_GSE201508_cGAMP; DEG_GSE274859_LPS_24h	1	DEG_GSE266113_WT
OSER1	9	0	NA	9	DEG_GSE131565; DEG_GSE151512_24h; DEG_GSE151512_6h; DEG_GSE168797_Mock_CBD; DEG_GSE168797_SARS_CBD; DEG_GSE179661_HepG2; DEG_GSE179661_MHCC97H; DEG_GSE201508_cGAMP; DEG_GSE274859_LPS_24h
OSTF1	9	2	DEG_GSE179661_MHCC97H; DEG_GSE235310_LPS	7	DEG_GSE131565; DEG_GSE168797_Mock_CBD; DEG_GSE168797_SARS_CBD; DEG_GSE261716_CBD0.2_28d; DEG_GSE261716_CBD10_28d; DEG_GSE261716_CBD20_28d; DEG_GSE272113_sCBD
OXSR1	9	3	DEG_GSE151512_12h; DEG_GSE151512_24h; DEG_GSE274859_LPS_24h	6	DEG_GSE131565; DEG_GSE168797_Mock_CBD; DEG_GSE168797_SARS_CBD; DEG_GSE179661_MHCC97H; DEG_GSE272113_CBD; DEG_GSE272113_sCBD
P2RY2	9	4	DEG_GSE168797_Mock_CBD; DEG_GSE168797_SARS_CBD; DEG_GSE179661_MHCC97H; DEG_GSE201508_cGAMP	5	DEG_GSE151512_12h; DEG_GSE151512_24h; DEG_GSE235310_LPS; DEG_GSE272113_CBD; DEG_GSE272113_sCBD
PACS2	9	6	DEG_GSE168797_Mock_CBD; DEG_GSE168797_SARS_CBD; DEG_GSE235310_Veh; DEG_GSE261716_CBD0.2_2d; DEG_GSE272113_CBD; DEG_GSE272113_sCBD	3	DEG_GSE151512_12h; DEG_GSE151512_24h; DEG_GSE274859_LPS_24h
PANK3	9	4	DEG_GSE152088; DEG_GSE232624_EtOH0.75_CBD0.75_12h; DEG_GSE232624_EtOH0.75_CBD0.75_6h; DEG_GSE274859_LPS_24h	5	DEG_GSE151512_24h; DEG_GSE179661_HepG2; DEG_GSE201508_cGAMP; DEG_GSE232624_Veh_CBD3_12h; DEG_GSE272113_CBD
PCYOX1L	9	8	DEG_GSE131565; DEG_GSE168797_Mock_CBD; DEG_GSE179661_HepG2; DEG_GSE179661_MHCC97H; DEG_GSE201508_cGAMP; DEG_GSE201508_enthanol; DEG_GSE235310_Veh; DEG_GSE274859_LPS_24h	1	DEG_GSE168797_Mock_CBDV
PDGFB	9	6	DEG_GSE168797_SARS_CBD; DEG_GSE168797_SARS_CBDV; DEG_GSE235310_Veh; DEG_GSE272113_CBD; DEG_GSE272113_sCBD; DEG_GSE274859_LPS_24h	3	DEG_GSE131565; DEG_GSE179661_HepG2; DEG_GSE235310_LPS
PDGFRB	9	7	DEG_GSE131565; DEG_GSE179661_HepG2; DEG_GSE261716_CBD0.2_28d; DEG_GSE261716_CBD10_28d; DEG_GSE261716_CBD20_28d; DEG_GSE272113_CBD; DEG_GSE272113_sCBD	2	DEG_GSE151512_12h; DEG_GSE151512_24h
PDGFRL	9	7	DEG_GSE151512_12h; DEG_GSE151512_24h; DEG_GSE168797_Mock_CBD; DEG_GSE179661_HepG2; DEG_GSE235310_LPS; DEG_GSE272113_CBD; DEG_GSE272113_sCBD	2	DEG_GSE131565; DEG_GSE235310_Veh
PDK1	9	5	DEG_GSE151512_12h; DEG_GSE151512_24h; DEG_GSE151512_6h; DEG_GSE274859_LPS_24h; GSE70689_CBD_NoLPS	4	DEG_GSE168797_Mock_CBD; DEG_GSE179661_MHCC97H; DEG_GSE272113_CBD; DEG_GSE272113_sCBD
PDLIM3	9	6	DEG_GSE131565; DEG_GSE151512_12h; DEG_GSE151512_24h; DEG_GSE151512_6h; DEG_GSE272113_CBD; DEG_GSE272113_sCBD	3	DEG_GSE168797_Mock_CBD; DEG_GSE168797_SARS_CBD; DEG_GSE179661_MHCC97H
PDP1	9	4	DEG_GSE151512_6h; DEG_GSE168797_Mock_CBDV; DEG_GSE201508_cGAMP; DEG_GSE235310_Veh	5	DEG_GSE131565; DEG_GSE168797_Mock_CBD; DEG_GSE168797_SARS_CBD; DEG_GSE179661_HepG2; DEG_GSE179661_MHCC97H
PDXK	9	1	DEG_GSE168797_Mock_CBD	8	DEG_GSE131565; DEG_GSE179661_HepG2; DEG_GSE179661_MHCC97H; DEG_GSE235310_LPS; DEG_GSE235310_Veh; DEG_GSE272113_CBD; DEG_GSE272113_sCBD; DEG_GSE274859_LPS_24h
PELP1	9	6	DEG_GSE131565; DEG_GSE179661_MHCC97H; DEG_GSE201508_cGAMP; DEG_GSE235310_LPS; DEG_GSE235310_Veh; DEG_GSE274859_LPS_24h	3	DEG_GSE152088; DEG_GSE179661_HepG2; DEG_GSE272113_CBD
PEX11B	9	6	DEG_GSE131565; DEG_GSE151512_24h; DEG_GSE179661_HepG2; DEG_GSE179661_MHCC97H; DEG_GSE201508_cGAMP; DEG_GSE235310_LPS	3	DEG_GSE168797_SARS_CBDV; DEG_GSE261716_CBD0.2_28d; DEG_GSE261716_CBD20_28d
PFKFB4	9	5	DEG_GSE151512_12h; DEG_GSE151512_24h; DEG_GSE151512_6h; DEG_GSE168797_SARS_CBD; DEG_GSE168797_SARS_CBDV	4	DEG_GSE131565; DEG_GSE201508_cGAMP; DEG_GSE235310_LPS; DEG_GSE235310_Veh
PFKM	9	8	DEG_GSE131565; DEG_GSE179661_MHCC97H; DEG_GSE261716_CBD0.2_28d; DEG_GSE261716_CBD20_28d; DEG_GSE261716_CBD20_2d; DEG_GSE272113_CBD; DEG_GSE272113_sCBD; DEG_GSE274859_LPS_24h	1	DEG_GSE151512_24h
PGRMC2	9	2	DEG_GSE168797_Mock_CBD; DEG_GSE179661_HepG2	7	DEG_GSE131565; DEG_GSE151512_24h; DEG_GSE151512_6h; DEG_GSE179661_MHCC97H; DEG_GSE235310_LPS; DEG_GSE272113_CBD; DEG_GSE272113_sCBD
PHACTR4	9	5	DEG_GSE151512_24h; DEG_GSE168797_Mock_CBD; DEG_GSE168797_SARS_CBD; DEG_GSE232624_EtOH0.75_CBD0.75_6h; DEG_GSE261716_CBD10_28d	4	DEG_GSE131565; DEG_GSE179661_MHCC97H; DEG_GSE232624_EtOH0.25_CBD0.75_12h; DEG_GSE235310_LPS
PHF13	9	4	DEG_GSE168797_Mock_CBD; DEG_GSE168797_SARS_CBD; DEG_GSE261716_CBD20_28d; DEG_GSE261716_CBD20_2d	5	DEG_GSE131565; DEG_GSE179661_HepG2; DEG_GSE179661_MHCC97H; DEG_GSE272113_CBD; DEG_GSE272113_sCBD
PHTF2	9	7	DEG_GSE131565; DEG_GSE168797_Mock_CBD; DEG_GSE179661_MHCC97H; DEG_GSE235310_Veh; DEG_GSE274859_LPS_24h; GSE70689_CBD_NoLPS; GSE70689_CBD_wLPS	2	DEG_GSE201508_cGAMP; DEG_GSE235310_LPS
PIGP	9	3	DEG_GSE179661_HepG2; DEG_GSE272113_CBD; DEG_GSE272113_sCBD	6	DEG_GSE168797_Mock_CBD; DEG_GSE168797_SARS_CBD; DEG_GSE261716_CBD0.2_28d; DEG_GSE261716_CBD10_28d; DEG_GSE261716_CBD20_28d; DEG_GSE261716_CBD20_2d
PIGU	9	4	DEG_GSE131565; DEG_GSE179661_HepG2; DEG_GSE179661_MHCC97H; DEG_GSE261716_CBD20_28d	5	DEG_GSE151512_24h; DEG_GSE151512_6h; DEG_GSE168797_SARS_CBDV; DEG_GSE272113_sCBD; DEG_GSE274859_LPS_24h
PIK3R2	9	8	DEG_GSE131565; DEG_GSE151512_12h; DEG_GSE151512_24h; DEG_GSE168797_Mock_CBD; DEG_GSE168797_SARS_CBD; DEG_GSE179661_HepG2; DEG_GSE179661_MHCC97H; DEG_GSE261716_CBD20_2d	1	DEG_GSE152088
PIM1	9	0	NA	9	DEG_GSE131565; DEG_GSE151512_24h; DEG_GSE168797_Mock_CBD; DEG_GSE168797_SARS_CBD; DEG_GSE179661_HepG2; DEG_GSE179661_MHCC97H; DEG_GSE235310_LPS; DEG_GSE235310_Veh; DEG_GSE274859_LPS_24h
PITPNC1	9	5	DEG_GSE151512_12h; DEG_GSE151512_6h; DEG_GSE272113_CBD; DEG_GSE272113_sCBD; DEG_GSE274859_LPS_24h	4	DEG_GSE131565; DEG_GSE168797_Mock_CBD; DEG_GSE168797_SARS_CBD; DEG_GSE235310_LPS
PLCB3	9	7	DEG_GSE131565; DEG_GSE168797_Mock_CBD; DEG_GSE168797_SARS_CBD; DEG_GSE179661_MHCC97H; DEG_GSE235310_LPS; DEG_GSE235310_Veh; DEG_GSE261716_CBD20_28d	2	DEG_GSE272113_CBD; DEG_GSE272113_sCBD
PLEC	9	5	DEG_GSE168797_SARS_CBD; DEG_GSE201508_enthanol; DEG_GSE235310_LPS; DEG_GSE261716_CBD0.2_2d; DEG_GSE274859_LPS_24h	4	DEG_GSE151512_24h; DEG_GSE152088; DEG_GSE179661_HepG2; DEG_GSE232624_EtOH0.75_CBD0.75_6h
PLEKHA5	9	5	DEG_GSE168797_Mock_CBD; DEG_GSE168797_SARS_CBD; DEG_GSE168797_SARS_CBDV; DEG_GSE235310_LPS; DEG_GSE235310_Veh	4	DEG_GSE131565; DEG_GSE151512_24h; DEG_GSE179661_MHCC97H; DEG_GSE274859_LPS_24h
PLEKHG3	9	6	DEG_GSE168797_Mock_CBD; DEG_GSE168797_SARS_CBD; DEG_GSE168797_SARS_CBDV; DEG_GSE179661_MHCC97H; DEG_GSE232624_EtOH0.25_CBD0.75_12h; DEG_GSE274859_LPS_24h	3	DEG_GSE151512_24h; DEG_GSE179661_HepG2; DEG_GSE235310_LPS
PLK1	9	9	DEG_GSE131565; DEG_GSE151512_12h; DEG_GSE151512_6h; DEG_GSE168797_Mock_CBD; DEG_GSE168797_SARS_CBD; DEG_GSE179661_HepG2; DEG_GSE179661_MHCC97H; DEG_GSE232624_EtOH0.75_CBD0.75_12h; DEG_GSE274859_LPS_24h	0	NA
PLK3	9	0	NA	9	DEG_GSE151512_12h; DEG_GSE151512_24h; DEG_GSE168797_Mock_CBD; DEG_GSE179661_HepG2; DEG_GSE235310_LPS; DEG_GSE235310_Veh; DEG_GSE272113_CBD; DEG_GSE272113_sCBD; DEG_GSE274859_LPS_24h
PLPP2	9	1	DEG_GSE179661_MHCC97H	8	DEG_GSE131565; DEG_GSE151512_12h; DEG_GSE151512_24h; DEG_GSE168797_Mock_CBD; DEG_GSE168797_SARS_CBD; DEG_GSE168797_SARS_CBDV; DEG_GSE272113_CBD; DEG_GSE272113_sCBD
PMEPA1	9	7	DEG_GSE131565; DEG_GSE168797_Mock_CBD; DEG_GSE235310_Veh; DEG_GSE261716_CBD10_28d; DEG_GSE261716_CBD20_28d; DEG_GSE272113_CBD; DEG_GSE272113_sCBD	2	DEG_GSE179661_HepG2; DEG_GSE179661_MHCC97H
PMP22	9	1	DEG_GSE131565	8	DEG_GSE151512_24h; DEG_GSE151512_6h; DEG_GSE168797_Mock_CBD; DEG_GSE179661_MHCC97H; DEG_GSE235310_LPS; DEG_GSE235310_Veh; DEG_GSE272113_sCBD; DEG_GSE274435_DMSO_24h
PNP	9	2	DEG_GSE201508_cGAMP; DEG_GSE261716_CBD20_28d	7	DEG_GSE131565; DEG_GSE168797_Mock_CBD; DEG_GSE168797_SARS_CBD; DEG_GSE168797_SARS_CBDV; DEG_GSE179661_HepG2; DEG_GSE235310_LPS; DEG_GSE266113_WT
PNPT1	9	4	DEG_GSE131565; DEG_GSE152088; DEG_GSE179661_MHCC97H; DEG_GSE201508_cGAMP	5	DEG_GSE151512_12h; DEG_GSE151512_24h; DEG_GSE232624_EtOH0.25_CBD0.75_12h; DEG_GSE235310_LPS; DEG_GSE261716_CBD20_28d
PODXL	9	5	DEG_GSE151512_12h; DEG_GSE151512_24h; DEG_GSE151512_6h; DEG_GSE168797_Mock_CBDV; DEG_GSE179661_MHCC97H	4	DEG_GSE131565; DEG_GSE266113_WT; DEG_GSE272113_CBD; DEG_GSE272113_sCBD
POGLUT3	9	6	DEG_GSE131565; DEG_GSE168797_Mock_CBD; DEG_GSE168797_SARS_CBD; DEG_GSE179661_HepG2; DEG_GSE179661_MHCC97H; DEG_GSE235310_Veh	3	DEG_GSE168797_SARS_CBDV; DEG_GSE235310_LPS; DEG_GSE274435_DMSO_24h
POLA2	9	8	DEG_GSE131565; DEG_GSE151512_24h; DEG_GSE168797_Mock_CBD; DEG_GSE168797_SARS_CBD; DEG_GSE179661_HepG2; DEG_GSE179661_MHCC97H; DEG_GSE201508_cGAMP; DEG_GSE274859_LPS_24h	1	DEG_GSE235310_LPS
POLD2	9	6	DEG_GSE131565; DEG_GSE168797_Mock_CBD; DEG_GSE168797_SARS_CBD; DEG_GSE179661_MHCC97H; DEG_GSE235310_Veh; DEG_GSE274859_LPS_24h	3	DEG_GSE151512_24h; DEG_GSE151512_6h; DEG_GSE235310_LPS
POLD4	9	1	DEG_GSE201508_cGAMP	8	DEG_GSE131565; DEG_GSE168797_Mock_CBD; DEG_GSE168797_SARS_CBD; DEG_GSE179661_HepG2; DEG_GSE179661_MHCC97H; DEG_GSE235310_LPS; DEG_GSE272113_CBD; DEG_GSE272113_sCBD
POLR2E	9	5	DEG_GSE131565; DEG_GSE151512_24h; DEG_GSE168797_Mock_CBD; DEG_GSE179661_MHCC97H; DEG_GSE274859_LPS_24h	4	DEG_GSE179661_HepG2; DEG_GSE232624_EtOH0.75_CBD0.75_6h; DEG_GSE261716_CBD0.2_2d; DEG_GSE272113_sCBD
POLR3H	9	7	DEG_GSE131565; DEG_GSE151512_24h; DEG_GSE168797_Mock_CBDV; DEG_GSE179661_HepG2; DEG_GSE179661_MHCC97H; DEG_GSE201508_cGAMP; DEG_GSE274859_LPS_24h	2	DEG_GSE272113_CBD; DEG_GSE272113_sCBD
PON2	9	8	DEG_GSE131565; DEG_GSE168797_Mock_CBD; DEG_GSE168797_SARS_CBD; DEG_GSE179661_HepG2; DEG_GSE179661_MHCC97H; DEG_GSE235310_LPS; DEG_GSE235310_Veh; DEG_GSE272113_CBD	1	DEG_GSE168797_Mock_CBDV
POU2F2	9	4	DEG_GSE131565; DEG_GSE168797_SARS_CBDV; DEG_GSE235310_Veh; DEG_GSE274859_LPS_24h	5	DEG_GSE151512_24h; DEG_GSE168797_Mock_CBD; DEG_GSE179661_HepG2; DEG_GSE179661_MHCC97H; DEG_GSE235310_LPS
PPFIA4	9	6	DEG_GSE151512_24h; DEG_GSE151512_6h; DEG_GSE168797_Mock_CBD; DEG_GSE168797_SARS_CBD; DEG_GSE272113_CBD; DEG_GSE272113_sCBD	3	DEG_GSE131565; DEG_GSE266113_mutNdufs4; DEG_GSE274859_LPS_24h
PPL	9	6	DEG_GSE168797_Mock_CBD; DEG_GSE168797_SARS_CBD; DEG_GSE168797_SARS_CBDV; DEG_GSE235310_LPS; DEG_GSE272113_CBD; DEG_GSE272113_sCBD	3	DEG_GSE131565; DEG_GSE152088; DEG_GSE179661_HepG2
PPP1R14B	9	8	DEG_GSE131565; DEG_GSE151512_12h; DEG_GSE151512_24h; DEG_GSE168797_Mock_CBD; DEG_GSE168797_SARS_CBD; DEG_GSE179661_MHCC97H; DEG_GSE201508_cGAMP; DEG_GSE274859_LPS_24h	1	DEG_GSE179661_HepG2
PPP1R37	9	3	DEG_GSE151512_12h; DEG_GSE261716_CBD20_28d; DEG_GSE272113_CBD	6	DEG_GSE152088; DEG_GSE168797_SARS_CBD; DEG_GSE179661_HepG2; DEG_GSE179661_MHCC97H; DEG_GSE235310_LPS; DEG_GSE235310_Veh
PPP1R3B	9	4	DEG_GSE131565; DEG_GSE151512_12h; DEG_GSE151512_24h; DEG_GSE235310_Veh	5	DEG_GSE168797_Mock_CBD; DEG_GSE201508_cGAMP; DEG_GSE272113_CBD; DEG_GSE272113_sCBD; GSE70689_CBD_wLPS
PPRC1	9	3	DEG_GSE131565; DEG_GSE152088; DEG_GSE168797_SARS_CBD	6	DEG_GSE151512_12h; DEG_GSE151512_24h; DEG_GSE151512_6h; DEG_GSE179661_HepG2; DEG_GSE272113_CBD; DEG_GSE272113_sCBD
PRAG1	9	7	DEG_GSE151512_24h; DEG_GSE168797_Mock_CBD; DEG_GSE168797_Mock_CBDV; DEG_GSE168797_SARS_CBD; DEG_GSE179661_MHCC97H; DEG_GSE261716_CBD0.2_28d; DEG_GSE274859_LPS_24h	2	DEG_GSE131565; DEG_GSE179661_HepG2
PRDX5	9	0	NA	9	DEG_GSE131565; DEG_GSE152088; DEG_GSE168797_SARS_CBD; DEG_GSE168797_SARS_CBDV; DEG_GSE179661_HepG2; DEG_GSE179661_MHCC97H; DEG_GSE261716_CBD0.2_2d; DEG_GSE272113_CBD; DEG_GSE272113_sCBD
PREX1	9	2	DEG_GSE131565; DEG_GSE168797_Mock_CBDV	7	DEG_GSE151512_24h; DEG_GSE168797_Mock_CBD; DEG_GSE232624_Veh_CBD0.75_12h; DEG_GSE232624_Veh_CBD3_12h; DEG_GSE235310_LPS; DEG_GSE272113_CBD; DEG_GSE272113_sCBD
PRIM1	9	6	DEG_GSE131565; DEG_GSE168797_Mock_CBD; DEG_GSE168797_SARS_CBD; DEG_GSE179661_HepG2; DEG_GSE179661_MHCC97H; DEG_GSE274859_LPS_24h	3	DEG_GSE151512_3h; DEG_GSE151512_6h; DEG_GSE266113_WT
PRKCE	9	2	DEG_GSE168797_SARS_CBDV; DEG_GSE232624_EtOH0.75_CBD0.75_6h	7	DEG_GSE131565; DEG_GSE151512_24h; DEG_GSE168797_Mock_CBD; DEG_GSE179661_HepG2; DEG_GSE179661_MHCC97H; DEG_GSE235310_LPS; DEG_GSE235310_Veh
PRMT7	9	7	DEG_GSE131565; DEG_GSE151512_24h; DEG_GSE168797_Mock_CBD; DEG_GSE168797_SARS_CBD; DEG_GSE179661_HepG2; DEG_GSE179661_MHCC97H; DEG_GSE274859_LPS_24h	2	DEG_GSE261716_CBD0.2_28d; DEG_GSE261716_CBD20_28d
PSME4	9	2	DEG_GSE152088; DEG_GSE272113_sCBD	7	DEG_GSE131565; DEG_GSE168797_Mock_CBD; DEG_GSE168797_SARS_CBD; DEG_GSE179661_HepG2; DEG_GSE179661_MHCC97H; DEG_GSE201508_cGAMP; DEG_GSE274859_LPS_24h
PSPC1	9	9	DEG_GSE131565; DEG_GSE151512_12h; DEG_GSE151512_24h; DEG_GSE168797_Mock_CBD; DEG_GSE168797_SARS_CBD; DEG_GSE179661_HepG2; DEG_GSE201508_cGAMP; DEG_GSE235310_LPS; DEG_GSE274859_LPS_24h	0	NA
PTEN	9	4	DEG_GSE152088; DEG_GSE168797_SARS_CBDV; DEG_GSE179661_HepG2; DEG_GSE235310_LPS	5	DEG_GSE131565; DEG_GSE151512_12h; DEG_GSE151512_24h; DEG_GSE168797_Mock_CBD; DEG_GSE179661_MHCC97H
PTK2B	9	7	DEG_GSE179661_HepG2; DEG_GSE201508_cGAMP; DEG_GSE235310_LPS; DEG_GSE261716_CBD20_28d; DEG_GSE272113_CBD; DEG_GSE272113_sCBD; DEG_GSE274859_LPS_24h	2	DEG_GSE131565; DEG_GSE168797_SARS_CBD
PTPRE	9	1	DEG_GSE274859_LPS_24h	8	DEG_GSE131565; DEG_GSE151512_12h; DEG_GSE151512_24h; DEG_GSE168797_Mock_CBD; DEG_GSE201508_cGAMP; DEG_GSE201508_enthanol; DEG_GSE232624_EtOH0.75_CBD0.75_6h; DEG_GSE235310_LPS
PTPRJ	9	4	DEG_GSE168797_Mock_CBD; DEG_GSE168797_SARS_CBD; DEG_GSE235310_Veh; DEG_GSE274859_LPS_24h	5	DEG_GSE151512_12h; DEG_GSE151512_24h; DEG_GSE235310_LPS; DEG_GSE272113_CBD; DEG_GSE272113_sCBD
PWWP2B	9	1	DEG_GSE201508_cGAMP	8	DEG_GSE131565; DEG_GSE152088; DEG_GSE168797_Mock_CBD; DEG_GSE168797_SARS_CBD; DEG_GSE179661_HepG2; DEG_GSE179661_MHCC97H; DEG_GSE272113_CBD; DEG_GSE274859_LPS_24h
PXK	9	2	DEG_GSE232624_Veh_CBD3_12h; DEG_GSE272113_sCBD	7	DEG_GSE151512_12h; DEG_GSE151512_24h; DEG_GSE168797_Mock_CBD; DEG_GSE179661_MHCC97H; DEG_GSE232624_EtOH0.25_CBD0.75_12h; DEG_GSE235310_LPS; DEG_GSE261716_CBD0.2_28d
PYGO2	9	9	DEG_GSE151512_12h; DEG_GSE151512_24h; DEG_GSE151512_6h; DEG_GSE168797_Mock_CBD; DEG_GSE168797_SARS_CBD; DEG_GSE179661_MHCC97H; DEG_GSE201508_cGAMP; DEG_GSE235310_LPS; DEG_GSE261716_CBD20_28d	0	NA
QPRT	9	6	DEG_GSE131565; DEG_GSE179661_MHCC97H; DEG_GSE201508_cGAMP; DEG_GSE235310_LPS; DEG_GSE235310_Veh; DEG_GSE274859_LPS_24h	3	DEG_GSE151512_24h; DEG_GSE152088; DEG_GSE179661_HepG2
RAB1A	9	0	NA	9	DEG_GSE131565; DEG_GSE168797_Mock_CBD; DEG_GSE168797_SARS_CBD; DEG_GSE179661_MHCC97H; DEG_GSE201508_cGAMP; DEG_GSE201508_enthanol; DEG_GSE235310_LPS; DEG_GSE235310_Veh; DEG_GSE274859_LPS_24h
RAB1B	9	7	DEG_GSE151512_12h; DEG_GSE151512_24h; DEG_GSE168797_Mock_CBD; DEG_GSE201508_cGAMP; DEG_GSE235310_Veh; DEG_GSE272113_sCBD; DEG_GSE274859_LPS_24h	2	DEG_GSE152088; DEG_GSE261716_CBD10_28d
RAB29	9	4	DEG_GSE168797_Mock_CBDV; DEG_GSE179661_HepG2; DEG_GSE179661_MHCC97H; DEG_GSE235310_LPS	5	DEG_GSE168797_Mock_CBD; DEG_GSE168797_SARS_CBD; DEG_GSE168797_SARS_CBDV; DEG_GSE201508_enthanol; DEG_GSE274859_LPS_24h
RAB43	9	0	NA	9	DEG_GSE131565; DEG_GSE168797_Mock_CBD; DEG_GSE179661_HepG2; DEG_GSE179661_MHCC97H; DEG_GSE235310_LPS; DEG_GSE235310_Veh; DEG_GSE261716_CBD0.2_28d; DEG_GSE261716_CBD10_28d; DEG_GSE272113_sCBD
RAB7A	9	0	NA	9	DEG_GSE131565; DEG_GSE168797_Mock_CBD; DEG_GSE168797_SARS_CBD; DEG_GSE179661_HepG2; DEG_GSE179661_MHCC97H; DEG_GSE201508_cGAMP; DEG_GSE261716_CBD20_28d; DEG_GSE272113_CBD; DEG_GSE274859_LPS_24h
RAB7B	9	5	DEG_GSE131565; DEG_GSE179661_MHCC97H; DEG_GSE201508_cGAMP; DEG_GSE235310_LPS; DEG_GSE235310_Veh	4	DEG_GSE168797_Mock_CBD; DEG_GSE179661_HepG2; DEG_GSE272113_CBD; DEG_GSE272113_sCBD
RAD50	9	8	DEG_GSE131565; DEG_GSE152088; DEG_GSE179661_HepG2; DEG_GSE179661_MHCC97H; DEG_GSE201508_enthanol; DEG_GSE235310_LPS; DEG_GSE235310_Veh; DEG_GSE274859_LPS_24h	1	DEG_GSE151512_24h
RAD51AP1	9	6	DEG_GSE131565; DEG_GSE168797_Mock_CBD; DEG_GSE168797_SARS_CBD; DEG_GSE179661_HepG2; DEG_GSE270378_CBD1.5_24h; DEG_GSE274859_LPS_24h	3	DEG_GSE235310_LPS; DEG_GSE235310_Veh; DEG_GSE272113_CBD
RALGAPA2	9	7	DEG_GSE151512_12h; DEG_GSE151512_24h; DEG_GSE151512_6h; DEG_GSE179661_HepG2; DEG_GSE201508_cGAMP; DEG_GSE201508_enthanol; DEG_GSE274859_LPS_24h	2	DEG_GSE131565; DEG_GSE261716_CBD0.2_28d
RAPH1	9	1	DEG_GSE232624_EtOH0.75_CBD0.75_12h	8	DEG_GSE131565; DEG_GSE151512_24h; DEG_GSE168797_Mock_CBD; DEG_GSE168797_SARS_CBD; DEG_GSE179661_HepG2; DEG_GSE179661_MHCC97H; DEG_GSE261716_CBD20_2d; DEG_GSE274859_LPS_24h
RASSF4	9	5	DEG_GSE179661_HepG2; DEG_GSE201508_cGAMP; DEG_GSE201508_enthanol; DEG_GSE235310_LPS; DEG_GSE235310_Veh	4	DEG_GSE168797_Mock_CBD; DEG_GSE274435_DMSO_24h; DEG_GSE274435_EtOH_24h; GSE70689_CBD_NoLPS
RBCK1	9	1	DEG_GSE201508_cGAMP	8	DEG_GSE131565; DEG_GSE151512_24h; DEG_GSE168797_Mock_CBD; DEG_GSE168797_SARS_CBD; DEG_GSE168797_SARS_CBDV; DEG_GSE179661_HepG2; DEG_GSE179661_MHCC97H; DEG_GSE235310_Veh
RET	9	3	DEG_GSE201508_cGAMP; DEG_GSE201508_enthanol; DEG_GSE235310_LPS	6	DEG_GSE151512_12h; DEG_GSE151512_24h; DEG_GSE151512_6h; DEG_GSE168797_Mock_CBD; DEG_GSE168797_SARS_CBD; DEG_GSE168797_SARS_CBDV
RFC3	9	8	DEG_GSE131565; DEG_GSE151512_12h; DEG_GSE151512_24h; DEG_GSE168797_Mock_CBD; DEG_GSE168797_SARS_CBD; DEG_GSE179661_HepG2; DEG_GSE179661_MHCC97H; DEG_GSE201508_cGAMP	1	DEG_GSE266113_WT
RFC5	9	6	DEG_GSE131565; DEG_GSE151512_24h; DEG_GSE168797_Mock_CBD; DEG_GSE168797_SARS_CBD; DEG_GSE179661_HepG2; DEG_GSE274859_LPS_24h	3	DEG_GSE235310_LPS; DEG_GSE235310_Veh; DEG_GSE266113_WT
RHEB	9	0	NA	9	DEG_GSE131565; DEG_GSE151512_24h; DEG_GSE151512_6h; DEG_GSE168797_Mock_CBD; DEG_GSE168797_SARS_CBD; DEG_GSE179661_HepG2; DEG_GSE179661_MHCC97H; DEG_GSE235310_LPS; DEG_GSE235310_Veh
RIN2	9	7	DEG_GSE131565; DEG_GSE179661_MHCC97H; DEG_GSE272113_CBD; DEG_GSE272113_sCBD; DEG_GSE274859_LPS_24h; GSE70689_CBD_NoLPS; GSE70689_CBD_wLPS	2	DEG_GSE235310_LPS; DEG_GSE235310_Veh
RIT1	9	0	NA	9	DEG_GSE131565; DEG_GSE168797_Mock_CBD; DEG_GSE179661_HepG2; DEG_GSE179661_MHCC97H; DEG_GSE201508_cGAMP; DEG_GSE201508_enthanol; DEG_GSE274859_LPS_24h; GSE70689_CBD_NoLPS; GSE70689_CBD_wLPS
RMC1	9	1	DEG_GSE168797_SARS_CBDV	8	DEG_GSE131565; DEG_GSE151512_24h; DEG_GSE179661_HepG2; DEG_GSE179661_MHCC97H; DEG_GSE201508_cGAMP; DEG_GSE235310_LPS; DEG_GSE235310_Veh; DEG_GSE274859_LPS_24h
RNF19B	9	1	DEG_GSE274859_LPS_24h	8	DEG_GSE131565; DEG_GSE151512_24h; DEG_GSE168797_Mock_CBD; DEG_GSE168797_SARS_CBD; DEG_GSE179661_HepG2; DEG_GSE179661_MHCC97H; DEG_GSE201508_cGAMP; DEG_GSE201508_enthanol
RNF26	9	7	DEG_GSE131565; DEG_GSE168797_Mock_CBD; DEG_GSE168797_SARS_CBD; DEG_GSE179661_HepG2; DEG_GSE179661_MHCC97H; DEG_GSE261716_CBD20_28d; DEG_GSE274859_LPS_24h	2	DEG_GSE201508_cGAMP; DEG_GSE272113_sCBD
RNFT1	9	1	DEG_GSE151512_24h	8	DEG_GSE131565; DEG_GSE168797_Mock_CBD; DEG_GSE168797_SARS_CBD; DEG_GSE179661_MHCC97H; DEG_GSE235310_Veh; DEG_GSE272113_CBD; DEG_GSE272113_sCBD; DEG_GSE274859_LPS_24h
RPL10	9	0	NA	9	DEG_GSE131565; DEG_GSE151512_24h; DEG_GSE152088; DEG_GSE168797_Mock_CBD; DEG_GSE168797_SARS_CBD; DEG_GSE179661_HepG2; DEG_GSE179661_MHCC97H; DEG_GSE201508_cGAMP; DEG_GSE272113_CBD
RPN1	9	0	NA	9	DEG_GSE131565; DEG_GSE168797_Mock_CBD; DEG_GSE168797_SARS_CBD; DEG_GSE201508_cGAMP; DEG_GSE201508_enthanol; DEG_GSE235310_LPS; DEG_GSE272113_CBD; DEG_GSE272113_sCBD; DEG_GSE274435_DMSO_24h
RPN2	9	2	DEG_GSE151512_24h; DEG_GSE261716_CBD20_28d	7	DEG_GSE131565; DEG_GSE168797_SARS_CBD; DEG_GSE168797_SARS_CBDV; DEG_GSE235310_LPS; DEG_GSE235310_Veh; DEG_GSE272113_CBD; DEG_GSE272113_sCBD
RPS12	9	0	NA	9	DEG_GSE151512_24h; DEG_GSE152088; DEG_GSE168797_Mock_CBD; DEG_GSE179661_HepG2; DEG_GSE179661_MHCC97H; DEG_GSE201508_enthanol; DEG_GSE235310_Veh; DEG_GSE261716_CBD0.2_2d; DEG_GSE261716_CBD20_2d
RPS6KA2	9	4	DEG_GSE179661_HepG2; DEG_GSE261716_CBD0.2_28d; DEG_GSE261716_CBD10_28d; DEG_GSE261716_CBD20_28d	5	DEG_GSE168797_Mock_CBD; DEG_GSE201508_cGAMP; DEG_GSE235310_LPS; DEG_GSE235310_Veh; DEG_GSE274859_LPS_24h
RRAGC	9	1	DEG_GSE235310_LPS	8	DEG_GSE131565; DEG_GSE168797_Mock_CBD; DEG_GSE168797_SARS_CBD; DEG_GSE179661_HepG2; DEG_GSE179661_MHCC97H; DEG_GSE201508_cGAMP; DEG_GSE274435_DMSO_24h; DEG_GSE274859_LPS_24h
RRAGD	9	1	DEG_GSE168797_Mock_CBDV	8	DEG_GSE131565; DEG_GSE168797_Mock_CBD; DEG_GSE168797_SARS_CBD; DEG_GSE179661_MHCC97H; DEG_GSE201508_cGAMP; DEG_GSE201508_enthanol; DEG_GSE235310_LPS; DEG_GSE235310_Veh
RRP1B	9	8	DEG_GSE131565; DEG_GSE151512_24h; DEG_GSE152088; DEG_GSE168797_Mock_CBD; DEG_GSE168797_SARS_CBD; DEG_GSE179661_MHCC97H; DEG_GSE235310_Veh; DEG_GSE274859_LPS_24h	1	DEG_GSE266113_WT
RRP9	9	3	DEG_GSE131565; DEG_GSE179661_MHCC97H; DEG_GSE274859_LPS_24h	6	DEG_GSE151512_12h; DEG_GSE151512_24h; DEG_GSE179661_HepG2; DEG_GSE235310_LPS; DEG_GSE272113_CBD; DEG_GSE272113_sCBD
RSL24D1	9	1	DEG_GSE152088	8	DEG_GSE151512_12h; DEG_GSE151512_24h; DEG_GSE151512_3h; DEG_GSE151512_6h; DEG_GSE168797_Mock_CBD; DEG_GSE168797_SARS_CBD; DEG_GSE179661_HepG2; DEG_GSE179661_MHCC97H
RTKN	9	7	DEG_GSE131565; DEG_GSE151512_24h; DEG_GSE235310_LPS; DEG_GSE235310_Veh; DEG_GSE261716_CBD20_28d; DEG_GSE272113_CBD; DEG_GSE274859_LPS_24h	2	DEG_GSE179661_HepG2; DEG_GSE179661_MHCC97H
RTL6	9	8	DEG_GSE131565; DEG_GSE151512_12h; DEG_GSE151512_24h; DEG_GSE151512_6h; DEG_GSE168797_Mock_CBD; DEG_GSE168797_SARS_CBD; DEG_GSE201508_cGAMP; DEG_GSE275998_CDB20	1	DEG_GSE235310_LPS
RTN4R	9	2	DEG_GSE168797_Mock_CBD; DEG_GSE201508_cGAMP	7	DEG_GSE131565; DEG_GSE151512_24h; DEG_GSE179661_HepG2; DEG_GSE179661_MHCC97H; DEG_GSE235310_LPS; DEG_GSE235310_Veh; DEG_GSE274859_LPS_24h
RTN4RL2	9	4	DEG_GSE168797_Mock_CBD; DEG_GSE168797_SARS_CBD; DEG_GSE168797_SARS_CBDV; DEG_GSE235310_Veh	5	DEG_GSE151512_6h; DEG_GSE168797_Mock_CBDV; DEG_GSE235310_LPS; DEG_GSE272113_CBD; DEG_GSE272113_sCBD
RWDD2B	9	4	DEG_GSE131565; DEG_GSE152088; DEG_GSE179661_HepG2; DEG_GSE235310_LPS	5	DEG_GSE151512_12h; DEG_GSE151512_24h; DEG_GSE151512_6h; DEG_GSE168797_Mock_CBD; DEG_GSE168797_SARS_CBD
RXRA	9	3	DEG_GSE168797_Mock_CBDV; DEG_GSE179661_MHCC97H; DEG_GSE201508_cGAMP	6	DEG_GSE152088; DEG_GSE168797_SARS_CBDV; DEG_GSE179661_HepG2; DEG_GSE235310_LPS; DEG_GSE272113_CBD; DEG_GSE274859_LPS_24h
S100A4	9	8	DEG_GSE131565; DEG_GSE151512_24h; DEG_GSE168797_Mock_CBD; DEG_GSE168797_SARS_CBD; DEG_GSE179661_MHCC97H; DEG_GSE235310_LPS; DEG_GSE235310_Veh; DEG_GSE274859_LPS_24h	1	DEG_GSE179661_HepG2
S1PR1	9	2	DEG_GSE235310_LPS; DEG_GSE266113_mutNdufs4	7	DEG_GSE168797_Mock_CBD; DEG_GSE168797_SARS_CBD; DEG_GSE179661_HepG2; DEG_GSE179661_MHCC97H; DEG_GSE272113_CBD; DEG_GSE272113_sCBD; DEG_GSE274859_LPS_24h
SARAF	9	2	DEG_GSE261716_CBD20_28d; DEG_GSE261716_CBD20_2d	7	DEG_GSE131565; DEG_GSE168797_Mock_CBD; DEG_GSE168797_SARS_CBD; DEG_GSE179661_MHCC97H; DEG_GSE201508_cGAMP; DEG_GSE201508_enthanol; DEG_GSE274859_LPS_24h
SAV1	9	0	NA	9	DEG_GSE131565; DEG_GSE168797_Mock_CBD; DEG_GSE168797_SARS_CBD; DEG_GSE179661_HepG2; DEG_GSE179661_MHCC97H; DEG_GSE235310_LPS; DEG_GSE235310_Veh; DEG_GSE272113_CBD; DEG_GSE272113_sCBD
SCARA3	9	8	DEG_GSE131565; DEG_GSE151512_12h; DEG_GSE151512_24h; DEG_GSE151512_6h; DEG_GSE168797_Mock_CBD; DEG_GSE168797_SARS_CBD; DEG_GSE179661_HepG2; DEG_GSE179661_MHCC97H	1	DEG_GSE152088
SCFD1	9	2	DEG_GSE272113_CBD; DEG_GSE272113_sCBD	7	DEG_GSE131565; DEG_GSE151512_24h; DEG_GSE168797_Mock_CBD; DEG_GSE168797_SARS_CBD; DEG_GSE179661_MHCC97H; DEG_GSE261716_CBD20_28d; DEG_GSE274859_LPS_24h
SDC1	9	4	DEG_GSE168797_Mock_CBD; DEG_GSE179661_HepG2; DEG_GSE179661_MHCC97H; DEG_GSE274859_LPS_24h	5	DEG_GSE131565; DEG_GSE152088; DEG_GSE235310_LPS; DEG_GSE235310_Veh; DEG_GSE272113_CBD
SDC3	9	8	DEG_GSE131565; DEG_GSE151512_12h; DEG_GSE151512_6h; DEG_GSE168797_Mock_CBD; DEG_GSE179661_MHCC97H; DEG_GSE235310_LPS; DEG_GSE261716_CBD0.2_2d; DEG_GSE266113_WT	1	DEG_GSE151512_24h
SDC4	9	1	DEG_GSE274859_LPS_24h	8	DEG_GSE131565; DEG_GSE151512_12h; DEG_GSE151512_24h; DEG_GSE168797_Mock_CBD; DEG_GSE179661_HepG2; DEG_GSE179661_MHCC97H; DEG_GSE272113_CBD; DEG_GSE272113_sCBD
SEC61G	9	3	DEG_GSE151512_24h; DEG_GSE152088; DEG_GSE179661_HepG2	6	DEG_GSE131565; DEG_GSE168797_Mock_CBD; DEG_GSE168797_SARS_CBD; DEG_GSE179661_MHCC97H; DEG_GSE272113_sCBD; DEG_GSE274859_LPS_24h
SEC63	9	2	DEG_GSE261716_CBD0.2_28d; DEG_GSE261716_CBD20_28d	7	DEG_GSE131565; DEG_GSE151512_24h; DEG_GSE168797_Mock_CBD; DEG_GSE168797_SARS_CBD; DEG_GSE179661_MHCC97H; DEG_GSE201508_cGAMP; DEG_GSE235310_LPS
SELPLG	9	7	DEG_GSE151512_24h; DEG_GSE168797_SARS_CBD; DEG_GSE168797_SARS_CBDV; DEG_GSE179661_MHCC97H; DEG_GSE235310_LPS; DEG_GSE235310_Veh; DEG_GSE274859_LPS_24h	2	DEG_GSE131565; DEG_GSE168797_Mock_CBD
SEMA3C	9	5	DEG_GSE131565; DEG_GSE151512_24h; DEG_GSE168797_Mock_CBD; DEG_GSE168797_SARS_CBD; DEG_GSE232624_EtOH0.75_CBD0.75_6h	4	DEG_GSE201508_cGAMP; DEG_GSE235310_Veh; DEG_GSE272113_CBD; DEG_GSE274435_DMSO_24h
SEMA6B	9	5	DEG_GSE168797_Mock_CBD; DEG_GSE168797_SARS_CBD; DEG_GSE168797_SARS_CBDV; DEG_GSE179661_HepG2; DEG_GSE274859_LPS_24h	4	DEG_GSE235310_LPS; DEG_GSE235310_Veh; DEG_GSE272113_CBD; DEG_GSE272113_sCBD
SEPHS1	9	8	DEG_GSE131565; DEG_GSE168797_Mock_CBD; DEG_GSE168797_SARS_CBD; DEG_GSE179661_MHCC97H; DEG_GSE201508_cGAMP; DEG_GSE235310_LPS; DEG_GSE235310_Veh; DEG_GSE274859_LPS_24h	1	DEG_GSE261716_CBD20_28d
SEPTIN8	9	9	DEG_GSE131565; DEG_GSE151512_6h; DEG_GSE168797_Mock_CBD; DEG_GSE168797_SARS_CBD; DEG_GSE179661_HepG2; DEG_GSE179661_MHCC97H; DEG_GSE201508_cGAMP; DEG_GSE235310_LPS; DEG_GSE235310_Veh	0	NA
SERP1	9	1	DEG_GSE151512_12h	8	DEG_GSE131565; DEG_GSE168797_Mock_CBD; DEG_GSE168797_SARS_CBD; DEG_GSE179661_HepG2; DEG_GSE179661_MHCC97H; DEG_GSE272113_CBD; DEG_GSE272113_sCBD; DEG_GSE274859_LPS_24h
SERPINF1	9	7	DEG_GSE131565; DEG_GSE151512_24h; DEG_GSE168797_SARS_CBD; DEG_GSE179661_HepG2; DEG_GSE235310_LPS; DEG_GSE235310_Veh; DEG_GSE274859_LPS_24h	2	DEG_GSE179661_MHCC97H; DEG_GSE274435_DMSO_24h
SERTAD2	9	2	DEG_GSE151512_12h; DEG_GSE261716_CBD0.2_2d	7	DEG_GSE131565; DEG_GSE168797_Mock_CBD; DEG_GSE179661_HepG2; DEG_GSE179661_MHCC97H; DEG_GSE270378_CBD0.75_24h; DEG_GSE272113_CBD; DEG_GSE274859_LPS_24h
SERTAD3	9	5	DEG_GSE168797_Mock_CBD; DEG_GSE168797_SARS_CBD; DEG_GSE168797_SARS_CBDV; DEG_GSE261716_CBD20_28d; DEG_GSE274859_LPS_24h	4	DEG_GSE131565; DEG_GSE179661_HepG2; DEG_GSE179661_MHCC97H; DEG_GSE261716_CBD0.2_2d
SETD2	9	5	DEG_GSE168797_Mock_CBD; DEG_GSE168797_SARS_CBD; DEG_GSE261716_CBD0.2_2d; DEG_GSE261716_CBD20_2d; DEG_GSE274859_LPS_24h	4	DEG_GSE131565; DEG_GSE179661_HepG2; DEG_GSE179661_MHCC97H; DEG_GSE235310_LPS
SFPQ	9	9	DEG_GSE131565; DEG_GSE151512_12h; DEG_GSE151512_24h; DEG_GSE151512_3h; DEG_GSE151512_6h; DEG_GSE168797_Mock_CBD; DEG_GSE168797_SARS_CBD; DEG_GSE201508_enthanol; DEG_GSE274859_LPS_24h	0	NA
SH3BP1	9	5	DEG_GSE168797_SARS_CBD; DEG_GSE179661_MHCC97H; DEG_GSE201508_cGAMP; DEG_GSE201508_enthanol; DEG_GSE274859_LPS_24h	4	DEG_GSE152088; DEG_GSE235310_LPS; DEG_GSE272113_CBD; DEG_GSE272113_sCBD
SH3D19	9	5	DEG_GSE131565; DEG_GSE261716_CBD10_28d; DEG_GSE261716_CBD20_28d; DEG_GSE272113_CBD; DEG_GSE272113_sCBD	4	DEG_GSE168797_Mock_CBD; DEG_GSE168797_SARS_CBD; DEG_GSE179661_MHCC97H; DEG_GSE201508_enthanol
SH3PXD2A	9	6	DEG_GSE179661_MHCC97H; DEG_GSE261716_CBD0.2_28d; DEG_GSE261716_CBD20_28d; DEG_GSE261716_CBD20_2d; DEG_GSE272113_sCBD; DEG_GSE274859_LPS_24h	3	DEG_GSE168797_Mock_CBD; DEG_GSE168797_SARS_CBDV; DEG_GSE235310_Veh
SH3RF1	9	2	DEG_GSE272113_CBD; DEG_GSE272113_sCBD	7	DEG_GSE131565; DEG_GSE151512_24h; DEG_GSE168797_Mock_CBD; DEG_GSE168797_SARS_CBD; DEG_GSE179661_HepG2; DEG_GSE179661_MHCC97H; DEG_GSE235310_Veh
SHB	9	3	DEG_GSE168797_SARS_CBD; DEG_GSE272113_CBD; DEG_GSE272113_sCBD	6	DEG_GSE131565; DEG_GSE151512_12h; DEG_GSE151512_24h; DEG_GSE179661_HepG2; DEG_GSE235310_LPS; DEG_GSE235310_Veh
SHFL	9	5	DEG_GSE131565; DEG_GSE179661_HepG2; DEG_GSE201508_cGAMP; DEG_GSE261716_CBD0.2_28d; DEG_GSE261716_CBD20_28d	4	DEG_GSE168797_SARS_CBD; DEG_GSE235310_Veh; DEG_GSE272113_CBD; DEG_GSE272113_sCBD
SHISA4	9	4	DEG_GSE235310_Veh; DEG_GSE266113_WT; DEG_GSE272113_CBD; DEG_GSE272113_sCBD	5	DEG_GSE131565; DEG_GSE168797_Mock_CBD; DEG_GSE168797_SARS_CBD; DEG_GSE168797_SARS_CBDV; DEG_GSE179661_HepG2
SHMT2	9	0	NA	9	DEG_GSE131565; DEG_GSE151512_12h; DEG_GSE168797_Mock_CBD; DEG_GSE179661_HepG2; DEG_GSE179661_MHCC97H; DEG_GSE235310_LPS; DEG_GSE235310_Veh; DEG_GSE272113_CBD; DEG_GSE272113_sCBD
SIAH1	9	2	DEG_GSE235310_LPS; DEG_GSE272113_CBD	7	DEG_GSE131565; DEG_GSE168797_Mock_CBD; DEG_GSE179661_HepG2; DEG_GSE179661_MHCC97H; DEG_GSE274859_LPS_24h; GSE70689_CBD_NoLPS; GSE70689_CBD_wLPS
SIGMAR1	9	5	DEG_GSE131565; DEG_GSE168797_Mock_CBD; DEG_GSE179661_MHCC97H; DEG_GSE201508_cGAMP; DEG_GSE274859_LPS_24h	4	DEG_GSE151512_12h; DEG_GSE151512_24h; DEG_GSE272113_CBD; DEG_GSE272113_sCBD
SIN3A	9	6	DEG_GSE151512_12h; DEG_GSE151512_24h; DEG_GSE168797_Mock_CBD; DEG_GSE168797_SARS_CBD; DEG_GSE235310_LPS; DEG_GSE274859_LPS_24h	3	DEG_GSE179661_MHCC97H; DEG_GSE272113_CBD; DEG_GSE272113_sCBD
SLAMF7	9	0	NA	9	DEG_GSE131565; DEG_GSE168797_Mock_CBD; DEG_GSE168797_SARS_CBD; DEG_GSE179661_MHCC97H; DEG_GSE201508_cGAMP; DEG_GSE201508_enthanol; DEG_GSE235310_LPS; DEG_GSE235310_Veh; DEG_GSE274859_LPS_24h
SLC11A2	9	1	DEG_GSE179661_HepG2	8	DEG_GSE131565; DEG_GSE168797_SARS_CBD; DEG_GSE201508_cGAMP; DEG_GSE235310_LPS; DEG_GSE272113_CBD; DEG_GSE272113_sCBD; DEG_GSE274859_LPS_24h; GSE70689_CBD_wLPS
SLC16A1	9	6	DEG_GSE151512_24h; DEG_GSE152088; DEG_GSE179661_HepG2; DEG_GSE235310_Veh; DEG_GSE261716_CBD10_28d; DEG_GSE261716_CBD20_28d	3	DEG_GSE168797_SARS_CBD; DEG_GSE272113_CBD; DEG_GSE272113_sCBD
SLC19A1	9	5	DEG_GSE131565; DEG_GSE168797_Mock_CBD; DEG_GSE179661_MHCC97H; DEG_GSE201508_cGAMP; DEG_GSE274859_LPS_24h	4	DEG_GSE235310_LPS; DEG_GSE266113_WT; DEG_GSE272113_CBD; DEG_GSE272113_sCBD
SLC20A2	9	3	DEG_GSE168797_SARS_CBD; DEG_GSE168797_SARS_CBDV; DEG_GSE179661_MHCC97H	6	DEG_GSE131565; DEG_GSE151512_12h; DEG_GSE151512_24h; DEG_GSE235310_LPS; DEG_GSE272113_CBD; DEG_GSE272113_sCBD
SLC25A1	9	7	DEG_GSE131565; DEG_GSE168797_Mock_CBD; DEG_GSE179661_MHCC97H; DEG_GSE235310_LPS; DEG_GSE235310_Veh; DEG_GSE274435_DMSO_24h; DEG_GSE274859_LPS_24h	2	DEG_GSE151512_12h; DEG_GSE151512_24h
SLC25A10	9	9	DEG_GSE131565; DEG_GSE151512_24h; DEG_GSE168797_Mock_CBD; DEG_GSE168797_SARS_CBD; DEG_GSE179661_MHCC97H; DEG_GSE201508_cGAMP; DEG_GSE235310_Veh; DEG_GSE274859_LPS_24h; GSE70689_CBD_wLPS	0	NA
SLC25A23	9	8	DEG_GSE151512_24h; DEG_GSE151512_6h; DEG_GSE168797_Mock_CBD; DEG_GSE168797_SARS_CBD; DEG_GSE179661_HepG2; DEG_GSE235310_LPS; DEG_GSE235310_Veh; DEG_GSE266113_WT	1	DEG_GSE131565
SLC25A25	9	5	DEG_GSE168797_SARS_CBDV; DEG_GSE261716_CBD10_28d; DEG_GSE261716_CBD20_28d; DEG_GSE261716_CBD20_2d; DEG_GSE274859_LPS_24h	4	DEG_GSE168797_Mock_CBD; DEG_GSE179661_HepG2; DEG_GSE179661_MHCC97H; DEG_GSE235310_LPS
SLC25A37	9	1	DEG_GSE131565	8	DEG_GSE151512_12h; DEG_GSE151512_24h; DEG_GSE201508_cGAMP; DEG_GSE235310_LPS; DEG_GSE235310_Veh; DEG_GSE272113_CBD; DEG_GSE272113_sCBD; DEG_GSE274859_LPS_24h
SLC25A40	9	2	DEG_GSE168797_Mock_CBD; DEG_GSE179661_HepG2	7	DEG_GSE151512_12h; DEG_GSE151512_24h; DEG_GSE151512_6h; DEG_GSE201508_cGAMP; DEG_GSE235310_LPS; DEG_GSE235310_Veh; DEG_GSE261716_CBD20_28d
SLC27A1	9	1	DEG_GSE131565	8	DEG_GSE152088; DEG_GSE168797_Mock_CBD; DEG_GSE168797_SARS_CBD; DEG_GSE235310_LPS; DEG_GSE261716_CBD0.2_28d; DEG_GSE272113_CBD; DEG_GSE272113_sCBD; DEG_GSE274859_LPS_24h
SLC29A1	9	6	DEG_GSE131565; DEG_GSE168797_Mock_CBD; DEG_GSE168797_SARS_CBD; DEG_GSE179661_HepG2; DEG_GSE179661_MHCC97H; DEG_GSE274859_LPS_24h	3	DEG_GSE151512_24h; DEG_GSE235310_LPS; DEG_GSE235310_Veh
SLC29A2	9	4	DEG_GSE179661_MHCC97H; DEG_GSE235310_LPS; DEG_GSE274859_LPS_24h; GSE70689_CBD_NoLPS	5	DEG_GSE151512_12h; DEG_GSE151512_24h; DEG_GSE151512_6h; DEG_GSE272113_CBD; DEG_GSE272113_sCBD
SLC29A3	9	2	DEG_GSE168797_Mock_CBDV; DEG_GSE179661_MHCC97H	7	DEG_GSE131565; DEG_GSE168797_SARS_CBDV; DEG_GSE235310_LPS; DEG_GSE235310_Veh; DEG_GSE272113_CBD; DEG_GSE272113_sCBD; DEG_GSE274859_LPS_24h
SLC33A1	9	0	NA	9	DEG_GSE131565; DEG_GSE151512_6h; DEG_GSE168797_Mock_CBD; DEG_GSE168797_SARS_CBD; DEG_GSE179661_MHCC97H; DEG_GSE201508_cGAMP; DEG_GSE201508_enthanol; DEG_GSE272113_CBD; DEG_GSE274859_LPS_24h
SLC35C2	9	2	DEG_GSE261716_CBD20_28d; DEG_GSE261716_CBD20_2d	7	DEG_GSE131565; DEG_GSE168797_Mock_CBD; DEG_GSE168797_SARS_CBD; DEG_GSE235310_LPS; DEG_GSE272113_CBD; DEG_GSE272113_sCBD; DEG_GSE274859_LPS_24h
SLC39A1	9	4	DEG_GSE131565; DEG_GSE151512_24h; DEG_GSE168797_Mock_CBD; DEG_GSE179661_MHCC97H	5	DEG_GSE168797_SARS_CBDV; DEG_GSE179661_HepG2; DEG_GSE261716_CBD0.2_2d; DEG_GSE272113_CBD; DEG_GSE272113_sCBD
SLC40A1	9	4	DEG_GSE151512_12h; DEG_GSE168797_Mock_CBD; DEG_GSE179661_MHCC97H; DEG_GSE235310_Veh	5	DEG_GSE131565; DEG_GSE168797_Mock_CBDV; DEG_GSE179661_HepG2; DEG_GSE274859_LPS_24h; GSE70689_CBD_NoLPS
SLC45A4	9	3	DEG_GSE168797_Mock_CBD; DEG_GSE168797_SARS_CBD; DEG_GSE168797_SARS_CBDV	6	DEG_GSE131565; DEG_GSE168797_Mock_CBDV; DEG_GSE179661_MHCC97H; DEG_GSE235310_LPS; DEG_GSE272113_CBD; DEG_GSE274859_LPS_24h
SLC50A1	9	0	NA	9	DEG_GSE131565; DEG_GSE151512_12h; DEG_GSE151512_24h; DEG_GSE168797_Mock_CBD; DEG_GSE168797_SARS_CBD; DEG_GSE179661_MHCC97H; DEG_GSE232624_EtOH0.25_CBD0.75_12h; DEG_GSE272113_CBD; DEG_GSE272113_sCBD
SLCO3A1	9	5	DEG_GSE261716_CBD10_28d; DEG_GSE261716_CBD20_28d; DEG_GSE272113_sCBD; DEG_GSE274435_DMSO_24h; DEG_GSE274435_EtOH_24h	4	DEG_GSE131565; DEG_GSE168797_Mock_CBD; DEG_GSE168797_SARS_CBD; DEG_GSE168797_SARS_CBDV
SLCO5A1	9	6	DEG_GSE151512_12h; DEG_GSE151512_24h; DEG_GSE151512_6h; DEG_GSE168797_SARS_CBDV; DEG_GSE235310_LPS; DEG_GSE235310_Veh	3	DEG_GSE131565; DEG_GSE168797_Mock_CBD; DEG_GSE179661_HepG2
SMARCD2	9	7	DEG_GSE131565; DEG_GSE151512_24h; DEG_GSE151512_6h; DEG_GSE168797_Mock_CBD; DEG_GSE179661_HepG2; DEG_GSE235310_Veh; DEG_GSE261716_CBD20_28d	2	DEG_GSE152088; DEG_GSE261716_CBD0.2_2d
SMIM4	9	4	DEG_GSE131565; DEG_GSE272113_CBD; DEG_GSE272113_sCBD; DEG_GSE274859_LPS_24h	5	DEG_GSE168797_Mock_CBD; DEG_GSE168797_SARS_CBD; DEG_GSE235310_LPS; DEG_GSE261716_CBD0.2_2d; DEG_GSE261716_CBD20_2d
SND1	9	2	DEG_GSE261716_CBD20_28d; DEG_GSE261716_CBD20_2d	7	DEG_GSE131565; DEG_GSE168797_Mock_CBD; DEG_GSE168797_SARS_CBD; DEG_GSE179661_HepG2; DEG_GSE179661_MHCC97H; DEG_GSE201508_cGAMP; DEG_GSE274859_LPS_24h
SNX14	9	5	DEG_GSE179661_HepG2; DEG_GSE232624_Veh_CBD3_12h; DEG_GSE235310_LPS; DEG_GSE261716_CBD0.2_2d; DEG_GSE274859_LPS_24h	4	DEG_GSE131565; DEG_GSE151512_12h; DEG_GSE151512_24h; DEG_GSE151512_6h
SNX25	9	3	DEG_GSE261716_CBD0.2_2d; DEG_GSE261716_CBD20_2d; DEG_GSE274859_LPS_24h	6	DEG_GSE131565; DEG_GSE151512_12h; DEG_GSE151512_24h; DEG_GSE235310_LPS; DEG_GSE272113_CBD; DEG_GSE272113_sCBD
SOGA1	9	6	DEG_GSE151512_24h; DEG_GSE151512_3h; DEG_GSE151512_6h; DEG_GSE168797_Mock_CBD; DEG_GSE168797_SARS_CBD; DEG_GSE274859_LPS_24h	3	DEG_GSE131565; DEG_GSE179661_HepG2; DEG_GSE235310_LPS
SP110	9	4	DEG_GSE131565; DEG_GSE152088; DEG_GSE179661_HepG2; DEG_GSE201508_cGAMP	5	DEG_GSE168797_Mock_CBD; DEG_GSE168797_SARS_CBD; DEG_GSE235310_LPS; DEG_GSE235310_Veh; DEG_GSE274859_LPS_24h
SPAG5	9	9	DEG_GSE131565; DEG_GSE151512_12h; DEG_GSE151512_24h; DEG_GSE168797_Mock_CBD; DEG_GSE168797_SARS_CBD; DEG_GSE179661_HepG2; DEG_GSE179661_MHCC97H; DEG_GSE235310_Veh; DEG_GSE274859_LPS_24h	0	NA
SPIRE1	9	0	NA	9	DEG_GSE131565; DEG_GSE151512_24h; DEG_GSE168797_Mock_CBD; DEG_GSE168797_SARS_CBD; DEG_GSE179661_MHCC97H; DEG_GSE201508_cGAMP; DEG_GSE235310_LPS; DEG_GSE235310_Veh; DEG_GSE274859_LPS_24h
SPNS1	9	2	DEG_GSE168797_Mock_CBDV; DEG_GSE261716_CBD20_28d	7	DEG_GSE168797_Mock_CBD; DEG_GSE168797_SARS_CBD; DEG_GSE179661_HepG2; DEG_GSE235310_LPS; DEG_GSE235310_Veh; DEG_GSE272113_sCBD; DEG_GSE274859_LPS_24h
SPTAN1	9	7	DEG_GSE131565; DEG_GSE168797_Mock_CBD; DEG_GSE168797_Mock_CBDV; DEG_GSE168797_SARS_CBD; DEG_GSE235310_Veh; DEG_GSE272113_CBD; DEG_GSE272113_sCBD	2	DEG_GSE168797_SARS_CBDV; DEG_GSE179661_MHCC97H
SPTBN1	9	5	DEG_GSE131565; DEG_GSE151512_24h; DEG_GSE168797_Mock_CBDV; DEG_GSE272113_sCBD; DEG_GSE274859_LPS_24h	4	DEG_GSE179661_MHCC97H; DEG_GSE201508_cGAMP; DEG_GSE232624_EtOH0.25_CBD0.75_12h; DEG_GSE235310_Veh
SPTLC2	9	0	NA	9	DEG_GSE131565; DEG_GSE168797_SARS_CBD; DEG_GSE168797_SARS_CBDV; DEG_GSE179661_HepG2; DEG_GSE179661_MHCC97H; DEG_GSE235310_LPS; DEG_GSE235310_Veh; DEG_GSE272113_sCBD; DEG_GSE274859_LPS_24h
SQOR	9	1	DEG_GSE261716_CBD0.2_28d	8	DEG_GSE168797_Mock_CBD; DEG_GSE168797_SARS_CBD; DEG_GSE168797_SARS_CBDV; DEG_GSE179661_MHCC97H; DEG_GSE235310_LPS; DEG_GSE272113_CBD; DEG_GSE272113_sCBD; DEG_GSE274859_LPS_24h
SRM	9	4	DEG_GSE131565; DEG_GSE201508_cGAMP; DEG_GSE232624_EtOH0.75_CBD0.75_12h; DEG_GSE274859_LPS_24h	5	DEG_GSE232624_EtOH0.75_CBD0.75_6h; DEG_GSE235310_LPS; DEG_GSE266113_WT; DEG_GSE272113_CBD; DEG_GSE272113_sCBD
SRPRB	9	0	NA	9	DEG_GSE131565; DEG_GSE168797_Mock_CBD; DEG_GSE168797_SARS_CBD; DEG_GSE179661_HepG2; DEG_GSE179661_MHCC97H; DEG_GSE235310_LPS; DEG_GSE272113_CBD; DEG_GSE272113_sCBD; DEG_GSE274859_LPS_24h
SRSF6	9	9	DEG_GSE131565; DEG_GSE151512_12h; DEG_GSE151512_24h; DEG_GSE151512_6h; DEG_GSE168797_Mock_CBD; DEG_GSE168797_SARS_CBD; DEG_GSE179661_HepG2; DEG_GSE179661_MHCC97H; DEG_GSE235310_LPS	0	NA
SSBP4	9	4	DEG_GSE131565; DEG_GSE168797_Mock_CBD; DEG_GSE179661_MHCC97H; DEG_GSE274859_LPS_24h	5	DEG_GSE151512_24h; DEG_GSE179661_HepG2; DEG_GSE235310_LPS; DEG_GSE272113_CBD; DEG_GSE272113_sCBD
SSR1	9	0	NA	9	DEG_GSE131565; DEG_GSE168797_Mock_CBD; DEG_GSE168797_SARS_CBD; DEG_GSE179661_MHCC97H; DEG_GSE201508_cGAMP; DEG_GSE235310_LPS; DEG_GSE272113_CBD; DEG_GSE272113_sCBD; DEG_GSE274859_LPS_24h
SSR4	9	0	NA	9	DEG_GSE131565; DEG_GSE168797_Mock_CBD; DEG_GSE168797_SARS_CBD; DEG_GSE168797_SARS_CBDV; DEG_GSE179661_HepG2; DEG_GSE179661_MHCC97H; DEG_GSE235310_LPS; DEG_GSE261716_CBD20_2d; DEG_GSE274859_LPS_24h
ST3GAL4	9	5	DEG_GSE131565; DEG_GSE168797_SARS_CBD; DEG_GSE179661_MHCC97H; DEG_GSE201508_cGAMP; DEG_GSE274859_LPS_24h	4	DEG_GSE151512_24h; DEG_GSE235310_LPS; DEG_GSE272113_CBD; DEG_GSE272113_sCBD
STBD1	9	0	NA	9	DEG_GSE131565; DEG_GSE168797_Mock_CBD; DEG_GSE168797_SARS_CBD; DEG_GSE179661_HepG2; DEG_GSE179661_MHCC97H; DEG_GSE261716_CBD10_28d; DEG_GSE261716_CBD10_2d; DEG_GSE261716_CBD20_28d; DEG_GSE261716_CBD20_2d
STIP1	9	3	DEG_GSE131565; DEG_GSE151512_24h; DEG_GSE274859_LPS_24h	6	DEG_GSE151512_6h; DEG_GSE168797_SARS_CBD; DEG_GSE179661_MHCC97H; DEG_GSE201508_cGAMP; DEG_GSE235310_LPS; DEG_GSE272113_sCBD
STMN3	9	8	DEG_GSE131565; DEG_GSE151512_12h; DEG_GSE151512_24h; DEG_GSE168797_Mock_CBD; DEG_GSE168797_SARS_CBD; DEG_GSE168797_SARS_CBDV; DEG_GSE179661_HepG2; DEG_GSE235310_Veh	1	DEG_GSE168797_Mock_CBDV
STN1	9	3	DEG_GSE179661_HepG2; DEG_GSE235310_LPS; DEG_GSE235310_Veh	6	DEG_GSE131565; DEG_GSE151512_24h; DEG_GSE168797_Mock_CBD; DEG_GSE168797_SARS_CBD; DEG_GSE168797_SARS_CBDV; DEG_GSE179661_MHCC97H
STT3A	9	0	NA	9	DEG_GSE131565; DEG_GSE168797_Mock_CBD; DEG_GSE168797_SARS_CBD; DEG_GSE179661_MHCC97H; DEG_GSE201508_cGAMP; DEG_GSE235310_LPS; DEG_GSE272113_CBD; DEG_GSE272113_sCBD; DEG_GSE274859_LPS_24h
SUCLG1	9	3	DEG_GSE131565; DEG_GSE179661_MHCC97H; DEG_GSE272113_CBD	6	DEG_GSE151512_24h; DEG_GSE168797_SARS_CBDV; DEG_GSE261716_CBD0.2_28d; DEG_GSE261716_CBD0.2_2d; DEG_GSE261716_CBD20_28d; DEG_GSE261716_CBD20_2d
SUCLG2	9	5	DEG_GSE131565; DEG_GSE168797_Mock_CBD; DEG_GSE168797_SARS_CBD; DEG_GSE179661_HepG2; DEG_GSE235310_LPS	4	DEG_GSE151512_24h; DEG_GSE168797_Mock_CBDV; DEG_GSE272113_CBD; DEG_GSE272113_sCBD
SUCO	9	3	DEG_GSE152088; DEG_GSE232624_Veh_CBD3_12h; DEG_GSE235310_LPS	6	DEG_GSE131565; DEG_GSE168797_Mock_CBD; DEG_GSE179661_HepG2; DEG_GSE179661_MHCC97H; DEG_GSE201508_cGAMP; DEG_GSE274859_LPS_24h
SULF2	9	8	DEG_GSE131565; DEG_GSE151512_12h; DEG_GSE151512_24h; DEG_GSE168797_Mock_CBD; DEG_GSE179661_HepG2; DEG_GSE272113_CBD; DEG_GSE272113_sCBD; DEG_GSE274859_LPS_24h	1	DEG_GSE152088
SUN2	9	4	DEG_GSE151512_6h; DEG_GSE168797_Mock_CBD; DEG_GSE179661_MHCC97H; DEG_GSE261716_CBD20_28d	5	DEG_GSE152088; DEG_GSE235310_LPS; DEG_GSE235310_Veh; DEG_GSE274435_DMSO_24h; DEG_GSE274435_EtOH_24h
SUPT16H	9	9	DEG_GSE131565; DEG_GSE151512_12h; DEG_GSE151512_24h; DEG_GSE168797_Mock_CBD; DEG_GSE168797_SARS_CBD; DEG_GSE179661_HepG2; DEG_GSE235310_LPS; DEG_GSE261716_CBD10_28d; DEG_GSE274859_LPS_24h	0	NA
SUSD2	9	8	DEG_GSE131565; DEG_GSE151512_24h; DEG_GSE168797_Mock_CBD; DEG_GSE168797_SARS_CBD; DEG_GSE168797_SARS_CBDV; DEG_GSE179661_MHCC97H; DEG_GSE235310_LPS; DEG_GSE235310_Veh	1	DEG_GSE168797_Mock_CBDV
SYNE3	9	2	DEG_GSE261716_CBD20_28d; DEG_GSE274859_LPS_24h	7	DEG_GSE131565; DEG_GSE151512_12h; DEG_GSE151512_24h; DEG_GSE151512_6h; DEG_GSE179661_HepG2; DEG_GSE179661_MHCC97H; DEG_GSE272113_CBD
SYT17	9	2	DEG_GSE274435_DMSO_24h; DEG_GSE274435_EtOH_24h	7	DEG_GSE131565; DEG_GSE168797_Mock_CBD; DEG_GSE168797_SARS_CBD; DEG_GSE179661_MHCC97H; DEG_GSE235310_LPS; DEG_GSE235310_Veh; DEG_GSE272113_sCBD
SYTL2	9	6	DEG_GSE131565; DEG_GSE168797_SARS_CBD; DEG_GSE179661_MHCC97H; DEG_GSE235310_LPS; DEG_GSE272113_CBD; DEG_GSE272113_sCBD	3	DEG_GSE151512_12h; DEG_GSE151512_24h; DEG_GSE151512_6h
TACC3	9	9	DEG_GSE131565; DEG_GSE151512_12h; DEG_GSE151512_24h; DEG_GSE151512_6h; DEG_GSE168797_Mock_CBD; DEG_GSE168797_SARS_CBD; DEG_GSE179661_HepG2; DEG_GSE235310_Veh; DEG_GSE274859_LPS_24h	0	NA
TAX1BP1	9	0	NA	9	DEG_GSE131565; DEG_GSE151512_24h; DEG_GSE151512_6h; DEG_GSE168797_Mock_CBD; DEG_GSE168797_Mock_CBDV; DEG_GSE168797_SARS_CBD; DEG_GSE179661_MHCC97H; DEG_GSE201508_cGAMP; DEG_GSE274859_LPS_24h
TBCD	9	9	DEG_GSE131565; DEG_GSE151512_12h; DEG_GSE151512_24h; DEG_GSE151512_6h; DEG_GSE168797_Mock_CBD; DEG_GSE168797_SARS_CBD; DEG_GSE179661_HepG2; DEG_GSE179661_MHCC97H; DEG_GSE232624_EtOH0.75_CBD0.75_12h	0	NA
TCAF1	9	9	DEG_GSE131565; DEG_GSE151512_24h; DEG_GSE168797_Mock_CBD; DEG_GSE168797_SARS_CBD; DEG_GSE179661_HepG2; DEG_GSE179661_MHCC97H; DEG_GSE235310_Veh; DEG_GSE272113_CBD; DEG_GSE272113_sCBD	0	NA
TCP11L2	9	1	DEG_GSE168797_Mock_CBDV	8	DEG_GSE131565; DEG_GSE168797_Mock_CBD; DEG_GSE168797_SARS_CBD; DEG_GSE179661_HepG2; DEG_GSE179661_MHCC97H; DEG_GSE235310_LPS; DEG_GSE235310_Veh; DEG_GSE274435_DMSO_24h
TEAD4	9	7	DEG_GSE131565; DEG_GSE168797_Mock_CBD; DEG_GSE168797_SARS_CBD; DEG_GSE201508_cGAMP; DEG_GSE235310_Veh; DEG_GSE272113_CBD; DEG_GSE272113_sCBD	2	DEG_GSE151512_24h; DEG_GSE179661_HepG2
TEF	9	4	DEG_GSE168797_Mock_CBD; DEG_GSE168797_SARS_CBD; DEG_GSE168797_SARS_CBDV; DEG_GSE272113_sCBD	5	DEG_GSE131565; DEG_GSE151512_12h; DEG_GSE261716_CBD0.2_28d; DEG_GSE261716_CBD10_28d; DEG_GSE261716_CBD20_28d
TENT5A	9	4	DEG_GSE168797_Mock_CBD; DEG_GSE168797_SARS_CBDV; DEG_GSE201508_cGAMP; DEG_GSE201508_enthanol	5	DEG_GSE168797_Mock_CBDV; DEG_GSE179661_HepG2; DEG_GSE179661_MHCC97H; DEG_GSE235310_LPS; DEG_GSE274859_LPS_24h
TET3	9	6	DEG_GSE151512_24h; DEG_GSE168797_Mock_CBD; DEG_GSE168797_SARS_CBD; DEG_GSE168797_SARS_CBDV; DEG_GSE261716_CBD0.2_2d; DEG_GSE274859_LPS_24h	3	DEG_GSE131565; DEG_GSE179661_HepG2; DEG_GSE272113_CBD
TEX261	9	6	DEG_GSE151512_12h; DEG_GSE151512_24h; DEG_GSE168797_Mock_CBD; DEG_GSE168797_SARS_CBD; DEG_GSE179661_HepG2; DEG_GSE179661_MHCC97H	3	DEG_GSE235310_LPS; DEG_GSE272113_CBD; DEG_GSE272113_sCBD
TGFB2	9	7	DEG_GSE131565; DEG_GSE151512_12h; DEG_GSE151512_6h; DEG_GSE168797_Mock_CBD; DEG_GSE168797_SARS_CBD; DEG_GSE272113_CBD; DEG_GSE272113_sCBD	2	DEG_GSE179661_MHCC97H; DEG_GSE201508_cGAMP
TGFBR2	9	7	DEG_GSE131565; DEG_GSE168797_Mock_CBD; DEG_GSE168797_SARS_CBD; DEG_GSE179661_MHCC97H; DEG_GSE261716_CBD0.2_2d; DEG_GSE272113_sCBD; DEG_GSE274859_LPS_24h	2	DEG_GSE235310_LPS; DEG_GSE261716_CBD20_28d
TGOLN2	9	7	DEG_GSE131565; DEG_GSE151512_24h; DEG_GSE168797_Mock_CBD; DEG_GSE168797_SARS_CBD; DEG_GSE179661_HepG2; DEG_GSE179661_MHCC97H; DEG_GSE261716_CBD20_28d	2	DEG_GSE235310_LPS; DEG_GSE274859_LPS_24h
THBD	9	4	DEG_GSE168797_SARS_CBDV; DEG_GSE179661_MHCC97H; DEG_GSE201508_cGAMP; DEG_GSE201508_enthanol	5	DEG_GSE131565; DEG_GSE235310_LPS; DEG_GSE261716_CBD20_28d; DEG_GSE272113_CBD; DEG_GSE272113_sCBD
THOP1	9	8	DEG_GSE131565; DEG_GSE151512_24h; DEG_GSE151512_6h; DEG_GSE168797_Mock_CBD; DEG_GSE168797_SARS_CBD; DEG_GSE179661_MHCC97H; DEG_GSE201508_cGAMP; DEG_GSE274859_LPS_24h	1	DEG_GSE179661_HepG2
THRA	9	7	DEG_GSE131565; DEG_GSE151512_24h; DEG_GSE168797_Mock_CBD; DEG_GSE168797_SARS_CBD; DEG_GSE179661_MHCC97H; DEG_GSE272113_CBD; DEG_GSE274859_LPS_24h	2	DEG_GSE235310_LPS; DEG_GSE235310_Veh
TICRR	9	8	DEG_GSE131565; DEG_GSE151512_24h; DEG_GSE151512_3h; DEG_GSE168797_Mock_CBD; DEG_GSE168797_SARS_CBD; DEG_GSE179661_HepG2; DEG_GSE179661_MHCC97H; DEG_GSE274859_LPS_24h	1	DEG_GSE201508_cGAMP
TIRAP	9	3	DEG_GSE151512_24h; DEG_GSE274859_LPS_24h; GSE70689_CBD_wLPS	6	DEG_GSE131565; DEG_GSE168797_Mock_CBD; DEG_GSE168797_SARS_CBD; DEG_GSE235310_LPS; DEG_GSE272113_CBD; DEG_GSE272113_sCBD
TLR4	9	1	DEG_GSE179661_MHCC97H	8	DEG_GSE168797_Mock_CBD; DEG_GSE168797_SARS_CBD; DEG_GSE201508_cGAMP; DEG_GSE235310_LPS; DEG_GSE235310_Veh; DEG_GSE272113_CBD; DEG_GSE272113_sCBD; DEG_GSE274859_LPS_24h
TM4SF19	9	1	DEG_GSE179661_MHCC97H	8	DEG_GSE131565; DEG_GSE168797_Mock_CBD; DEG_GSE168797_SARS_CBD; DEG_GSE168797_SARS_CBDV; DEG_GSE179661_HepG2; DEG_GSE201508_cGAMP; DEG_GSE235310_LPS; DEG_GSE235310_Veh
TMBIM1	9	2	DEG_GSE272113_CBD; DEG_GSE272113_sCBD	7	DEG_GSE131565; DEG_GSE168797_Mock_CBD; DEG_GSE168797_SARS_CBD; DEG_GSE179661_MHCC97H; DEG_GSE235310_LPS; DEG_GSE235310_Veh; DEG_GSE261716_CBD10_28d
TMED5	9	1	DEG_GSE152088	8	DEG_GSE131565; DEG_GSE168797_Mock_CBD; DEG_GSE168797_SARS_CBD; DEG_GSE179661_MHCC97H; DEG_GSE201508_cGAMP; DEG_GSE235310_LPS; DEG_GSE261716_CBD0.2_28d; DEG_GSE261716_CBD20_28d
TMED9	9	3	DEG_GSE151512_12h; DEG_GSE151512_24h; DEG_GSE201508_cGAMP	6	DEG_GSE131565; DEG_GSE168797_Mock_CBD; DEG_GSE168797_SARS_CBD; DEG_GSE168797_SARS_CBDV; DEG_GSE179661_HepG2; DEG_GSE179661_MHCC97H
TMEM106B	9	2	DEG_GSE168797_Mock_CBD; DEG_GSE168797_SARS_CBD	7	DEG_GSE131565; DEG_GSE151512_12h; DEG_GSE151512_24h; DEG_GSE179661_MHCC97H; DEG_GSE235310_LPS; DEG_GSE261716_CBD20_28d; DEG_GSE274859_LPS_24h
TMEM120B	9	6	DEG_GSE168797_Mock_CBDV; DEG_GSE232624_Veh_CBD0.75_12h; DEG_GSE235310_LPS; DEG_GSE235310_Veh; DEG_GSE272113_CBD; DEG_GSE272113_sCBD	3	DEG_GSE151512_12h; DEG_GSE151512_24h; DEG_GSE179661_HepG2
TMEM144	9	2	DEG_GSE179661_HepG2; DEG_GSE179661_MHCC97H	7	DEG_GSE168797_Mock_CBD; DEG_GSE168797_SARS_CBD; DEG_GSE201508_cGAMP; DEG_GSE201508_enthanol; DEG_GSE235310_LPS; DEG_GSE235310_Veh; DEG_GSE274859_LPS_24h
TMEM150A	9	4	DEG_GSE131565; DEG_GSE168797_Mock_CBDV; DEG_GSE261716_CBD0.2_28d; DEG_GSE261716_CBD20_28d	5	DEG_GSE168797_Mock_CBD; DEG_GSE168797_SARS_CBD; DEG_GSE235310_LPS; DEG_GSE272113_CBD; DEG_GSE272113_sCBD
TMEM250	9	6	DEG_GSE151512_12h; DEG_GSE151512_24h; DEG_GSE179661_MHCC97H; DEG_GSE232624_EtOH0.75_CBD0.75_12h; DEG_GSE261716_CBD20_28d; DEG_GSE261716_CBD20_2d	3	DEG_GSE152088; DEG_GSE168797_Mock_CBD; DEG_GSE168797_SARS_CBD
TMEM251	9	1	DEG_GSE168797_SARS_CBDV	8	DEG_GSE168797_Mock_CBD; DEG_GSE201508_cGAMP; DEG_GSE201508_enthanol; DEG_GSE235310_LPS; DEG_GSE235310_Veh; DEG_GSE272113_CBD; DEG_GSE272113_sCBD; DEG_GSE274859_LPS_24h
TMEM258	9	1	DEG_GSE151512_24h	8	DEG_GSE131565; DEG_GSE152088; DEG_GSE168797_Mock_CBD; DEG_GSE168797_SARS_CBD; DEG_GSE179661_HepG2; DEG_GSE179661_MHCC97H; DEG_GSE261716_CBD20_2d; DEG_GSE272113_sCBD
TMEM268	9	0	NA	9	DEG_GSE168797_Mock_CBD; DEG_GSE168797_SARS_CBD; DEG_GSE179661_HepG2; DEG_GSE179661_MHCC97H; DEG_GSE235310_Veh; DEG_GSE261716_CBD20_28d; DEG_GSE272113_CBD; DEG_GSE272113_sCBD; DEG_GSE274859_LPS_24h
TMEM35B	9	2	DEG_GSE131565; DEG_GSE179661_HepG2	7	DEG_GSE151512_24h; DEG_GSE151512_6h; DEG_GSE168797_Mock_CBD; DEG_GSE168797_SARS_CBD; DEG_GSE168797_SARS_CBDV; DEG_GSE235310_Veh; DEG_GSE274859_LPS_24h
TMEM63A	9	5	DEG_GSE179661_MHCC97H; DEG_GSE261716_CBD0.2_28d; DEG_GSE261716_CBD20_28d; DEG_GSE261716_CBD20_2d; DEG_GSE274859_LPS_24h	4	DEG_GSE131565; DEG_GSE235310_LPS; DEG_GSE235310_Veh; DEG_GSE272113_CBD
TMEM64	9	7	DEG_GSE131565; DEG_GSE168797_Mock_CBD; DEG_GSE179661_HepG2; DEG_GSE179661_MHCC97H; DEG_GSE272113_CBD; DEG_GSE272113_sCBD; DEG_GSE274859_LPS_24h	2	DEG_GSE235310_LPS; DEG_GSE235310_Veh
TMUB2	9	4	DEG_GSE151512_24h; DEG_GSE151512_6h; DEG_GSE232624_Veh_CBD0.75_12h; DEG_GSE232624_Veh_CBD3_12h	5	DEG_GSE131565; DEG_GSE168797_Mock_CBD; DEG_GSE168797_SARS_CBD; DEG_GSE179661_MHCC97H; DEG_GSE232624_EtOH0.25_CBD0.75_12h
TNS2	9	4	DEG_GSE131565; DEG_GSE168797_Mock_CBD; DEG_GSE168797_SARS_CBD; DEG_GSE179661_MHCC97H	5	DEG_GSE168797_Mock_CBDV; DEG_GSE235310_LPS; DEG_GSE274859_LPS_24h; DEG_GSE275998_CDB10; DEG_GSE275998_CDB20
TOE1	9	8	DEG_GSE131565; DEG_GSE151512_12h; DEG_GSE151512_24h; DEG_GSE168797_Mock_CBD; DEG_GSE168797_SARS_CBD; DEG_GSE201508_cGAMP; DEG_GSE201508_enthanol; DEG_GSE235310_LPS	1	DEG_GSE261716_CBD0.2_28d
TOMM34	9	7	DEG_GSE151512_12h; DEG_GSE151512_24h; DEG_GSE201508_cGAMP; DEG_GSE235310_LPS; DEG_GSE235310_Veh; DEG_GSE261716_CBD20_28d; DEG_GSE274859_LPS_24h	2	DEG_GSE168797_SARS_CBD; DEG_GSE179661_HepG2
TOP2A	9	9	DEG_GSE131565; DEG_GSE151512_12h; DEG_GSE168797_Mock_CBD; DEG_GSE168797_SARS_CBD; DEG_GSE179661_HepG2; DEG_GSE179661_MHCC97H; DEG_GSE232624_EtOH0.25_CBD0.75_6h; DEG_GSE232624_EtOH0.75_CBD0.75_6h; DEG_GSE274859_LPS_24h	0	NA
TPM1	9	8	DEG_GSE131565; DEG_GSE168797_Mock_CBD; DEG_GSE168797_SARS_CBD; DEG_GSE179661_HepG2; DEG_GSE179661_MHCC97H; DEG_GSE235310_Veh; DEG_GSE272113_CBD; DEG_GSE272113_sCBD	1	DEG_GSE274859_LPS_24h
TPM2	9	7	DEG_GSE131565; DEG_GSE168797_Mock_CBD; DEG_GSE168797_SARS_CBD; DEG_GSE179661_MHCC97H; DEG_GSE235310_Veh; DEG_GSE272113_CBD; DEG_GSE272113_sCBD	2	DEG_GSE151512_24h; DEG_GSE261716_CBD0.2_2d
TPT1	9	1	DEG_GSE272113_CBD	8	DEG_GSE131565; DEG_GSE151512_24h; DEG_GSE168797_Mock_CBD; DEG_GSE179661_MHCC97H; DEG_GSE201508_cGAMP; DEG_GSE261716_CBD0.2_2d; DEG_GSE261716_CBD20_2d; DEG_GSE274859_LPS_24h
TRAF4	9	7	DEG_GSE151512_6h; DEG_GSE168797_SARS_CBD; DEG_GSE168797_SARS_CBDV; DEG_GSE201508_enthanol; DEG_GSE272113_CBD; DEG_GSE272113_sCBD; DEG_GSE274859_LPS_24h	2	DEG_GSE179661_HepG2; DEG_GSE235310_LPS
TRIB2	9	6	DEG_GSE131565; DEG_GSE151512_12h; DEG_GSE151512_24h; DEG_GSE151512_6h; DEG_GSE179661_HepG2; DEG_GSE274859_LPS_24h	3	DEG_GSE235310_LPS; DEG_GSE235310_Veh; DEG_GSE272113_CBD
TRIO	9	6	DEG_GSE131565; DEG_GSE151512_24h; DEG_GSE151512_6h; DEG_GSE168797_SARS_CBD; DEG_GSE168797_SARS_CBDV; DEG_GSE261716_CBD10_28d	3	DEG_GSE179661_HepG2; DEG_GSE235310_Veh; DEG_GSE274859_LPS_24h
TRIP10	9	5	DEG_GSE168797_Mock_CBD; DEG_GSE168797_SARS_CBD; DEG_GSE201508_cGAMP; DEG_GSE235310_LPS; GSE70689_CBD_wLPS	4	DEG_GSE151512_24h; DEG_GSE179661_HepG2; DEG_GSE179661_MHCC97H; DEG_GSE272113_sCBD
TRRAP	9	8	DEG_GSE168797_Mock_CBD; DEG_GSE168797_SARS_CBD; DEG_GSE179661_MHCC97H; DEG_GSE232624_EtOH0.75_CBD0.75_6h; DEG_GSE232624_Veh_CBD0.75_12h; DEG_GSE232624_Veh_CBD3_12h; DEG_GSE261716_CBD10_28d; DEG_GSE261716_CBD20_28d	1	DEG_GSE232624_EtOH0.25_CBD0.75_12h
TSHZ1	9	5	DEG_GSE131565; DEG_GSE151512_24h; DEG_GSE168797_Mock_CBD; DEG_GSE179661_HepG2; DEG_GSE179661_MHCC97H	4	DEG_GSE201508_cGAMP; DEG_GSE235310_LPS; DEG_GSE272113_CBD; DEG_GSE272113_sCBD
TSKU	9	3	DEG_GSE151512_6h; DEG_GSE168797_Mock_CBDV; DEG_GSE179661_MHCC97H	6	DEG_GSE131565; DEG_GSE168797_SARS_CBDV; DEG_GSE179661_HepG2; DEG_GSE235310_Veh; DEG_GSE261716_CBD20_28d; DEG_GSE272113_CBD
TSPAN14	9	8	DEG_GSE151512_24h; DEG_GSE168797_Mock_CBD; DEG_GSE168797_SARS_CBD; DEG_GSE179661_MHCC97H; DEG_GSE201508_cGAMP; DEG_GSE261716_CBD20_28d; DEG_GSE272113_CBD; DEG_GSE272113_sCBD	1	DEG_GSE235310_LPS
TSPAN15	9	5	DEG_GSE168797_Mock_CBD; DEG_GSE168797_SARS_CBD; DEG_GSE235310_LPS; DEG_GSE235310_Veh; DEG_GSE261716_CBD0.2_2d	4	DEG_GSE131565; DEG_GSE151512_24h; DEG_GSE272113_CBD; DEG_GSE272113_sCBD
TSPAN3	9	6	DEG_GSE131565; DEG_GSE179661_HepG2; DEG_GSE179661_MHCC97H; DEG_GSE272113_CBD; DEG_GSE272113_sCBD; DEG_GSE274859_LPS_24h	3	DEG_GSE168797_SARS_CBD; DEG_GSE235310_LPS; DEG_GSE235310_Veh
[truncated: 15,099 more rows]
