# Supplementary material for: Comparative analysis of 105 datasets across species and tissues reveals differential transcriptomic responses to cannabinoids THC and CBD
Source: J Cannabis Res. 2025 Dec 16;8:13. doi: 10.1186/s42238-025-00361-0 (PMC12821297; doi:10.1186/s42238-025-00361-0)
Supplement: Supplementary file 1 — Supplementary Material 1: Supplement Table 1. Summary of publicly available cannabis-related transcriptomic datasets. Supplement Table 2. Summary of cannabis-related and reference transcriptomic datasets. Supplement Table 3. Summary of number of DEGs in each dataset. Supplement Table 4. Multi-way ANOVA of chemical and experimental factors on DEG counts. Supplement Table 5. THC Cluster 1 cluster-level DEG summary. Supplement Table 6. THC Cluster 2 cluster-level DEG summary. Supplement Table 7. CBD Cluster 1 cluster-level DEG summary. Supplement Table 8. CBD Cluster 4 cluster-level DEG summary. Supplement Table 9. CBD Cluster 2 cluster-level DEG summary. Supplement Table 10. CBD Cluster 3 cluster-level DEG summary. Supplement Table 11. Frequency of DEGs across CBD datasets. Supplement Table 12. Frequency of DEGs across THC datasets. Supplement Table 13. Frequency of pathways across THC datasets. Supplement Table 14. Frequency of pathways across CBD datasets. Supplement Table 15. p-value aggregated meta-DEGs across THC and CBD datasets. Supplement Table 16. ECS-associated genes and reference sources. Supplement Table 17. Fisher’s exact tests results between DEG lists and ECS-associated genes. Supplement Table 18. Key driver analysis results for THC and CBD datasets. [file 42238_2025_361_MOESM1_ESM.zip › Supplement Table 12.xlsx]

## Sheet: THC_gene_consistency
X	Freq	down	down.Source	up	up.Source
APOD	3	2	DEG_GSE181487; DEG_GSE189821_Female_Amy	1	DEG_GSE213734_vehicle
BPGM	3	0	NA	3	DEG_GSE242892_WT; DEG_GSE273695_Blood_Female_LPS; DEG_GSE273695_Blood_Male_Saline
CNR1	3	1	DEG_GSE189821_Female_DMS	2	DEG_GSE189821_Female_Amy; DEG_GSE273695_Brain_Male_LPS
COL1A2	3	0	NA	3	DEG_GSE116813_vehicle; DEG_GSE235969_Female_Old_5d; DEG_GSE273695_Brain_Female_LPS
EGR2	3	2	DEG_GSE235969_Female_Old_5d; DEG_GSE273695_Brain_Male_LPS	1	DEG_GSE213734_vehicle
FRY	3	0	NA	3	DEG_GSE189821_Female_Amy; DEG_GSE189821_Male_Nac; DEG_GSE273695_Brain_Male_LPS
GPD1	3	1	DEG_GSE242892_16p11dup	2	DEG_GSE189821_Female_Amy; DEG_GSE273695_Brain_Male_Saline
KCNQ5	3	0	NA	3	DEG_GSE189821_Female_Amy; DEG_GSE189821_Male_Nac; DEG_GSE273695_Brain_Male_LPS
NR4A1	3	1	DEG_GSE273695_Brain_Male_LPS	2	DEG_GSE189821_Female_Amy; DEG_GSE213734_vehicle
OSBPL3	3	1	DEG_GSE189821_Female_PFC	2	DEG_GSE189821_Female_Amy; DEG_GSE242892_16p11dup
PER1	3	0	NA	3	DEG_GSE189821_Female_Amy; DEG_GSE189821_Male_Nac; DEG_GSE213734_vehicle
PRXL2A	3	3	DEG_GSE189821_Female_Amy; DEG_GSE189821_Male_Nac; DEG_GSE273695_Brain_Male_LPS	0	NA
RALGAPA2	3	0	NA	3	DEG_GSE189821_Female_Amy; DEG_GSE273695_Blood_Male_Saline; DEG_GSE273695_Brain_Male_LPS
RPH3A	3	2	DEG_GSE189821_Female_DMS; DEG_GSE189821_Male_Nac	1	DEG_GSE273695_Brain_Male_LPS
TRIB1	3	1	DEG_GSE273695_Brain_Male_LPS	2	DEG_GSE189821_Female_Amy; DEG_GSE213734_vehicle
XRCC2	3	0	NA	3	DEG_GSE273695_Brain_Female_LPS; DEG_GSE273695_Brain_Female_Saline; DEG_GSE273695_Brain_Male_Saline
ADCY1	2	0	NA	2	DEG_GSE189821_Female_Amy; DEG_GSE273695_Brain_Male_LPS
ADGRB2	2	0	NA	2	DEG_GSE189821_Female_Amy; DEG_GSE189821_Male_Nac
ADGRL1	2	0	NA	2	DEG_GSE189821_Female_Amy; DEG_GSE273695_Brain_Male_LPS
AFF3	2	0	NA	2	DEG_GSE189821_Female_Amy; DEG_GSE273695_Brain_Male_LPS
AKT3	2	0	NA	2	DEG_GSE189821_Female_Amy; DEG_GSE273695_Brain_Male_LPS
ALDH1A2	2	0	NA	2	DEG_GSE116813_vehicle; DEG_GSE273695_Brain_Female_LPS
ANKRD33B	2	0	NA	2	DEG_GSE189821_Female_Amy; DEG_GSE273695_Brain_Male_LPS
ANO3	2	0	NA	2	DEG_GSE189821_Female_Amy; DEG_GSE273695_Brain_Male_LPS
ANXA11	2	0	NA	2	DEG_GSE116813_vehicle; DEG_GSE189821_Female_Amy
ANXA6	2	0	NA	2	DEG_GSE189821_Female_Amy; DEG_GSE273695_Brain_Male_Saline
APOE	2	2	DEG_GSE189821_Female_Amy; DEG_GSE273695_Brain_Male_LPS	0	NA
AQP1	2	1	DEG_GSE235969_Male_Young_5wk	1	DEG_GSE273695_Blood_Female_LPS
ARHGAP32	2	0	NA	2	DEG_GSE189821_Female_Amy; DEG_GSE273695_Brain_Male_LPS
ARHGEF2	2	1	DEG_GSE181487	1	DEG_GSE189821_Female_Amy
ARID5B	2	0	NA	2	DEG_GSE242892_WT; DEG_GSE273695_Brain_Male_LPS
ARL4D	2	1	DEG_GSE273695_Brain_Male_LPS	1	DEG_GSE116813_vehicle
ARPP21	2	1	DEG_GSE116813_vehicle	1	DEG_GSE189821_Female_Amy
ATF6	2	0	NA	2	DEG_GSE189821_Female_Amy; DEG_GSE273695_Brain_Male_LPS
ATP8A1	2	1	DEG_GSE273695_Blood_Male_Saline	1	DEG_GSE244644_FetalAorta
B3GALT1	2	1	DEG_GSE116813_vehicle	1	DEG_GSE273695_Brain_Male_LPS
BACE1	2	0	NA	2	DEG_GSE189821_Female_Amy; DEG_GSE273695_Brain_Male_LPS
BASP1	2	2	DEG_GSE189821_Male_Nac; DEG_GSE273695_Brain_Male_LPS	0	NA
BCL11B	2	0	NA	2	DEG_GSE189821_Female_Amy; DEG_GSE189821_Male_Nac
BLOC1S2	2	1	DEG_GSE273695_Brain_Male_LPS	1	DEG_GSE158188_Male
BMP3	2	0	NA	2	DEG_GSE189821_Female_Amy; DEG_GSE273695_Brain_Male_LPS
BRSK1	2	1	DEG_GSE189821_Female_DMS	1	DEG_GSE189821_Female_Amy
BSN	2	0	NA	2	DEG_GSE189821_Female_Amy; DEG_GSE273695_Brain_Male_LPS
C11orf87	2	0	NA	2	DEG_GSE189821_Female_Amy; DEG_GSE189821_Male_Nac
CACNA1B	2	1	DEG_GSE181487	1	DEG_GSE273695_Brain_Male_LPS
CACNB4	2	1	DEG_GSE116813_vehicle	1	DEG_GSE213734_LPS
CALN1	2	0	NA	2	DEG_GSE189821_Female_Amy; DEG_GSE273695_Brain_Male_LPS
CAMK1D	2	0	NA	2	DEG_GSE189821_Female_Amy; DEG_GSE273695_Brain_Male_LPS
CAMK2A	2	0	NA	2	DEG_GSE189821_Female_Amy; DEG_GSE242892_WT
CARMIL2	2	2	DEG_GSE181487; DEG_GSE273695_Brain_Male_LPS	0	NA
CCDC142	2	1	DEG_GSE273695_Brain_Male_LPS	1	DEG_GSE242892_WT
CCDC50	2	1	DEG_GSE189821_Female_DMS	1	DEG_GSE273695_Brain_Male_LPS
CCSAP	2	1	DEG_GSE273695_Brain_Male_Saline	1	DEG_GSE189821_Female_Amy
CD93	2	1	DEG_GSE273695_Blood_Male_Saline	1	DEG_GSE273695_Brain_Female_LPS
CDC25B	2	0	NA	2	DEG_GSE273695_Blood_Female_LPS; DEG_GSE273695_Blood_Male_Saline
CDC26	2	2	DEG_GSE181487; DEG_GSE189821_Female_Amy	0	NA
CDK5R2	2	1	DEG_GSE189821_Female_DMS	1	DEG_GSE189821_Female_Amy
CEBPB	2	0	NA	2	DEG_GSE116813_vehicle; DEG_GSE244644_FetalAorta
CELF1	2	0	NA	2	DEG_GSE189821_Female_Amy; DEG_GSE189821_Male_Nac
CFAP43	2	1	DEG_GSE235969_Male_Young_5wk	1	DEG_GSE242892_WT
CHN1	2	1	DEG_GSE158188_Female	1	DEG_GSE189821_Female_Amy
CHRM4	2	0	NA	2	DEG_GSE189821_Female_Amy; DEG_GSE189821_Male_Nac
CHST15	2	0	NA	2	DEG_GSE116813_vehicle; DEG_GSE189821_Female_Amy
CMTM5	2	2	DEG_GSE189821_Female_Amy; DEG_GSE273695_Brain_Male_LPS	0	NA
CNIH2	2	2	DEG_GSE273695_Blood_Male_Saline; DEG_GSE273695_Brain_Male_LPS	0	NA
CNMD	2	2	DEG_GSE116813_DISC1; DEG_GSE189821_Female_Amy	0	NA
CNTN4	2	0	NA	2	DEG_GSE189821_Female_Amy; DEG_GSE273695_Brain_Male_LPS
CNTNAP2	2	1	DEG_GSE116813_vehicle	1	DEG_GSE273695_Brain_Male_LPS
COL3A1	2	1	DEG_GSE189821_Female_Amy	1	DEG_GSE273695_Brain_Female_LPS
COPE	2	2	DEG_GSE242892_WT; DEG_GSE273695_Brain_Male_LPS	0	NA
CORO1C	2	0	NA	2	DEG_GSE242892_16p11dup; DEG_GSE242892_WT
CPNE9	2	1	DEG_GSE189821_Female_DMS	1	DEG_GSE189821_Female_Amy
CREG1	2	1	DEG_GSE189821_Female_Amy	1	DEG_GSE273695_Blood_Female_LPS
CREM	2	1	DEG_GSE273695_Brain_Male_LPS	1	DEG_GSE242892_16p11dup
CSF1R	2	2	DEG_GSE116813_vehicle; DEG_GSE189821_Female_VTA	0	NA
CSMD1	2	0	NA	2	DEG_GSE189821_Female_Amy; DEG_GSE273695_Brain_Male_LPS
CUX2	2	1	DEG_GSE116813_vehicle	1	DEG_GSE242892_WT
CXCL12	2	0	NA	2	DEG_GSE116813_vehicle; DEG_GSE273695_Brain_Male_Saline
CYFIP2	2	0	NA	2	DEG_GSE189821_Female_Amy; DEG_GSE273695_Brain_Male_LPS
CYP1B1	2	0	NA	2	DEG_GSE116813_vehicle; DEG_GSE273695_Brain_Female_LPS
DDIT3	2	1	DEG_GSE273695_Brain_Male_LPS	1	GSE70689_THC_NoLPS
DDIT4	2	1	DEG_GSE240225_THC	1	DEG_GSE116813_vehicle
DDN	2	1	DEG_GSE213734_vehicle	1	DEG_GSE189821_Female_Amy
DEPTOR	2	0	NA	2	DEG_GSE189821_Female_Amy; DEG_GSE273695_Brain_Male_LPS
DGKH	2	0	NA	2	DEG_GSE189821_Female_Amy; DEG_GSE273695_Brain_Male_LPS
DNAJB5	2	1	DEG_GSE273695_Brain_Male_LPS	1	DEG_GSE189821_Male_Nac
DOCK3	2	0	NA	2	DEG_GSE242892_16p11dup; DEG_GSE273695_Brain_Male_LPS
DOCK4	2	0	NA	2	DEG_GSE189821_Female_Amy; DEG_GSE273695_Brain_Male_LPS
DUSP6	2	1	DEG_GSE273695_Brain_Male_LPS	1	DEG_GSE244644_FetalAorta
DYNLL1	2	1	DEG_GSE273695_Brain_Male_LPS	1	DEG_GSE189821_Male_Nac
DZANK1	2	0	NA	2	DEG_GSE242892_WT; DEG_GSE273695_Brain_Male_LPS
EDIL3	2	1	DEG_GSE189821_Male_Nac	1	DEG_GSE273695_Brain_Male_LPS
EGFR	2	0	NA	2	DEG_GSE213734_vehicle; DEG_GSE273695_Brain_Male_LPS
EGR4	2	1	DEG_GSE273695_Brain_Male_LPS	1	DEG_GSE213734_vehicle
EHD1	2	0	NA	2	DEG_GSE116813_vehicle; DEG_GSE189821_Female_Amy
ELN	2	1	DEG_GSE244644_FetalAorta	1	DEG_GSE235969_Female_Old_5d
EPHA4	2	0	NA	2	DEG_GSE189821_Female_Amy; DEG_GSE273695_Brain_Male_LPS
EPHA8	2	0	NA	2	DEG_GSE189821_Male_Nac; DEG_GSE273695_Brain_Male_LPS
ERF	2	1	DEG_GSE273695_Brain_Male_Saline	1	DEG_GSE189821_Female_Amy
ERGIC1	2	1	DEG_GSE189821_Female_DMS	1	DEG_GSE242892_WT
FAT3	2	1	DEG_GSE116813_vehicle	1	DEG_GSE273695_Brain_Male_LPS
FHL2	2	1	DEG_GSE273695_Brain_Male_LPS	1	DEG_GSE189821_Female_Amy
FKBP5	2	0	NA	2	DEG_GSE116813_vehicle; DEG_GSE273695_Brain_Male_Saline
FLRT2	2	0	NA	2	DEG_GSE189821_Female_Amy; DEG_GSE273695_Brain_Male_LPS
FMN1	2	0	NA	2	DEG_GSE189821_Female_Amy; DEG_GSE273695_Brain_Male_LPS
FOSB	2	1	DEG_GSE273695_Brain_Male_LPS	1	DEG_GSE213734_vehicle
GADD45B	2	2	DEG_GSE181487; DEG_GSE273695_Brain_Male_LPS	0	NA
GPLD1	2	2	DEG_GSE116813_vehicle; DEG_GSE189821_Female_Amy	0	NA
GPR88	2	0	NA	2	DEG_GSE189821_Female_Amy; DEG_GSE189821_Male_Nac
GRID2	2	1	DEG_GSE116813_vehicle	1	DEG_GSE273695_Brain_Male_LPS
GRIN2A	2	0	NA	2	DEG_GSE189821_Female_Amy; DEG_GSE273695_Brain_Male_LPS
GRM2	2	1	DEG_GSE273695_Brain_Female_LPS	1	DEG_GSE189821_Female_Amy
GUCY1A1	2	1	DEG_GSE158188_Female	1	DEG_GSE189821_Female_Amy
HEMGN	2	0	NA	2	DEG_GSE273695_Blood_Female_LPS; DEG_GSE273695_Blood_Male_Saline
HIVEP2	2	0	NA	2	DEG_GSE189821_Female_Amy; DEG_GSE273695_Brain_Male_LPS
HKDC1	2	1	DEG_GSE116813_vehicle	1	DEG_GSE189821_Female_Amy
HLF	2	1	DEG_GSE189821_Female_DMS	1	DEG_GSE189821_Female_Amy
HPCAL4	2	1	DEG_GSE213734_vehicle	1	DEG_GSE189821_Female_Amy
HRH1	2	2	DEG_GSE116813_vehicle; DEG_GSE189821_Female_Amy	0	NA
HS6ST3	2	1	DEG_GSE189821_Female_DMS	1	DEG_GSE235969_Female_Old_5d
IDNK	2	2	DEG_GSE189821_Female_Amy; DEG_GSE273695_Brain_Male_LPS	0	NA
IFIT3	2	2	DEG_GSE189821_Female_Amy	0	NA
IGFBP4	2	1	DEG_GSE273695_Brain_Male_LPS	1	DEG_GSE189821_Female_Amy
IGSF1	2	2	DEG_GSE116813_DISC1; DEG_GSE189821_Female_Amy	0	NA
IGSF9B	2	0	NA	2	DEG_GSE213734_vehicle; DEG_GSE273695_Brain_Male_LPS
IQGAP2	2	0	NA	2	DEG_GSE189821_Female_Amy; DEG_GSE273695_Brain_Male_Saline
IQSEC2	2	0	NA	2	DEG_GSE189821_Female_Amy; DEG_GSE273695_Brain_Male_LPS
ISLR	2	0	NA	2	DEG_GSE116813_vehicle; DEG_GSE273695_Brain_Female_LPS
ISLR2	2	1	DEG_GSE244644_FetalAorta	1	DEG_GSE189821_Female_Amy
ITGBL1	2	0	NA	2	DEG_GSE189821_Female_Amy; DEG_GSE273695_Brain_Female_LPS
ITIH2	2	0	NA	2	DEG_GSE116813_vehicle; DEG_GSE235969_Female_Old_5d
ITPR1	2	0	NA	2	DEG_GSE189821_Female_Amy; DEG_GSE273695_Brain_Male_LPS
JAM3	2	1	DEG_GSE189821_Female_Amy	1	DEG_GSE242892_16p11dup
JPH1	2	0	NA	2	DEG_GSE116813_vehicle; DEG_GSE189821_Female_Amy
JPH4	2	0	NA	2	DEG_GSE189821_Female_Amy; DEG_GSE189821_Male_Nac
KALRN	2	0	NA	2	DEG_GSE189821_Female_Amy; DEG_GSE273695_Brain_Male_LPS
KCNAB2	2	0	NA	2	DEG_GSE189821_Female_Amy; DEG_GSE273695_Brain_Male_LPS
KCNB1	2	1	DEG_GSE242892_16p11dup	1	DEG_GSE273695_Brain_Male_LPS
KCNF1	2	0	NA	2	DEG_GSE189821_Female_Amy; DEG_GSE273695_Brain_Male_LPS
KCTD16	2	0	NA	2	DEG_GSE189821_Female_Amy; DEG_GSE273695_Brain_Male_LPS
KEL	2	0	NA	2	DEG_GSE273695_Blood_Female_LPS; DEG_GSE273695_Blood_Male_Saline
KIAA1217	2	0	NA	2	DEG_GSE189821_Female_Amy; DEG_GSE273695_Brain_Male_LPS
KIAA1671	2	1	DEG_GSE189821_Female_DMS	1	DEG_GSE189821_Female_Amy
KIF20B	2	1	DEG_GSE244644_UmbilicalVein	1	DEG_GSE242892_16p11dup
KIF5A	2	2	DEG_GSE189821_Male_Nac; DEG_GSE213734_vehicle	0	NA
KLF2	2	0	NA	2	DEG_GSE116813_vehicle; DEG_GSE213734_vehicle
KPNA6	2	1	DEG_GSE189821_Male_Nac	1	DEG_GSE273695_Brain_Male_LPS
LIFR	2	1	DEG_GSE244644_UmbilicalVein	1	DEG_GSE273695_Brain_Male_LPS
LRRC10B	2	1	DEG_GSE213734_vehicle	1	DEG_GSE189821_Female_Amy
LRRC7	2	0	NA	2	DEG_GSE189821_Female_Amy; DEG_GSE273695_Brain_Male_LPS
LYNX1	2	1	DEG_GSE189821_Female_DMS	1	DEG_GSE189821_Female_Amy
MAN2A2	2	1	DEG_GSE189821_Female_DMS	1	DEG_GSE273695_Brain_Male_LPS
MAP3K10	2	0	NA	2	DEG_GSE189821_Female_Amy; DEG_GSE242892_16p11dup
MARK2	2	1	DEG_GSE189821_Female_DMS	1	DEG_GSE189821_Female_Amy
MEF2C	2	0	NA	2	DEG_GSE189821_Female_Amy; DEG_GSE273695_Brain_Male_LPS
MICAL2	2	0	NA	2	DEG_GSE189821_Female_Amy; DEG_GSE273695_Blood_Male_Saline
MMP17	2	0	NA	2	DEG_GSE189821_Female_Amy; DEG_GSE244644_FetalAorta
MRPL12	2	2	DEG_GSE116813_vehicle; DEG_GSE273695_Brain_Male_LPS	0	NA
MTCL1	2	1	DEG_GSE189821_Female_DMS	1	DEG_GSE189821_Female_Amy
MYO5B	2	0	NA	2	DEG_GSE116813_vehicle; DEG_GSE189821_Female_Amy
MYO5C	2	0	NA	2	DEG_GSE189821_Female_Amy; DEG_GSE273695_Blood_Female_LPS
NACA	2	2	DEG_GSE189821_Female_Amy; DEG_GSE273695_Brain_Male_LPS	0	NA
NAV3	2	0	NA	2	DEG_GSE189821_Female_Amy; DEG_GSE273695_Brain_Male_LPS
NBEA	2	0	NA	2	DEG_GSE189821_Female_Amy; DEG_GSE273695_Brain_Male_LPS
NCAN	2	0	NA	2	DEG_GSE189821_Female_Amy; DEG_GSE273695_Brain_Male_LPS
NDUFB3	2	2	DEG_GSE181487; DEG_GSE273695_Brain_Male_LPS	0	NA
NECAB1	2	0	NA	2	DEG_GSE189821_Female_Amy; DEG_GSE273695_Brain_Male_LPS
NOL6	2	0	NA	2	DEG_GSE189821_Female_Amy; DEG_GSE189821_Male_Nac
NR1D1	2	1	DEG_GSE273695_Brain_Male_Saline	1	DEG_GSE189821_Female_Amy
NR4A3	2	1	DEG_GSE273695_Brain_Male_LPS	1	DEG_GSE189821_Female_Amy
NRCAM	2	0	NA	2	DEG_GSE189821_Female_Amy; DEG_GSE273695_Brain_Male_LPS
NREP	2	1	DEG_GSE116813_vehicle	1	DEG_GSE189821_Female_Amy
OTOP2	2	0	NA	2	DEG_GSE189821_Female_Amy; DEG_GSE213734_LPS
OTUD1	2	1	DEG_GSE273695_Brain_Male_LPS	1	DEG_GSE189821_Female_Amy
PALM2-AKAP2	2	1	DEG_GSE189821_Male_Nac	1	DEG_GSE273695_Brain_Male_LPS
PCDH10	2	1	DEG_GSE116813_vehicle	1	DEG_GSE273695_Brain_Male_LPS
PCDHGC5	2	0	NA	2	DEG_GSE189821_Female_Amy; DEG_GSE189821_Male_Nac
PDE10A	2	0	NA	2	DEG_GSE189821_Female_Amy; DEG_GSE273695_Brain_Male_Saline
PDE4B	2	0	NA	2	DEG_GSE242892_16p11dup; DEG_GSE273695_Brain_Male_LPS
PDE4DIP	2	0	NA	2	DEG_GSE189821_Male_Nac; DEG_GSE273695_Brain_Male_LPS
PEX5L	2	1	DEG_GSE189821_Male_Nac	1	DEG_GSE273695_Brain_Male_LPS
PFDN2	2	2	DEG_GSE189821_Female_Amy; DEG_GSE273695_Brain_Male_LPS	0	NA
PFKFB3	2	2	DEG_GSE189821_Female_DMS; DEG_GSE242892_16p11dup	0	NA
PHOSPHO1	2	0	NA	2	DEG_GSE189821_Female_Amy; DEG_GSE273695_Blood_Female_LPS
PIEZO1	2	0	NA	2	DEG_GSE116813_vehicle; DEG_GSE189821_Female_Amy
PITPNM2	2	0	NA	2	DEG_GSE189821_Female_Amy; DEG_GSE189821_Male_Nac
PLCB1	2	0	NA	2	DEG_GSE189821_Female_Amy; DEG_GSE273695_Brain_Male_LPS
PLK3	2	2	DEG_GSE189821_Female_DMS; DEG_GSE273695_Brain_Male_LPS	0	NA
PPP1R2	2	0	NA	2	DEG_GSE189821_Female_Amy; DEG_GSE189821_Female_DMS
PPP2R5E	2	1	DEG_GSE242892_WT	1	DEG_GSE273695_Brain_Male_LPS
PRELP	2	0	NA	2	DEG_GSE116813_vehicle; DEG_GSE213734_vehicle
PTPRJ	2	1	DEG_GSE213734_vehicle	1	DEG_GSE189821_Female_Amy
RAB3IP	2	0	NA	2	DEG_GSE189821_Female_Amy; DEG_GSE242892_16p11dup
RASGEF1B	2	1	DEG_GSE116813_vehicle	1	DEG_GSE189821_Female_Amy
RASGRP1	2	0	NA	2	DEG_GSE189821_Female_Amy; DEG_GSE273695_Brain_Male_LPS
RELN	2	1	DEG_GSE116813_vehicle	1	DEG_GSE273695_Brain_Male_LPS
RIMS1	2	0	NA	2	DEG_GSE189821_Female_Amy; DEG_GSE273695_Brain_Male_LPS
RIMS3	2	1	DEG_GSE116813_vehicle	1	DEG_GSE273695_Brain_Male_LPS
ROBO2	2	0	NA	2	DEG_GSE189821_Female_Amy; DEG_GSE273695_Brain_Male_LPS
RPL11	2	2	DEG_GSE189821_Female_Amy; DEG_GSE273695_Brain_Male_LPS	0	NA
RPL23A	2	2	DEG_GSE189821_Female_Amy; DEG_GSE273695_Brain_Male_LPS	0	NA
RPL34	2	2	DEG_GSE189821_Female_Amy; DEG_GSE273695_Brain_Male_LPS	0	NA
RPS12	2	2	DEG_GSE189821_Female_Amy; DEG_GSE273695_Brain_Male_LPS	0	NA
RPS6KA3	2	0	NA	2	DEG_GSE189821_Male_Nac; DEG_GSE242892_WT
RSPO2	2	0	NA	2	DEG_GSE189821_Female_Amy; DEG_GSE273695_Brain_Male_Saline
RTL5	2	0	NA	2	DEG_GSE242892_16p11dup; DEG_GSE242892_WT
RYR1	2	1	DEG_GSE189821_Female_DMS	1	DEG_GSE189821_Male_Nac
S100A13	2	2	DEG_GSE181487; DEG_GSE189821_Female_Amy	0	NA
SAMD8	2	0	NA	2	DEG_GSE235969_Female_Old_5d; DEG_GSE273695_Brain_Male_LPS
SATB1	2	1	DEG_GSE116813_vehicle	1	DEG_GSE189821_Female_Amy
SCAI	2	1	DEG_GSE242892_16p11dup	1	DEG_GSE273695_Brain_Male_LPS
SCN8A	2	0	NA	2	DEG_GSE242892_16p11dup; DEG_GSE273695_Brain_Male_LPS
SDK2	2	1	DEG_GSE116813_vehicle	1	DEG_GSE273695_Brain_Male_LPS
SEMA7A	2	1	DEG_GSE189821_Female_DMS	1	DEG_GSE189821_Female_Amy
SETBP1	2	1	DEG_GSE244644_UmbilicalVein	1	DEG_GSE273695_Brain_Male_LPS
SGK1	2	0	NA	2	DEG_GSE116813_vehicle; DEG_GSE213734_vehicle
SHANK3	2	0	NA	2	DEG_GSE189821_Female_Amy; DEG_GSE189821_Male_Nac
SLC30A3	2	1	DEG_GSE273695_Brain_Male_LPS	1	DEG_GSE189821_Female_Amy
SLC6A20	2	0	NA	2	DEG_GSE116813_vehicle; DEG_GSE235969_Female_Old_5d
SLIT3	2	0	NA	2	DEG_GSE189821_Female_Amy; DEG_GSE273695_Brain_Male_LPS
SMAD4	2	1	DEG_GSE189821_Female_DMS	1	DEG_GSE273695_Brain_Male_LPS
SMARCD1	2	0	NA	2	DEG_GSE189821_Female_Amy; DEG_GSE189821_Male_Nac
SNAP91	2	0	NA	2	DEG_GSE189821_Female_Amy; DEG_GSE273695_Brain_Male_LPS
SNCG	2	1	DEG_GSE181487	1	DEG_GSE273695_Brain_Female_LPS
SPEG	2	1	DEG_GSE273695_Brain_Male_LPS	1	DEG_GSE189821_Female_Amy
SPTB	2	0	NA	2	DEG_GSE189821_Male_Nac; DEG_GSE273695_Brain_Male_LPS
STMN2	2	1	DEG_GSE116813_vehicle	1	DEG_GSE242892_16p11dup
STRA6	2	1	DEG_GSE235969_Female_Old_5wk	1	DEG_GSE116813_vehicle
SV2B	2	0	NA	2	DEG_GSE189821_Female_Amy; DEG_GSE273695_Brain_Male_LPS
SYN2	2	0	NA	2	DEG_GSE189821_Female_Amy; DEG_GSE273695_Brain_Male_LPS
TBC1D24	2	0	NA	2	DEG_GSE189821_Female_Amy; DEG_GSE273695_Brain_Male_LPS
TBC1D30	2	1	DEG_GSE189821_Female_DMS	1	DEG_GSE273695_Brain_Male_LPS
TBCA	2	2	DEG_GSE189821_Female_Amy; DEG_GSE273695_Brain_Male_LPS	0	NA
TESC	2	1	DEG_GSE273695_Brain_Male_LPS	1	DEG_GSE189821_Female_Amy
TGFB2	2	1	DEG_GSE213734_vehicle	1	DEG_GSE189821_Female_Amy
TIPARP	2	1	DEG_GSE273695_Brain_Male_LPS	1	DEG_GSE213734_vehicle
TLN2	2	0	NA	2	DEG_GSE189821_Male_Nac; DEG_GSE273695_Brain_Male_LPS
TMEM121B	2	0	NA	2	DEG_GSE189821_Female_Amy; DEG_GSE189821_Male_Nac
TMEM255A	2	1	DEG_GSE189821_Female_Amy	1	DEG_GSE273695_Brain_Male_LPS
TMTC1	2	0	NA	2	DEG_GSE189821_Female_Amy; DEG_GSE273695_Brain_Male_LPS
TNS1	2	0	NA	2	DEG_GSE235969_Female_Old_5d; DEG_GSE273695_Brain_Male_LPS
TOGARAM1	2	0	NA	2	DEG_GSE189821_Female_Amy; DEG_GSE273695_Brain_Male_LPS
TOMM7	2	2	DEG_GSE189821_Female_Amy; DEG_GSE273695_Brain_Male_LPS	0	NA
TRIM66	2	1	DEG_GSE116813_vehicle	1	DEG_GSE273695_Brain_Male_LPS
TRIM9	2	1	DEG_GSE189821_Female_DMS	1	DEG_GSE189821_Female_Amy
TRMT61A	2	0	NA	2	DEG_GSE189821_Female_Amy; DEG_GSE242892_16p11dup
TRPV4	2	1	DEG_GSE242892_16p11dup	1	DEG_GSE242892_WT
TRRAP	2	0	NA	2	DEG_GSE189821_Male_Nac; DEG_GSE273695_Brain_Male_LPS
TTC39B	2	0	NA	2	DEG_GSE189821_Female_Amy; DEG_GSE273695_Brain_Male_LPS
TUBB6	2	2	DEG_GSE189821_Female_Amy; DEG_GSE273695_Blood_Male_Saline	0	NA
TWSG1	2	0	NA	2	DEG_GSE116813_vehicle; DEG_GSE242892_16p11dup
UBE3B	2	0	NA	2	DEG_GSE189821_Female_Amy; DEG_GSE189821_Male_Nac
VIM	2	0	NA	2	DEG_GSE235969_Female_Old_5d; DEG_GSE273695_Brain_Female_LPS
VRK3	2	1	DEG_GSE242892_WT	1	DEG_GSE242892_16p11dup
VWA1	2	1	DEG_GSE189821_Female_Amy	1	DEG_GSE273695_Brain_Male_Saline
VWA5B2	2	2	DEG_GSE116813_vehicle; DEG_GSE189821_Female_Amy	0	NA
VWF	2	0	NA	2	DEG_GSE116813_vehicle; DEG_GSE273695_Brain_Female_LPS
ZMYND19	2	2	DEG_GSE242892_16p11dup; DEG_GSE242892_WT	0	NA
ZNF365	2	1	DEG_GSE244644_FetalAorta	1	DEG_GSE189821_Female_Amy
ZNF483	2	0	NA	2	DEG_GSE181487; DEG_GSE273695_Brain_Male_LPS
AAK1	1	0	NA	1	DEG_GSE273695_Brain_Male_LPS
ABAT	1	0	NA	1	DEG_GSE273695_Brain_Male_LPS
ABCA1	1	0	NA	1	DEG_GSE273695_Brain_Male_LPS
ABCA2	1	0	NA	1	DEG_GSE273695_Brain_Male_LPS
ABCB7	1	0	NA	1	DEG_GSE273695_Brain_Male_LPS
ABCC1	1	0	NA	1	DEG_GSE273695_Brain_Male_LPS
ABHD2	1	0	NA	1	DEG_GSE189821_Female_Amy
ABHD4	1	0	NA	1	DEG_GSE242892_WT
ABHD8	1	0	NA	1	DEG_GSE242892_16p11dup
ABI3BP	1	0	NA	1	DEG_GSE244644_FetalAorta
ABL2	1	0	NA	1	DEG_GSE273695_Brain_Male_LPS
ABLIM3	1	1	DEG_GSE189821_Female_Amy	0	NA
ACACA	1	0	NA	1	DEG_GSE273695_Brain_Male_LPS
ACADSB	1	0	NA	1	DEG_GSE244644_FetalAorta
ACAP3	1	0	NA	1	DEG_GSE189821_Female_Amy
ACBD6	1	1	DEG_GSE244644_FetalAorta	0	NA
ACE	1	1	DEG_GSE189821_Female_DMS	0	NA
ACOX3	1	0	NA	1	DEG_GSE189821_Female_Amy
ACSS3	1	0	NA	1	DEG_GSE116813_vehicle
ACTN1	1	0	NA	1	DEG_GSE189821_Female_Amy
ACTN2	1	0	NA	1	DEG_GSE189821_Female_Amy
ACTN4	1	0	NA	1	DEG_GSE189821_Female_Amy
ACVR1	1	0	NA	1	DEG_GSE189821_Female_Amy
ACVR1C	1	0	NA	1	DEG_GSE189821_Female_Amy
ADAM12	1	0	NA	1	DEG_GSE116813_vehicle
ADAM19	1	0	NA	1	DEG_GSE273695_Brain_Male_LPS
ADAM22	1	0	NA	1	DEG_GSE273695_Brain_Male_LPS
ADAM33	1	1	DEG_GSE189821_Female_Amy	0	NA
ADAM8	1	0	NA	1	DEG_GSE242892_WT
ADAMTS1	1	0	NA	1	DEG_GSE273695_Brain_Female_LPS
ADAMTS10	1	1	DEG_GSE189821_Female_Amy	0	NA
ADAMTSL1	1	0	NA	1	DEG_GSE189821_Female_Amy
ADAMTSL2	1	1	DEG_GSE189821_Female_Amy	0	NA
ADCY5	1	0	NA	1	DEG_GSE189821_Female_Amy
ADCY8	1	1	DEG_GSE189821_Female_Amy	0	NA
ADCY9	1	0	NA	1	DEG_GSE273695_Brain_Male_LPS
ADD1	1	0	NA	1	DEG_GSE189821_Female_Amy
ADD2	1	0	NA	1	DEG_GSE273695_Blood_Female_LPS
ADGRA1	1	0	NA	1	DEG_GSE273695_Brain_Male_LPS
ADGRF5	1	0	NA	1	DEG_GSE273695_Brain_Male_LPS
ADORA1	1	0	NA	1	DEG_GSE189821_Female_Amy
ADORA2A	1	0	NA	1	DEG_GSE189821_Female_Amy
ADRA2B	1	0	NA	1	DEG_GSE189821_Female_Amy
AEBP1	1	0	NA	1	DEG_GSE116813_vehicle
AFF1	1	0	NA	1	DEG_GSE273695_Brain_Male_LPS
AFF4	1	0	NA	1	DEG_GSE273695_Brain_Male_LPS
AGAP1	1	0	NA	1	DEG_GSE273695_Brain_Male_LPS
AGAP2	1	0	NA	1	DEG_GSE189821_Female_Amy
AGO2	1	0	NA	1	DEG_GSE273695_Brain_Male_LPS
AGO3	1	0	NA	1	DEG_GSE273695_Brain_Male_LPS
AGPS	1	0	NA	1	DEG_GSE273695_Brain_Male_LPS
AGT	1	1	DEG_GSE189821_Female_Amy	0	NA
AHCTF1	1	0	NA	1	DEG_GSE213734_vehicle
AHI1	1	1	DEG_GSE189821_Female_Amy	0	NA
AHNAK	1	0	NA	1	DEG_GSE116813_vehicle
AHSP	1	0	NA	1	DEG_GSE273695_Blood_Female_LPS
AIF1	1	1	DEG_GSE181487	0	NA
AIMP2	1	0	NA	1	DEG_GSE242892_16p11dup
AK5	1	0	NA	1	DEG_GSE189821_Female_Amy
AKAP10	1	0	NA	1	DEG_GSE273695_Brain_Male_LPS
AKAP11	1	0	NA	1	DEG_GSE273695_Brain_Male_LPS
AKAP9	1	0	NA	1	DEG_GSE273695_Brain_Male_LPS
AKT2	1	0	NA	1	DEG_GSE189821_Female_Amy
ALDH3A2	1	1	DEG_GSE242892_WT	0	NA
ALDH3B2	1	1	DEG_GSE189821_Female_Amy	0	NA
ALDOB	1	0	NA	1	DEG_GSE244644_FetalAorta
ALDOC	1	0	NA	1	DEG_GSE244644_FetalAorta
ALG10	1	0	NA	1	DEG_GSE273695_Brain_Male_LPS
ALKAL2	1	0	NA	1	DEG_GSE189821_Female_Amy
ALKBH7	1	1	DEG_GSE189821_Female_Amy	0	NA
ALOX15	1	0	NA	1	DEG_GSE273695_Blood_Female_LPS
ALS2	1	0	NA	1	DEG_GSE273695_Brain_Male_LPS
ALX4	1	0	NA	1	DEG_GSE116813_vehicle
AMOTL1	1	0	NA	1	DEG_GSE273695_Brain_Male_LPS
AMPH	1	0	NA	1	DEG_GSE189821_Female_Amy
AMT	1	1	DEG_GSE189821_Female_Amy	0	NA
AMY2B	1	1	DEG_GSE189821_Female_Amy	0	NA
ANAPC10	1	1	DEG_GSE189821_Female_Amy	0	NA
ANAPC13	1	1	DEG_GSE273695_Brain_Male_LPS	0	NA
ANGPTL7	1	0	NA	1	DEG_GSE242892_WT
ANK1	1	0	NA	1	DEG_GSE273695_Blood_Female_LPS
ANK2	1	0	NA	1	DEG_GSE273695_Brain_Male_LPS
ANKRD17	1	0	NA	1	DEG_GSE273695_Brain_Male_LPS
ANKRD34C	1	0	NA	1	DEG_GSE273695_Brain_Male_LPS
ANKRD50	1	0	NA	1	DEG_GSE273695_Brain_Male_LPS
ANKRD52	1	0	NA	1	DEG_GSE273695_Brain_Male_LPS
ANKRD55	1	1	DEG_GSE189821_Female_Amy	0	NA
ANKRD63	1	0	NA	1	DEG_GSE189821_Female_Amy
ANKS1B	1	0	NA	1	DEG_GSE189821_Female_Amy
ANTXR1	1	0	NA	1	DEG_GSE273695_Brain_Male_LPS
AP1G1	1	0	NA	1	DEG_GSE273695_Brain_Male_LPS
AP2A2	1	0	NA	1	DEG_GSE189821_Female_Amy
AP2B1	1	0	NA	1	DEG_GSE189821_Female_Amy
AP2S1	1	1	DEG_GSE273695_Brain_Male_LPS	0	NA
AP3S2	1	1	DEG_GSE242892_16p11dup	0	NA
AP4E1	1	0	NA	1	DEG_GSE273695_Brain_Male_LPS
APBA1	1	0	NA	1	DEG_GSE273695_Brain_Male_LPS
APC	1	0	NA	1	DEG_GSE273695_Brain_Male_LPS
APC2	1	0	NA	1	DEG_GSE273695_Brain_Male_LPS
APLNR	1	0	NA	1	DEG_GSE244644_FetalAorta
APOB	1	0	NA	1	DEG_GSE244644_FetalAorta
APOC1	1	1	DEG_GSE189821_Female_Amy	0	NA
APOLD1	1	0	NA	1	DEG_GSE213734_vehicle
APP	1	0	NA	1	DEG_GSE189821_Female_Amy
APPL1	1	0	NA	1	DEG_GSE273695_Brain_Male_LPS
APTX	1	0	NA	1	DEG_GSE273695_Brain_Male_LPS
ARAF	1	1	DEG_GSE189821_Female_Amy	0	NA
ARAP3	1	0	NA	1	DEG_GSE116813_vehicle
AREL1	1	0	NA	1	DEG_GSE189821_Female_Amy
ARF3	1	0	NA	1	DEG_GSE189821_Female_Amy
ARF5	1	1	DEG_GSE273695_Brain_Male_LPS	0	NA
ARFGEF1	1	0	NA	1	DEG_GSE273695_Brain_Male_LPS
ARFGEF2	1	0	NA	1	DEG_GSE273695_Brain_Male_LPS
ARFGEF3	1	0	NA	1	DEG_GSE273695_Brain_Male_LPS
ARHGAP10	1	0	NA	1	DEG_GSE189821_Female_Amy
ARHGAP20	1	0	NA	1	DEG_GSE273695_Brain_Male_LPS
ARHGAP21	1	0	NA	1	DEG_GSE273695_Brain_Male_LPS
ARHGAP24	1	1	DEG_GSE189821_Female_Amy	0	NA
ARHGAP26	1	0	NA	1	DEG_GSE242892_16p11dup
ARHGAP33	1	0	NA	1	DEG_GSE189821_Male_Nac
ARHGAP42	1	1	DEG_GSE189821_Female_VTA	0	NA
ARHGAP44	1	0	NA	1	DEG_GSE189821_Female_Amy
ARHGEF10L	1	1	DEG_GSE116813_vehicle	0	NA
ARHGEF12	1	0	NA	1	DEG_GSE273695_Brain_Male_LPS
ARHGEF17	1	0	NA	1	DEG_GSE189821_Female_Amy
ARHGEF26	1	1	DEG_GSE116813_vehicle	0	NA
ARHGEF40	1	1	DEG_GSE189821_Female_Amy	0	NA
ARID1B	1	0	NA	1	DEG_GSE189821_Male_Nac
ARID2	1	0	NA	1	DEG_GSE273695_Brain_Male_LPS
ARL15	1	0	NA	1	DEG_GSE189821_Female_Amy
ARL4A	1	0	NA	1	DEG_GSE189821_Female_DMS
ARL5A	1	0	NA	1	DEG_GSE273695_Brain_Male_LPS
ARL5B	1	0	NA	1	DEG_GSE213734_vehicle
ARNT2	1	0	NA	1	DEG_GSE273695_Brain_Male_LPS
ARNTL	1	0	NA	1	DEG_GSE189821_Female_Amy
ARPC4	1	1	DEG_GSE273695_Brain_Male_LPS	0	NA
ARPC5L	1	1	DEG_GSE273695_Brain_Male_LPS	0	NA
ASAP2	1	0	NA	1	DEG_GSE273695_Brain_Male_Saline
ASB11	1	0	NA	1	DEG_GSE189821_Female_Amy
ASCL1	1	1	DEG_GSE116813_vehicle	0	NA
ASCL2	1	0	NA	1	DEG_GSE242892_16p11dup
ASH1L	1	0	NA	1	DEG_GSE273695_Brain_Male_LPS
ASMTL	1	1	DEG_GSE273695_Brain_Male_LPS	0	NA
ASPHD1	1	1	DEG_GSE273695_Brain_Male_LPS	0	NA
ASS1	1	1	DEG_GSE189821_Female_Amy	0	NA
ASTN1	1	1	DEG_GSE242892_16p11dup	0	NA
ASXL2	1	0	NA	1	DEG_GSE273695_Brain_Male_LPS
ASXL3	1	0	NA	1	DEG_GSE273695_Brain_Male_LPS
ATAD5	1	0	NA	1	DEG_GSE242892_16p11dup
ATF4	1	1	DEG_GSE273695_Brain_Male_LPS	0	NA
ATG10	1	1	DEG_GSE189821_Female_Amy	0	NA
ATG13	1	0	NA	1	DEG_GSE189821_Female_Amy
ATG2B	1	0	NA	1	DEG_GSE273695_Brain_Male_LPS
ATL3	1	0	NA	1	DEG_GSE273695_Brain_Male_LPS
ATM	1	0	NA	1	DEG_GSE273695_Brain_Male_LPS
ATOX1	1	1	DEG_GSE273695_Brain_Male_LPS	0	NA
ATP11A	1	0	NA	1	DEG_GSE273695_Brain_Male_LPS
ATP11B	1	0	NA	1	DEG_GSE273695_Brain_Male_LPS
ATP13A3	1	0	NA	1	DEG_GSE273695_Brain_Male_LPS
ATP1A1	1	0	NA	1	DEG_GSE189821_Female_Amy
ATP1B3	1	1	DEG_GSE189821_Male_Nac	0	NA
ATP2B1	1	0	NA	1	DEG_GSE189821_Female_Amy
ATP5F1D	1	1	DEG_GSE273695_Brain_Male_LPS	0	NA
ATP5IF1	1	1	DEG_GSE273695_Brain_Male_LPS	0	NA
ATP5MF	1	1	DEG_GSE273695_Brain_Male_LPS	0	NA
ATP5PD	1	1	DEG_GSE273695_Brain_Male_LPS	0	NA
ATP5PO	1	1	DEG_GSE273695_Brain_Male_LPS	0	NA
ATP6V0A1	1	0	NA	1	DEG_GSE189821_Female_Amy
ATP6V1G2	1	0	NA	1	DEG_GSE189821_Female_Amy
ATP8A2	1	0	NA	1	DEG_GSE273695_Brain_Male_LPS
ATPAF1	1	0	NA	1	DEG_GSE181487
ATPAF2	1	1	DEG_GSE242892_16p11dup	0	NA
ATR	1	0	NA	1	DEG_GSE273695_Brain_Male_LPS
ATRNL1	1	0	NA	1	DEG_GSE189821_Female_Amy
ATXN1	1	0	NA	1	DEG_GSE273695_Brain_Male_LPS
ATXN7L3	1	1	DEG_GSE189821_Female_DMS	0	NA
AURKAIP1	1	1	DEG_GSE273695_Brain_Male_LPS	0	NA
B3GALT6	1	0	NA	1	DEG_GSE242892_WT
B4GALNT1	1	0	NA	1	DEG_GSE189821_Female_Amy
B4GALNT4	1	0	NA	1	DEG_GSE189821_Female_DMS
B4GALT1	1	0	NA	1	DEG_GSE116813_vehicle
BAIAP2	1	0	NA	1	DEG_GSE189821_Female_Amy
BAIAP2L1	1	1	DEG_GSE235969_Female_Old_5wk	0	NA
BAIAP3	1	1	DEG_GSE189821_Female_Amy	0	NA
BARX2	1	1	DEG_GSE189821_Female_Amy	0	NA
BBS2	1	1	DEG_GSE189821_Female_Amy	0	NA
BCL2L13	1	0	NA	1	DEG_GSE189821_Female_Amy
BCL6	1	0	NA	1	DEG_GSE244644_FetalAorta
BCL7B	1	0	NA	1	DEG_GSE242892_16p11dup
BCL9L	1	0	NA	1	DEG_GSE235969_Female_Old_5d
BCOR	1	1	DEG_GSE242892_16p11dup	0	NA
BCORL1	1	0	NA	1	DEG_GSE242892_16p11dup
BDNF	1	1	DEG_GSE273695_Brain_Male_LPS	0	NA
BEX1	1	1	DEG_GSE189821_Female_Amy	0	NA
BEX4	1	1	DEG_GSE189821_Female_Amy	0	NA
BFSP2	1	1	DEG_GSE189821_Female_VTA	0	NA
BHLHB9	1	1	DEG_GSE242892_16p11dup	0	NA
BICC1	1	0	NA	1	DEG_GSE116813_vehicle
BICD1	1	0	NA	1	DEG_GSE273695_Brain_Male_LPS
BICRAL	1	0	NA	1	DEG_GSE273695_Brain_Male_LPS
BIRC6	1	0	NA	1	DEG_GSE273695_Brain_Male_LPS
BLNK	1	0	NA	1	DEG_GSE189821_Female_Amy
BLVRA	1	1	DEG_GSE189821_Female_Amy	0	NA
BMP5	1	0	NA	1	DEG_GSE116813_vehicle
BMP6	1	0	NA	1	DEG_GSE116813_vehicle
BMP7	1	0	NA	1	DEG_GSE116813_vehicle
BNIP3L	1	0	NA	1	DEG_GSE242892_WT
BOC	1	0	NA	1	DEG_GSE189821_Female_Amy
BOLA2B	1	1	DEG_GSE273695_Brain_Male_LPS	0	NA
BPTF	1	0	NA	1	DEG_GSE273695_Brain_Male_LPS
BRAF	1	0	NA	1	DEG_GSE273695_Brain_Male_LPS
BRI3	1	1	DEG_GSE273695_Brain_Male_LPS	0	NA
BRINP1	1	0	NA	1	DEG_GSE189821_Female_Amy
BRIX1	1	1	DEG_GSE189821_Female_Amy	0	NA
BRS3	1	1	DEG_GSE189821_Female_Amy	0	NA
BTBD11	1	0	NA	1	DEG_GSE273695_Brain_Male_LPS
BTBD7	1	0	NA	1	DEG_GSE273695_Brain_Male_LPS
BTG2	1	0	NA	1	DEG_GSE213734_vehicle
C11orf58	1	1	DEG_GSE189821_Female_Amy	0	NA
C11orf94	1	1	DEG_GSE242892_16p11dup	0	NA
C11orf96	1	1	DEG_GSE273695_Brain_Male_LPS	0	NA
C12orf73	1	1	DEG_GSE242892_16p11dup	0	NA
C14orf28	1	1	DEG_GSE189821_Female_Amy	0	NA
C15orf40	1	1	DEG_GSE189821_Female_Amy	0	NA
C15orf48	1	1	DEG_GSE244644_FetalAorta	0	NA
C17orf75	1	0	NA	1	DEG_GSE273695_Brain_Male_LPS
C19orf71	1	0	NA	1	DEG_GSE242892_WT
C1D	1	1	DEG_GSE189821_Female_Amy	0	NA
C1GALT1	1	0	NA	1	DEG_GSE273695_Brain_Male_LPS
C1orf198	1	1	DEG_GSE189821_Female_Amy	0	NA
C1orf35	1	1	DEG_GSE273695_Brain_Male_LPS	0	NA
C1orf50	1	1	DEG_GSE242892_16p11dup	0	NA
C1orf53	1	1	DEG_GSE189821_Female_Amy	0	NA
C1QL3	1	0	NA	1	DEG_GSE189821_Female_Amy
C2CD2	1	0	NA	1	DEG_GSE273695_Brain_Male_LPS
C2CD3	1	0	NA	1	DEG_GSE273695_Brain_Male_LPS
C2orf69	1	0	NA	1	DEG_GSE242892_16p11dup
C3	1	1	DEG_GSE116813_DISC1	0	NA
C4B	1	1	DEG_GSE242892_16p11dup	0	NA
C4orf33	1	1	DEG_GSE235969_Female_Old_5wk	0	NA
C4orf48	1	1	DEG_GSE273695_Brain_Male_LPS	0	NA
C9orf78	1	0	NA	1	DEG_GSE242892_16p11dup
CA11	1	0	NA	1	DEG_GSE189821_Male_Nac
CA7	1	0	NA	1	DEG_GSE189821_Female_Amy
CABLES2	1	0	NA	1	DEG_GSE189821_Female_Amy
CABP7	1	0	NA	1	DEG_GSE189821_Female_Amy
CACFD1	1	1	DEG_GSE242892_16p11dup	0	NA
CACNA1A	1	0	NA	1	DEG_GSE189821_Female_Amy
CACNA1C	1	0	NA	1	DEG_GSE273695_Brain_Male_LPS
CACNA1D	1	0	NA	1	DEG_GSE273695_Brain_Male_LPS
CACNA1I	1	0	NA	1	DEG_GSE273695_Brain_Male_LPS
CACNA2D3	1	0	NA	1	DEG_GSE189821_Male_Nac
CACNB1	1	0	NA	1	DEG_GSE189821_Female_Amy
CACNG3	1	0	NA	1	DEG_GSE189821_Female_Amy
CACNG7	1	1	DEG_GSE242892_16p11dup	0	NA
CACNG8	1	0	NA	1	DEG_GSE189821_Female_Amy
CACUL1	1	0	NA	1	DEG_GSE273695_Brain_Male_LPS
CACYBP	1	1	DEG_GSE189821_Male_Nac	0	NA
CAD	1	0	NA	1	DEG_GSE242892_WT
CADM2	1	0	NA	1	DEG_GSE273695_Brain_Male_LPS
CALD1	1	0	NA	1	DEG_GSE116813_vehicle
CALML4	1	1	DEG_GSE235969_Male_Young_5wk	0	NA
CALR	1	1	DEG_GSE273695_Brain_Male_LPS	0	NA
CALY	1	1	DEG_GSE273695_Brain_Male_LPS	0	NA
CAMK2N1	1	1	DEG_GSE273695_Brain_Male_LPS	0	NA
CAMK2N2	1	1	DEG_GSE189821_Female_Amy	0	NA
CAMK4	1	0	NA	1	DEG_GSE189821_Female_Amy
CAMKK1	1	0	NA	1	DEG_GSE189821_Female_Amy
CAMKK2	1	0	NA	1	DEG_GSE189821_Female_Amy
CAMSAP2	1	0	NA	1	DEG_GSE273695_Brain_Male_LPS
CAMTA2	1	0	NA	1	DEG_GSE189821_Female_Amy
CAND1	1	0	NA	1	DEG_GSE273695_Brain_Male_LPS
CAP1	1	0	NA	1	DEG_GSE189821_Female_Amy
CAPN1	1	0	NA	1	DEG_GSE189821_Female_Amy
CAPN10	1	0	NA	1	DEG_GSE242892_WT
CAPN11	1	0	NA	1	DEG_GSE242892_16p11dup
CAPZB	1	0	NA	1	DEG_GSE116813_vehicle
CARD11	1	0	NA	1	DEG_GSE242892_16p11dup
CARMIL3	1	1	DEG_GSE116813_vehicle	0	NA
CARTPT	1	1	DEG_GSE189821_Female_Amy	0	NA
CASK	1	0	NA	1	DEG_GSE273695_Brain_Male_LPS
CASKIN2	1	1	DEG_GSE189821_Female_DMS	0	NA
CAST	1	0	NA	1	DEG_GSE273695_Brain_Male_LPS
CAVIN1	1	0	NA	1	DEG_GSE235969_Female_Old_5d
CBFA2T3	1	0	NA	1	DEG_GSE189821_Female_Amy
CBL	1	0	NA	1	DEG_GSE273695_Brain_Male_LPS
CBLB	1	0	NA	1	DEG_GSE273695_Brain_Male_LPS
CBLN2	1	1	DEG_GSE189821_Female_Amy	0	NA
CCAR2	1	0	NA	1	DEG_GSE242892_WT
CCDC106	1	0	NA	1	DEG_GSE189821_Male_Nac
CCDC12	1	1	DEG_GSE273695_Brain_Male_LPS	0	NA
CCDC13	1	1	DEG_GSE181487	0	NA
CCDC134	1	0	NA	1	DEG_GSE189821_Female_Amy
CCDC166	1	0	NA	1	DEG_GSE242892_WT
CCDC190	1	1	DEG_GSE189821_Female_Amy	0	NA
CCDC28B	1	1	DEG_GSE189821_Female_Amy	0	NA
CCDC3	1	0	NA	1	DEG_GSE189821_Female_Amy
CCDC6	1	0	NA	1	DEG_GSE273695_Brain_Male_LPS
CCDC73	1	0	NA	1	DEG_GSE242892_WT
CCDC77	1	1	DEG_GSE273695_Brain_Female_LPS	0	NA
CCDC85A	1	0	NA	1	DEG_GSE116813_vehicle
CCDC85B	1	1	DEG_GSE273695_Brain_Male_LPS	0	NA
CCDC88A	1	0	NA	1	DEG_GSE273695_Brain_Male_LPS
CCDC91	1	1	DEG_GSE189821_Male_Nac	0	NA
CCDC92	1	1	DEG_GSE116813_vehicle	0	NA
CCER2	1	1	DEG_GSE189821_Female_Amy	0	NA
CCK	1	1	DEG_GSE273695_Brain_Male_LPS	0	NA
CCKBR	1	0	NA	1	DEG_GSE189821_Female_Amy
CCL27	1	1	DEG_GSE273695_Brain_Male_LPS	0	NA
CCN1	1	0	NA	1	DEG_GSE213734_vehicle
CCN2	1	0	NA	1	DEG_GSE189821_Female_Amy
CCN3	1	0	NA	1	DEG_GSE189821_Female_Amy
CCR1	1	0	NA	1	DEG_GSE242892_16p11dup
CCT6A	1	1	DEG_GSE189821_Female_Amy	0	NA
CD101	1	0	NA	1	DEG_GSE242892_16p11dup
CD14	1	1	DEG_GSE273695_Blood_Male_LPS	0	NA
CD22	1	0	NA	1	DEG_GSE242892_16p11dup
CD36	1	0	NA	1	DEG_GSE244644_FetalAorta
CD38	1	1	DEG_GSE189821_Female_Amy	0	NA
CD6	1	0	NA	1	DEG_GSE189821_Female_Amy
CD63	1	1	DEG_GSE273695_Blood_Male_Saline	0	NA
CD72	1	1	DEG_GSE189821_Female_DMS	0	NA
CD74	1	1	DEG_GSE116813_DISC1	0	NA
CD81	1	1	DEG_GSE189821_Female_Amy	0	NA
CD83	1	1	DEG_GSE189821_Female_Amy	0	NA
CD9	1	1	DEG_GSE273695_Brain_Male_LPS	0	NA
CD99L2	1	1	DEG_GSE189821_Female_Amy	0	NA
CDC34	1	1	DEG_GSE273695_Brain_Male_LPS	0	NA
CDC42BPA	1	0	NA	1	DEG_GSE273695_Brain_Male_LPS
CDC45	1	1	DEG_GSE273695_Brain_Male_LPS	0	NA
CDH11	1	1	DEG_GSE189821_Female_DMS	0	NA
CDH12	1	0	NA	1	DEG_GSE273695_Brain_Male_LPS
CDH18	1	0	NA	1	DEG_GSE273695_Brain_Male_LPS
CDH20	1	1	DEG_GSE116813_vehicle	0	NA
CDH23	1	0	NA	1	DEG_GSE189821_Male_Amy
CDH6	1	0	NA	1	DEG_GSE273695_Brain_Male_LPS
CDH8	1	0	NA	1	DEG_GSE273695_Brain_Male_LPS
CDH9	1	0	NA	1	DEG_GSE189821_Female_Amy
CDHR2	1	1	DEG_GSE189821_Female_Amy	0	NA
CDK18	1	1	DEG_GSE116813_vehicle	0	NA
CDK2AP1	1	1	DEG_GSE273695_Brain_Male_LPS	0	NA
CDKL1	1	0	NA	1	DEG_GSE273695_Blood_Female_LPS
CDKL5	1	0	NA	1	DEG_GSE189821_Female_Amy
CDKN1A	1	1	DEG_GSE273695_Brain_Male_LPS	0	NA
CDR2	1	0	NA	1	DEG_GSE273695_Blood_Male_Saline
CDS1	1	1	DEG_GSE189821_Male_Nac	0	NA
CDS2	1	0	NA	1	DEG_GSE273695_Brain_Male_LPS
CDYL2	1	0	NA	1	DEG_GSE273695_Brain_Male_LPS
CEBPD	1	1	DEG_GSE273695_Brain_Male_LPS	0	NA
CECR2	1	0	NA	1	DEG_GSE244644_FetalAorta
CELF2	1	0	NA	1	DEG_GSE189821_Female_Amy
CELF5	1	0	NA	1	DEG_GSE189821_Male_Nac
CELF6	1	1	DEG_GSE189821_Female_Amy	0	NA
CELSR2	1	0	NA	1	DEG_GSE273695_Brain_Male_LPS
CEMIP	1	0	NA	1	DEG_GSE273695_Brain_Male_LPS
CENPE	1	1	DEG_GSE244644_UmbilicalVein	0	NA
CEP126	1	0	NA	1	DEG_GSE189821_Female_Amy
CEP128	1	0	NA	1	DEG_GSE213734_vehicle
CEP170	1	0	NA	1	DEG_GSE273695_Brain_Male_LPS
CEP170B	1	1	DEG_GSE116813_vehicle	0	NA
CEP350	1	0	NA	1	DEG_GSE273695_Brain_Male_LPS
CERS4	1	0	NA	1	DEG_GSE273695_Brain_Male_LPS
CFAP298	1	0	NA	1	DEG_GSE242892_WT
CFAP97	1	0	NA	1	DEG_GSE273695_Brain_Male_LPS
CFDP1	1	1	DEG_GSE189821_Female_Amy	0	NA
CFH	1	0	NA	1	DEG_GSE116813_vehicle
CFL1	1	1	DEG_GSE273695_Brain_Male_LPS	0	NA
CGRRF1	1	1	DEG_GSE242892_16p11dup	0	NA
CHCHD2	1	1	DEG_GSE273695_Brain_Male_LPS	0	NA
CHCHD4	1	0	NA	1	DEG_GSE242892_16p11dup
CHCHD5	1	1	DEG_GSE181487	0	NA
CHCHD6	1	1	DEG_GSE273695_Brain_Male_LPS	0	NA
CHD2	1	0	NA	1	DEG_GSE273695_Brain_Male_LPS
CHD5	1	0	NA	1	DEG_GSE273695_Brain_Male_LPS
CHD8	1	0	NA	1	DEG_GSE273695_Brain_Male_LPS
CHD9	1	0	NA	1	DEG_GSE273695_Brain_Male_LPS
CHGA	1	1	DEG_GSE273695_Brain_Male_LPS	0	NA
CHGB	1	0	NA	1	DEG_GSE189821_Female_Amy
CHL1	1	0	NA	1	DEG_GSE273695_Brain_Male_LPS
CHML	1	0	NA	1	DEG_GSE273695_Brain_Male_LPS
CHMP2A	1	1	DEG_GSE273695_Brain_Male_LPS	0	NA
CHP1	1	1	DEG_GSE189821_Female_DMS	0	NA
CHRD	1	0	NA	1	DEG_GSE189821_Female_Amy
CHRFAM7A	1	0	NA	1	DEG_GSE273695_Brain_Male_LPS
CHRM1	1	0	NA	1	DEG_GSE189821_Female_Amy
CHRNA4	1	0	NA	1	DEG_GSE189821_Female_Amy
CHRNA5	1	0	NA	1	DEG_GSE273695_Brain_Male_LPS
CHRNB2	1	0	NA	1	DEG_GSE273695_Brain_Male_LPS
CHST11	1	0	NA	1	DEG_GSE273695_Brain_Male_LPS
CHST9	1	1	DEG_GSE189821_Female_Amy	0	NA
CHSY3	1	1	DEG_GSE116813_vehicle	0	NA
CIART	1	1	DEG_GSE273695_Brain_Male_Saline	0	NA
CIDEA	1	1	DEG_GSE189821_Female_Amy	0	NA
CINP	1	0	NA	1	DEG_GSE189821_Male_Nac
CISD1	1	0	NA	1	DEG_GSE242892_16p11dup
CISD3	1	1	DEG_GSE273695_Brain_Male_LPS	0	NA
CIT	1	0	NA	1	DEG_GSE273695_Brain_Male_LPS
CKB	1	1	DEG_GSE273695_Brain_Male_LPS	0	NA
CLASRP	1	1	DEG_GSE242892_16p11dup	0	NA
CLCN4	1	0	NA	1	DEG_GSE273695_Brain_Male_LPS
CLCN6	1	0	NA	1	DEG_GSE273695_Brain_Male_LPS
CLDN2	1	1	DEG_GSE235969_Male_Young_5wk	0	NA
CLDND1	1	1	DEG_GSE116813_vehicle	0	NA
CLEC12A	1	0	NA	1	DEG_GSE189821_Female_DMS
CLEC18B	1	0	NA	1	DEG_GSE189821_Female_Amy
CLIC4	1	0	NA	1	DEG_GSE273695_Brain_Female_LPS
CLK1	1	0	NA	1	DEG_GSE189821_Male_Nac
CLN8	1	0	NA	1	DEG_GSE213734_vehicle
CLOCK	1	0	NA	1	DEG_GSE273695_Brain_Male_LPS
CLSTN1	1	0	NA	1	DEG_GSE189821_Female_Amy
CLSTN2	1	0	NA	1	DEG_GSE273695_Brain_Male_LPS
CLU	1	1	DEG_GSE242892_16p11dup	0	NA
CLVS2	1	0	NA	1	DEG_GSE273695_Brain_Male_LPS
CMAS	1	1	DEG_GSE189821_Male_Nac	0	NA
CNBP	1	1	DEG_GSE273695_Brain_Male_LPS	0	NA
CNGB1	1	1	DEG_GSE189821_Female_Amy	0	NA
CNIH3	1	0	NA	1	DEG_GSE189821_Female_Amy
CNKSR2	1	0	NA	1	DEG_GSE189821_Female_Amy
CNN2	1	0	NA	1	DEG_GSE235969_Female_Old_5d
CNNM1	1	0	NA	1	DEG_GSE273695_Brain_Male_LPS
CNOT1	1	0	NA	1	DEG_GSE273695_Brain_Male_LPS
CNOT6L	1	0	NA	1	DEG_GSE273695_Brain_Male_LPS
CNPY3	1	1	DEG_GSE273695_Brain_Male_LPS	0	NA
CNST	1	0	NA	1	DEG_GSE189821_Female_Amy
CNTN1	1	0	NA	1	DEG_GSE273695_Brain_Male_LPS
CNTN2	1	0	NA	1	DEG_GSE273695_Brain_Male_LPS
CNTN5	1	0	NA	1	DEG_GSE273695_Brain_Male_LPS
CNTNAP1	1	0	NA	1	DEG_GSE189821_Female_Amy
CNTNAP5	1	0	NA	1	DEG_GSE273695_Brain_Male_LPS
COCH	1	0	NA	1	DEG_GSE273695_Brain_Female_LPS
COL19A1	1	0	NA	1	DEG_GSE273695_Brain_Male_LPS
COL23A1	1	1	DEG_GSE189821_Female_Amy	0	NA
COL25A1	1	1	DEG_GSE242892_16p11dup	0	NA
COL5A2	1	0	NA	1	DEG_GSE189821_Female_Amy
COL6A1	1	0	NA	1	DEG_GSE189821_Male_Nac
COL8A2	1	1	DEG_GSE235969_Male_Young_5wk	0	NA
COL9A2	1	1	DEG_GSE189821_Female_Amy	0	NA
COLEC12	1	0	NA	1	DEG_GSE116813_vehicle
COMMD1	1	1	DEG_GSE189821_Female_Amy	0	NA
COPRS	1	1	DEG_GSE273695_Brain_Male_LPS	0	NA
COQ10B	1	1	DEG_GSE273695_Brain_Male_LPS	0	NA
CORO1A	1	1	DEG_GSE273695_Brain_Male_LPS	0	NA
CORO7	1	1	DEG_GSE198578	0	NA
COX4I1	1	1	DEG_GSE273695_Brain_Male_LPS	0	NA
COX5B	1	1	DEG_GSE273695_Brain_Male_LPS	0	NA
COX6A1	1	1	DEG_GSE273695_Brain_Male_LPS	0	NA
COX6C	1	1	DEG_GSE273695_Brain_Male_LPS	0	NA
COX7B	1	1	DEG_GSE273695_Brain_Male_LPS	0	NA
CP	1	0	NA	1	DEG_GSE116813_vehicle
CPD	1	0	NA	1	DEG_GSE273695_Brain_Male_LPS
CPE	1	1	DEG_GSE213734_vehicle	0	NA
CPEB3	1	0	NA	1	DEG_GSE273695_Brain_Male_LPS
CPEB4	1	0	NA	1	DEG_GSE273695_Brain_Male_LPS
CPED1	1	0	NA	1	DEG_GSE116813_vehicle
CPLX1	1	0	NA	1	DEG_GSE189821_Female_Amy
CPNE3	1	0	NA	1	DEG_GSE273695_Brain_Male_LPS
CPNE5	1	0	NA	1	DEG_GSE189821_Male_Nac
CPNE7	1	1	DEG_GSE273695_Blood_Male_LPS	0	NA
CPXM2	1	0	NA	1	DEG_GSE189821_Female_Amy
CREB1	1	0	NA	1	DEG_GSE273695_Brain_Male_LPS
CREB3L1	1	0	NA	1	DEG_GSE189821_Female_Amy
CREBRF	1	0	NA	1	DEG_GSE273695_Brain_Male_LPS
CREG2	1	0	NA	1	DEG_GSE189821_Female_Amy
CRELD2	1	1	DEG_GSE189821_Female_Amy	0	NA
CRIM1	1	0	NA	1	DEG_GSE273695_Brain_Male_LPS
CRISPLD1	1	0	NA	1	DEG_GSE116813_vehicle
CRLF1	1	1	DEG_GSE235969_Female_Old_5d	0	NA
CRLF2	1	0	NA	1	DEG_GSE242892_16p11dup
CROCC	1	0	NA	1	DEG_GSE189821_Male_Nac
CRY2	1	0	NA	1	DEG_GSE189821_Female_Amy
CSMD3	1	0	NA	1	DEG_GSE273695_Brain_Male_LPS
CSNK1G1	1	0	NA	1	DEG_GSE189821_Female_Amy
CSRNP1	1	1	DEG_GSE273695_Brain_Male_LPS	0	NA
CSRNP2	1	0	NA	1	DEG_GSE189821_Female_Amy
CSRNP3	1	0	NA	1	DEG_GSE273695_Brain_Male_LPS
CSTB	1	1	DEG_GSE189821_Female_Amy	0	NA
CTNNA1	1	1	DEG_GSE242892_16p11dup	0	NA
CTPS2	1	1	DEG_GSE189821_Female_Amy	0	NA
CTSS	1	1	DEG_GSE273695_Brain_Male_LPS	0	NA
CTXN2	1	1	DEG_GSE189821_Female_Amy	0	NA
CUL5	1	0	NA	1	DEG_GSE273695_Brain_Male_LPS
CWC15	1	1	DEG_GSE273695_Brain_Male_LPS	0	NA
CX3CL1	1	0	NA	1	DEG_GSE189821_Female_Amy
CXCL16	1	1	DEG_GSE273695_Blood_Male_LPS	0	NA
CXorf38	1	1	DEG_GSE189821_Female_Amy	0	NA
CYB5A	1	1	DEG_GSE273695_Brain_Male_LPS	0	NA
CYP19A1	1	1	DEG_GSE189821_Female_Amy	0	NA
CYP26B1	1	0	NA	1	DEG_GSE189821_Female_Amy
CYP2J2	1	1	DEG_GSE189821_Female_Amy	0	NA
CYP46A1	1	1	DEG_GSE189821_Female_DMS	0	NA
CYP51A1	1	1	DEG_GSE189821_Female_Amy	0	NA
DAB2	1	0	NA	1	DEG_GSE116813_vehicle
DAB2IP	1	1	DEG_GSE189821_Female_DMS	0	NA
DACT2	1	0	NA	1	DEG_GSE189821_Female_Amy
DAD1	1	1	DEG_GSE273695_Brain_Male_LPS	0	NA
DAGLA	1	0	NA	1	DEG_GSE189821_Female_Amy
DAGLB	1	0	NA	1	DEG_GSE189821_Female_Amy
DAP	1	0	NA	1	DEG_GSE244644_UmbilicalVein
DBI	1	1	DEG_GSE273695_Brain_Male_LPS	0	NA
DBP	1	0	NA	1	DEG_GSE242892_16p11dup
DCAF11	1	0	NA	1	DEG_GSE198578
DCAF17	1	0	NA	1	DEG_GSE273695_Brain_Male_LPS
DCAF5	1	0	NA	1	DEG_GSE189821_Female_Amy
DCC	1	0	NA	1	DEG_GSE273695_Brain_Male_LPS
DCHS1	1	0	NA	1	DEG_GSE273695_Brain_Male_LPS
DCTD	1	1	DEG_GSE242892_WT	0	NA
DDRGK1	1	1	DEG_GSE189821_Female_Amy	0	NA
DDX54	1	0	NA	1	DEG_GSE189821_Female_Amy
DDX6	1	0	NA	1	DEG_GSE273695_Brain_Male_LPS
DENND1B	1	0	NA	1	DEG_GSE273695_Brain_Male_LPS
DENND4A	1	0	NA	1	DEG_GSE273695_Brain_Male_LPS
DENND5B	1	1	DEG_GSE242892_WT	0	NA
DEPDC5	1	0	NA	1	DEG_GSE273695_Brain_Male_LPS
DFFA	1	0	NA	1	DEG_GSE242892_16p11dup
DFFB	1	0	NA	1	DEG_GSE242892_WT
DGCR6L	1	1	DEG_GSE273695_Brain_Male_LPS	0	NA
DGKE	1	0	NA	1	DEG_GSE273695_Brain_Male_LPS
DGKI	1	0	NA	1	DEG_GSE273695_Brain_Male_LPS
DGKZ	1	0	NA	1	DEG_GSE189821_Female_Amy
DHRSX	1	1	DEG_GSE273695_Brain_Male_LPS	0	NA
DIAPH1	1	0	NA	1	DEG_GSE189821_Female_Amy
DICER1	1	0	NA	1	DEG_GSE273695_Brain_Male_LPS
DIP2B	1	0	NA	1	DEG_GSE273695_Brain_Male_LPS
DIP2C	1	0	NA	1	DEG_GSE273695_Brain_Male_LPS
DIRAS2	1	0	NA	1	DEG_GSE189821_Female_Amy
DIS3	1	0	NA	1	DEG_GSE242892_WT
DISP2	1	0	NA	1	DEG_GSE273695_Brain_Male_LPS
DIXDC1	1	0	NA	1	DEG_GSE273695_Brain_Male_LPS
DKK3	1	0	NA	1	DEG_GSE189821_Female_Amy
DLC1	1	0	NA	1	DEG_GSE189821_Female_Amy
DLEU7	1	1	DEG_GSE189821_Female_Amy	0	NA
DLG3	1	0	NA	1	DEG_GSE189821_Female_Amy
DLG4	1	0	NA	1	DEG_GSE189821_Female_Amy
DLGAP1	1	0	NA	1	DEG_GSE189821_Female_Amy
DLGAP2	1	0	NA	1	DEG_GSE273695_Brain_Male_LPS
DLGAP3	1	0	NA	1	DEG_GSE189821_Female_Amy
DLGAP4	1	0	NA	1	DEG_GSE189821_Female_Amy
DLK2	1	1	DEG_GSE273695_Brain_Male_LPS	0	NA
DLX2	1	1	DEG_GSE189821_Female_Amy	0	NA
DMP1	1	0	NA	1	DEG_GSE189821_Female_Amy
DMXL1	1	0	NA	1	DEG_GSE273695_Brain_Male_LPS
DMXL2	1	0	NA	1	DEG_GSE273695_Brain_Male_LPS
DNAH7	1	1	DEG_GSE189821_Female_Amy	0	NA
DNAH9	1	0	NA	1	DEG_GSE189821_Female_Amy
DNAJA4	1	0	NA	1	DEG_GSE216112
DNAJB14	1	0	NA	1	DEG_GSE273695_Brain_Male_LPS
DNAJC11	1	1	DEG_GSE189821_Female_DMS	0	NA
DNAJC13	1	0	NA	1	DEG_GSE273695_Brain_Male_LPS
DNAJC18	1	0	NA	1	DEG_GSE273695_Brain_Male_LPS
DNAJC21	1	1	DEG_GSE189821_Female_Amy	0	NA
DNAJC6	1	0	NA	1	DEG_GSE273695_Brain_Male_LPS
DNM1	1	0	NA	1	DEG_GSE189821_Female_Amy
DNM3	1	0	NA	1	DEG_GSE273695_Brain_Male_LPS
DOCK7	1	0	NA	1	DEG_GSE273695_Brain_Male_LPS
DOCK9	1	0	NA	1	DEG_GSE189821_Female_Amy
DOT1L	1	0	NA	1	DEG_GSE242892_16p11dup
DPCD	1	1	DEG_GSE273695_Brain_Male_LPS	0	NA
DPM1	1	0	NA	1	DEG_GSE242892_WT
DPM3	1	1	DEG_GSE273695_Brain_Male_LPS	0	NA
DPP10	1	1	DEG_GSE116813_vehicle	0	NA
DPP6	1	0	NA	1	DEG_GSE273695_Brain_Male_LPS
DPP8	1	0	NA	1	DEG_GSE273695_Brain_Male_LPS
DPY19L3	1	0	NA	1	DEG_GSE189821_Male_Nac
DPYD	1	1	DEG_GSE189821_Female_Amy	0	NA
DPYSL2	1	1	DEG_GSE213734_vehicle	0	NA
DRD2	1	0	NA	1	DEG_GSE273695_Brain_Male_LPS
DSCAM	1	0	NA	1	DEG_GSE273695_Brain_Male_LPS
DST	1	0	NA	1	DEG_GSE273695_Brain_Male_LPS
DUSP1	1	0	NA	1	DEG_GSE213734_vehicle
DUSP18	1	0	NA	1	DEG_GSE189821_Female_Amy
DUSP26	1	1	DEG_GSE189821_Female_Amy	0	NA
DUSP3	1	1	DEG_GSE213734_vehicle	0	NA
DUSP5	1	0	NA	1	DEG_GSE213734_vehicle
DYNC1H1	1	0	NA	1	DEG_GSE273695_Brain_Male_LPS
DYRK2	1	0	NA	1	DEG_GSE189821_Female_Amy
E2F1	1	0	NA	1	DEG_GSE189821_Female_Amy
E2F3	1	0	NA	1	DEG_GSE189821_Female_Amy
E2F7	1	1	DEG_GSE189821_Female_Amy	0	NA
EBF4	1	1	DEG_GSE189821_Female_Amy	0	NA
ECE2	1	1	DEG_GSE189821_Female_Amy	0	NA
ECHDC1	1	1	DEG_GSE242892_16p11dup	0	NA
ECM1	1	0	NA	1	DEG_GSE116813_vehicle
ECRG4	1	1	DEG_GSE235969_Male_Young_5wk	0	NA
ECSCR	1	1	DEG_GSE181487	0	NA
EDEM3	1	0	NA	1	DEG_GSE273695_Brain_Male_LPS
EDF1	1	1	DEG_GSE273695_Brain_Male_LPS	0	NA
EDNRB	1	1	DEG_GSE189821_Female_Amy	0	NA
EEA1	1	0	NA	1	DEG_GSE273695_Brain_Male_LPS
EEF1AKMT1	1	0	NA	1	DEG_GSE242892_WT
EEF1AKMT4	1	0	NA	1	DEG_GSE242892_16p11dup
EEF1B2	1	1	DEG_GSE273695_Brain_Male_LPS	0	NA
EFCAB13	1	0	NA	1	DEG_GSE189821_Female_Amy
EFEMP1	1	0	NA	1	DEG_GSE116813_vehicle
EFHD2	1	1	DEG_GSE116813_vehicle	0	NA
EFNA5	1	0	NA	1	DEG_GSE273695_Brain_Male_LPS
EFNB2	1	0	NA	1	DEG_GSE273695_Brain_Male_LPS
EGR1	1	0	NA	1	DEG_GSE213734_vehicle
EGR3	1	0	NA	1	DEG_GSE189821_Female_Amy
EHBP1	1	1	DEG_GSE242892_16p11dup	0	NA
EHBP1L1	1	1	DEG_GSE273695_Brain_Male_LPS	0	NA
EHD3	1	0	NA	1	DEG_GSE189821_Female_Amy
EIF1AX	1	1	DEG_GSE242892_16p11dup	0	NA
EIF2AK4	1	1	DEG_GSE242892_16p11dup	0	NA
EIF4G1	1	0	NA	1	DEG_GSE189821_Female_Amy
EIF5B	1	1	DEG_GSE273695_Brain_Male_LPS	0	NA
EIF6	1	1	DEG_GSE273695_Brain_Male_LPS	0	NA
ELAC1	1	1	DEG_GSE189821_Female_Amy	0	NA
ELAVL4	1	1	DEG_GSE116813_vehicle	0	NA
ELL	1	0	NA	1	DEG_GSE242892_16p11dup
ELOB	1	1	DEG_GSE273695_Brain_Male_LPS	0	NA
ELOVL6	1	1	DEG_GSE189821_Female_DMS	0	NA
ELP1	1	0	NA	1	DEG_GSE273695_Brain_Male_LPS
EMC8	1	1	DEG_GSE242892_WT	0	NA
EMCN	1	1	DEG_GSE181487	0	NA
EMG1	1	0	NA	1	DEG_GSE181487
EMP3	1	0	NA	1	DEG_GSE242892_16p11dup
EMX1	1	0	NA	1	DEG_GSE189821_Female_Amy
EMX2	1	1	DEG_GSE189821_Female_Amy	0	NA
ENAH	1	0	NA	1	DEG_GSE273695_Brain_Male_LPS
ENC1	1	0	NA	1	DEG_GSE189821_Female_Amy
ENDOD1	1	0	NA	1	DEG_GSE273695_Brain_Male_LPS
ENHO	1	1	DEG_GSE273695_Brain_Male_LPS	0	NA
ENO3	1	0	NA	1	DEG_GSE242892_16p11dup
ENPP2	1	0	NA	1	DEG_GSE242892_16p11dup
ENPP5	1	0	NA	1	DEG_GSE273695_Brain_Male_LPS
EOMES	1	0	NA	1	DEG_GSE213734_LPS
EP300	1	0	NA	1	DEG_GSE273695_Brain_Male_LPS
EP400	1	0	NA	1	DEG_GSE273695_Brain_Male_LPS
EPAS1	1	0	NA	1	DEG_GSE116813_vehicle
EPB41L3	1	1	DEG_GSE189821_Male_Nac	0	NA
EPB42	1	0	NA	1	DEG_GSE273695_Blood_Female_LPS
EPG5	1	0	NA	1	DEG_GSE273695_Brain_Male_LPS
EPHA6	1	0	NA	1	DEG_GSE273695_Brain_Male_LPS
EPHA7	1	0	NA	1	DEG_GSE189821_Female_Amy
EPHB2	1	0	NA	1	DEG_GSE273695_Brain_Male_LPS
EPHB3	1	0	NA	1	DEG_GSE189821_Female_Amy
EPHX4	1	0	NA	1	DEG_GSE189821_Female_Amy
EPM2A	1	0	NA	1	DEG_GSE273695_Brain_Male_LPS
EPM2AIP1	1	0	NA	1	DEG_GSE273695_Brain_Male_LPS
EPN1	1	0	NA	1	DEG_GSE189821_Female_Amy
EPN3	1	1	DEG_GSE235969_Male_Young_5wk	0	NA
EPOP	1	0	NA	1	DEG_GSE189821_Female_Amy
EPS15L1	1	1	DEG_GSE242892_16p11dup	0	NA
EPS8	1	0	NA	1	DEG_GSE242892_16p11dup
ERBB4	1	0	NA	1	DEG_GSE273695_Brain_Male_LPS
ERBIN	1	0	NA	1	DEG_GSE273695_Brain_Male_LPS
ERC2	1	0	NA	1	DEG_GSE189821_Female_Amy
ERH	1	1	DEG_GSE273695_Brain_Male_LPS	0	NA
ERICH1	1	0	NA	1	DEG_GSE242892_16p11dup
ERICH3	1	0	NA	1	DEG_GSE273695_Brain_Male_LPS
ERICH6	1	0	NA	1	DEG_GSE273695_Blood_Female_LPS
ERP29	1	1	DEG_GSE189821_Female_Amy	0	NA
ESRP2	1	0	NA	1	DEG_GSE189821_Female_Amy
ESRRB	1	0	NA	1	DEG_GSE189821_Female_Amy
ESRRG	1	0	NA	1	DEG_GSE273695_Brain_Male_LPS
ESYT3	1	1	DEG_GSE189821_Female_Amy	0	NA
ETNK1	1	0	NA	1	DEG_GSE273695_Brain_Male_LPS
ETNPPL	1	0	NA	1	DEG_GSE244644_FetalAorta
ETS1	1	0	NA	1	DEG_GSE242892_16p11dup
ETS2	1	0	NA	1	DEG_GSE273695_Brain_Male_LPS
EVA1B	1	0	NA	1	DEG_GSE242892_16p11dup
EXOC6B	1	0	NA	1	DEG_GSE273695_Brain_Male_LPS
EXOC7	1	0	NA	1	DEG_GSE242892_16p11dup
EXOSC2	1	1	DEG_GSE189821_Female_Amy	0	NA
EXPH5	1	0	NA	1	DEG_GSE189821_Female_Amy
EXTL1	1	0	NA	1	DEG_GSE189821_Female_Amy
F5	1	1	DEG_GSE235969_Male_Young_5wk	0	NA
FABP7	1	1	DEG_GSE189821_Female_Amy	0	NA
FAIM	1	1	DEG_GSE189821_Female_Amy	0	NA
FAM104A	1	1	DEG_GSE116813_vehicle	0	NA
FAM107A	1	0	NA	1	DEG_GSE242892_16p11dup
FAM117B	1	0	NA	1	DEG_GSE273695_Brain_Male_LPS
FAM118A	1	0	NA	1	DEG_GSE242892_16p11dup
FAM120C	1	0	NA	1	DEG_GSE273695_Brain_Male_LPS
FAM126B	1	0	NA	1	DEG_GSE273695_Brain_Male_LPS
FAM135B	1	0	NA	1	DEG_GSE273695_Brain_Male_LPS
FAM13A	1	0	NA	1	DEG_GSE273695_Brain_Male_LPS
FAM13B	1	1	DEG_GSE189821_Male_Nac	0	NA
FAM149A	1	1	DEG_GSE242892_16p11dup	0	NA
FAM161B	1	1	DEG_GSE242892_16p11dup	0	NA
FAM162A	1	1	DEG_GSE273695_Brain_Male_LPS	0	NA
FAM163B	1	1	DEG_GSE189821_Female_DMS	0	NA
FAM168A	1	0	NA	1	DEG_GSE273695_Brain_Male_LPS
FAM169A	1	0	NA	1	DEG_GSE273695_Brain_Male_LPS
FAM174A	1	1	DEG_GSE273695_Brain_Male_LPS	0	NA
FAM180A	1	0	NA	1	DEG_GSE273695_Brain_Female_LPS
FAM189A1	1	0	NA	1	DEG_GSE189821_Female_Amy
FAM193B	1	1	DEG_GSE273695_Brain_Male_LPS	0	NA
FAM210B	1	0	NA	1	DEG_GSE189821_Female_Amy
FAM217B	1	0	NA	1	DEG_GSE273695_Brain_Male_LPS
FAM219B	1	1	DEG_GSE213734_LPS	0	NA
FAM222B	1	0	NA	1	DEG_GSE189821_Female_Amy
FAM76B	1	0	NA	1	DEG_GSE116813_vehicle
FAM78A	1	0	NA	1	DEG_GSE189821_Female_Amy
FAM91A1	1	0	NA	1	DEG_GSE273695_Brain_Male_LPS
FANCL	1	1	DEG_GSE189821_Female_Amy	0	NA
FARP1	1	0	NA	1	DEG_GSE242892_16p11dup
FASTK	1	1	DEG_GSE273695_Brain_Male_LPS	0	NA
FAT1	1	0	NA	1	DEG_GSE273695_Brain_Male_LPS
FAT4	1	0	NA	1	DEG_GSE273695_Brain_Male_LPS
FAU	1	1	DEG_GSE273695_Brain_Male_LPS	0	NA
FAXC	1	0	NA	1	DEG_GSE273695_Brain_Male_LPS
FAXDC2	1	0	NA	1	DEG_GSE242892_WT
FBF1	1	0	NA	1	DEG_GSE189821_Male_Nac
FBLN1	1	0	NA	1	DEG_GSE116813_vehicle
FBXL16	1	0	NA	1	DEG_GSE189821_Female_Amy
FBXL18	1	0	NA	1	DEG_GSE273695_Brain_Male_LPS
FBXL20	1	0	NA	1	DEG_GSE273695_Brain_Male_LPS
FBXO17	1	0	NA	1	DEG_GSE242892_WT
FBXO34	1	0	NA	1	DEG_GSE189821_Female_Amy
FBXO41	1	0	NA	1	DEG_GSE273695_Brain_Male_LPS
FBXW10	1	1	DEG_GSE242892_WT	0	NA
FBXW7	1	0	NA	1	DEG_GSE189821_Female_Amy
FCHO1	1	0	NA	1	DEG_GSE189821_Male_Nac
FDFT1	1	0	NA	1	DEG_GSE242892_16p11dup
FDX2	1	1	DEG_GSE273695_Brain_Male_LPS	0	NA
FECH	1	0	NA	1	DEG_GSE273695_Blood_Female_LPS
FEM1B	1	0	NA	1	DEG_GSE273695_Brain_Male_LPS
FEZ1	1	1	DEG_GSE189821_Female_Amy	0	NA
FEZF1	1	1	DEG_GSE189821_Female_Amy	0	NA
FGD4	1	0	NA	1	DEG_GSE273695_Brain_Male_LPS
FGF1	1	1	DEG_GSE189821_Female_Amy	0	NA
FGF14	1	0	NA	1	DEG_GSE273695_Brain_Male_LPS
FGFR3	1	1	DEG_GSE116813_vehicle	0	NA
FGFRL1	1	0	NA	1	DEG_GSE189821_Male_DMS
FGR	1	0	NA	1	DEG_GSE242892_WT
FHOD3	1	1	DEG_GSE116813_vehicle	0	NA
FIS1	1	1	DEG_GSE273695_Brain_Male_LPS	0	NA
FKBP1A	1	0	NA	1	DEG_GSE189821_Male_Nac
FKBP2	1	1	DEG_GSE273695_Brain_Male_LPS	0	NA
FKBP4	1	1	DEG_GSE189821_Female_Amy	0	NA
FLNA	1	0	NA	1	DEG_GSE273695_Brain_Female_LPS
FLOT1	1	0	NA	1	DEG_GSE198578
FLT3LG	1	0	NA	1	DEG_GSE242892_WT
FMO2	1	1	DEG_GSE189821_Female_Amy	0	NA
FMOD	1	0	NA	1	DEG_GSE273695_Brain_Female_LPS
FNDC4	1	0	NA	1	DEG_GSE242892_16p11dup
FNDC9	1	1	DEG_GSE189821_Female_Amy	0	NA
FNIP2	1	0	NA	1	DEG_GSE273695_Brain_Male_LPS
FNTA	1	1	DEG_GSE189821_Female_Amy	0	NA
FOLR1	1	1	DEG_GSE235969_Male_Young_5wk	0	NA
FOS	1	1	DEG_GSE116813_vehicle	0	NA
FOSL2	1	0	NA	1	DEG_GSE213734_vehicle
FOXG1	1	0	NA	1	DEG_GSE189821_Female_Amy
FOXK1	1	0	NA	1	DEG_GSE273695_Brain_Male_LPS
FOXO1	1	0	NA	1	DEG_GSE273695_Brain_Male_LPS
FOXO3	1	0	NA	1	DEG_GSE273695_Brain_Male_LPS
FOXP4	1	0	NA	1	DEG_GSE189821_Female_Amy
FPGT	1	0	NA	1	DEG_GSE273695_Brain_Male_LPS
FREM1	1	0	NA	1	DEG_GSE189821_Female_Amy
FREM3	1	1	DEG_GSE189821_Female_Amy	0	NA
FRMPD4	1	0	NA	1	DEG_GSE273695_Brain_Male_LPS
FRRS1	1	0	NA	1	DEG_GSE189821_Female_Amy
FRRS1L	1	0	NA	1	DEG_GSE273695_Brain_Male_LPS
FRS2	1	0	NA	1	DEG_GSE273695_Brain_Male_LPS
FRYL	1	0	NA	1	DEG_GSE273695_Brain_Male_LPS
FRZB	1	0	NA	1	DEG_GSE116813_vehicle
FSCN1	1	0	NA	1	DEG_GSE189821_Female_Amy
FSTL1	1	0	NA	1	DEG_GSE189821_Female_Amy
FSTL4	1	0	NA	1	DEG_GSE189821_Female_Amy
FSTL5	1	1	DEG_GSE189821_Female_Amy	0	NA
FTH1	1	1	DEG_GSE273695_Brain_Male_LPS	0	NA
FTL	1	1	DEG_GSE273695_Brain_Male_LPS	0	NA
FUCA1	1	1	DEG_GSE189821_Female_Amy	0	NA
FUT9	1	0	NA	1	DEG_GSE273695_Brain_Male_LPS
FXYD1	1	1	DEG_GSE273695_Brain_Male_LPS	0	NA
FXYD7	1	1	DEG_GSE273695_Brain_Male_LPS	0	NA
FYB1	1	1	DEG_GSE181487	0	NA
FZD3	1	0	NA	1	DEG_GSE273695_Brain_Male_LPS
FZD5	1	0	NA	1	DEG_GSE242892_16p11dup
G3BP2	1	1	DEG_GSE242892_WT	0	NA
GABARAP	1	1	DEG_GSE273695_Brain_Male_LPS	0	NA
GABRA4	1	0	NA	1	DEG_GSE273695_Brain_Male_LPS
GABRD	1	0	NA	1	DEG_GSE189821_Female_Amy
GAD2	1	0	NA	1	DEG_GSE273695_Brain_Male_LPS
GADD45G	1	1	DEG_GSE242892_16p11dup	0	NA
GAL3ST4	1	1	DEG_GSE158188_Male	0	NA
GALE	1	1	DEG_GSE273695_Brain_Male_LPS	0	NA
GALNS	1	0	NA	1	DEG_GSE189821_Female_Amy
GALNT13	1	0	NA	1	DEG_GSE273695_Brain_Male_LPS
GALNT16	1	0	NA	1	DEG_GSE273695_Brain_Male_LPS
GAP43	1	1	DEG_GSE189821_Female_Amy	0	NA
GAPVD1	1	0	NA	1	DEG_GSE273695_Brain_Male_LPS
GAREM1	1	0	NA	1	DEG_GSE273695_Brain_Male_LPS
GATAD2B	1	0	NA	1	DEG_GSE273695_Brain_Male_LPS
GCK	1	1	DEG_GSE189821_Female_Amy	0	NA
GCNT2	1	0	NA	1	DEG_GSE189821_Female_Amy
GDA	1	0	NA	1	DEG_GSE273695_Blood_Male_Saline
GDPD2	1	1	DEG_GSE189821_Female_Amy	0	NA
GEMIN4	1	1	DEG_GSE213734_vehicle	0	NA
GFOD1	1	1	DEG_GSE244644_FetalAorta	0	NA
GGT5	1	1	DEG_GSE181487	0	NA
GH1	1	1	DEG_GSE116813_vehicle	0	NA
GIMAP7	1	1	DEG_GSE181487	0	NA
GIT1	1	0	NA	1	DEG_GSE189821_Female_Amy
GJB2	1	0	NA	1	DEG_GSE116813_vehicle
GJB6	1	0	NA	1	DEG_GSE273695_Brain_Male_Saline
GJD2	1	1	DEG_GSE189821_Female_Amy	0	NA
GKAP1	1	1	DEG_GSE189821_Female_Amy	0	NA
GLA	1	1	DEG_GSE242892_WT	0	NA
GLCCI1	1	0	NA	1	DEG_GSE189821_Female_Amy
GLDN	1	1	DEG_GSE189821_Female_Amy	0	NA
GLG1	1	0	NA	1	DEG_GSE273695_Brain_Male_LPS
GLI3	1	0	NA	1	DEG_GSE273695_Brain_Male_LPS
GLOD4	1	1	DEG_GSE189821_Female_Amy	0	NA
GLRA2	1	1	DEG_GSE189821_Female_Amy	0	NA
GLRX3	1	1	DEG_GSE189821_Female_Amy	0	NA
GLRX5	1	1	DEG_GSE273695_Brain_Male_LPS	0	NA
GNAO1	1	0	NA	1	DEG_GSE242892_WT
GNE	1	0	NA	1	DEG_GSE273695_Brain_Male_Saline
GNG11	1	1	DEG_GSE189821_Female_Amy	0	NA
GNG2	1	1	DEG_GSE189821_Male_Nac	0	NA
GNG3	1	1	DEG_GSE273695_Brain_Male_LPS	0	NA
GNG7	1	0	NA	1	DEG_GSE189821_Female_Amy
GNG8	1	1	DEG_GSE189821_Female_Amy	0	NA
GOLGB1	1	0	NA	1	DEG_GSE273695_Brain_Male_LPS
GON4L	1	0	NA	1	DEG_GSE273695_Brain_Male_LPS
GOT2	1	0	NA	1	DEG_GSE189821_Female_Amy
GPAM	1	1	DEG_GSE116813_vehicle	0	NA
GPC3	1	1	DEG_GSE189821_Female_Amy	0	NA
GPC5	1	1	DEG_GSE189821_Female_Amy	0	NA
GPC6	1	0	NA	1	DEG_GSE189821_Female_Amy
GPD2	1	0	NA	1	DEG_GSE273695_Brain_Male_LPS
GPKOW	1	1	DEG_GSE116813_vehicle	0	NA
GPM6A	1	1	DEG_GSE242892_16p11dup	0	NA
GPN1	1	1	DEG_GSE189821_Female_Amy	0	NA
GPR101	1	1	DEG_GSE189821_Female_Amy	0	NA
GPR137	1	1	DEG_GSE273695_Brain_Male_LPS	0	NA
GPR158	1	0	NA	1	DEG_GSE273695_Brain_Male_LPS
GPR21	1	0	NA	1	DEG_GSE189821_Female_Amy
GPR22	1	0	NA	1	DEG_GSE189821_Female_Amy
GPR26	1	0	NA	1	DEG_GSE273695_Brain_Male_LPS
GPR50	1	1	DEG_GSE189821_Female_Amy	0	NA
GPR52	1	0	NA	1	DEG_GSE189821_Female_Amy
GPR83	1	0	NA	1	DEG_GSE189821_Female_Amy
GPR89B	1	1	DEG_GSE242892_WT	0	NA
GPRASP1	1	1	DEG_GSE189821_Female_Amy	0	NA
GPRASP2	1	1	DEG_GSE116813_vehicle	0	NA
GPRIN3	1	0	NA	1	DEG_GSE273695_Brain_Male_LPS
GPSM1	1	0	NA	1	DEG_GSE242892_16p11dup
GPX3	1	1	DEG_GSE189821_Female_Amy	0	NA
GPX4	1	1	DEG_GSE273695_Brain_Male_LPS	0	NA
GREB1	1	1	DEG_GSE158188_Male	0	NA
GRIA2	1	0	NA	1	DEG_GSE273695_Brain_Male_LPS
GRIA3	1	0	NA	1	DEG_GSE189821_Female_Amy
GRID1	1	0	NA	1	DEG_GSE189821_Male_Nac
GRIK1	1	1	DEG_GSE189821_Female_Amy	0	NA
GRIK3	1	0	NA	1	DEG_GSE273695_Brain_Male_LPS
GRIN2B	1	0	NA	1	DEG_GSE189821_Female_Amy
GRIN2C	1	0	NA	1	DEG_GSE189821_Female_Amy
GRIN3A	1	0	NA	1	DEG_GSE273695_Brain_Male_LPS
GRK3	1	0	NA	1	DEG_GSE273695_Brain_Male_LPS
GRM1	1	0	NA	1	DEG_GSE273695_Brain_Male_LPS
GRM3	1	0	NA	1	DEG_GSE273695_Brain_Male_LPS
GRM4	1	0	NA	1	DEG_GSE189821_Male_Nac
GRM5	1	0	NA	1	DEG_GSE273695_Brain_Male_LPS
GRM8	1	1	DEG_GSE189821_Female_DMS	0	NA
GRSF1	1	1	DEG_GSE189821_Male_Nac	0	NA
GSDMA	1	1	DEG_GSE273695_Brain_Male_LPS	0	NA
GSK3B	1	0	NA	1	DEG_GSE273695_Brain_Male_LPS
GSTP1	1	1	DEG_GSE189821_Female_Amy	0	NA
GTF3C4	1	0	NA	1	DEG_GSE273695_Brain_Male_LPS
GTPBP1	1	0	NA	1	DEG_GSE189821_Female_Amy
GTPBP6	1	1	DEG_GSE273695_Brain_Male_LPS	0	NA
GUCY1B1	1	1	DEG_GSE158188_Female	0	NA
GUCY2F	1	0	NA	1	DEG_GSE242892_16p11dup
GUK1	1	1	DEG_GSE273695_Brain_Male_LPS	0	NA
H1F0	1	1	DEG_GSE242892_16p11dup	0	NA
H3F3B	1	1	DEG_GSE189821_Female_Amy	0	NA
HAGH	1	0	NA	1	DEG_GSE273695_Blood_Female_LPS
HAP1	1	1	DEG_GSE189821_Female_Amy	0	NA
HAPLN2	1	0	NA	1	DEG_GSE235969_Female_Old_5d
HAPLN4	1	0	NA	1	DEG_GSE189821_Female_Amy
HARS	1	0	NA	1	DEG_GSE242892_WT
HAS1	1	0	NA	1	DEG_GSE244644_FetalAorta
HAUS4	1	1	DEG_GSE189821_Female_Amy	0	NA
HAUS7	1	1	DEG_GSE189821_Female_Amy	0	NA
HCFC1R1	1	1	DEG_GSE273695_Brain_Male_LPS	0	NA
HCN1	1	0	NA	1	DEG_GSE273695_Brain_Male_LPS
HCN3	1	1	DEG_GSE189821_Female_VTA	0	NA
HCRTR2	1	1	DEG_GSE189821_Female_Amy	0	NA
HCST	1	1	DEG_GSE181487	0	NA
HDAC11	1	1	DEG_GSE189821_Female_Amy	0	NA
HDAC4	1	0	NA	1	DEG_GSE273695_Brain_Male_LPS
HDAC5	1	1	DEG_GSE116813_vehicle	0	NA
HDAC9	1	0	NA	1	DEG_GSE273695_Brain_Male_LPS
HDC	1	0	NA	1	DEG_GSE273695_Blood_Male_LPS
HEATR5B	1	0	NA	1	DEG_GSE273695_Brain_Male_LPS
HECTD1	1	0	NA	1	DEG_GSE273695_Brain_Male_LPS
HECTD4	1	0	NA	1	DEG_GSE273695_Brain_Male_LPS
HECW1	1	0	NA	1	DEG_GSE273695_Brain_Male_LPS
HECW2	1	0	NA	1	DEG_GSE273695_Brain_Male_LPS
HENMT1	1	0	NA	1	DEG_GSE189821_Female_Amy
HERC1	1	0	NA	1	DEG_GSE273695_Brain_Male_LPS
HERC2	1	0	NA	1	DEG_GSE273695_Brain_Male_LPS
HERC3	1	0	NA	1	DEG_GSE244644_UmbilicalVein
HES2	1	1	DEG_GSE216112	0	NA
HES5	1	1	DEG_GSE189821_Female_Amy	0	NA
HEXIM2	1	1	DEG_GSE189821_Female_Amy	0	NA
HEY1	1	0	NA	1	DEG_GSE189821_Female_Amy
HGF	1	0	NA	1	DEG_GSE189821_Female_Amy
HINT2	1	1	DEG_GSE273695_Brain_Male_LPS	0	NA
HIPK2	1	0	NA	1	DEG_GSE273695_Brain_Male_LPS
HIPK3	1	0	NA	1	DEG_GSE273695_Brain_Male_LPS
HIVEP3	1	0	NA	1	DEG_GSE189821_Male_Nac
HK1	1	0	NA	1	DEG_GSE189821_Female_Amy
HLA-DOA	1	1	DEG_GSE244644_UmbilicalVein	0	NA
HLA-DQA1	1	1	DEG_GSE242892_16p11dup	0	NA
HMBOX1	1	1	DEG_GSE189821_Male_Nac	0	NA
HMGN3	1	1	DEG_GSE273695_Brain_Male_LPS	0	NA
HNRNPH3	1	1	DEG_GSE189821_Female_Amy	0	NA
HNRNPL	1	0	NA	1	DEG_GSE189821_Male_Nac
HNRNPLL	1	0	NA	1	DEG_GSE189821_Female_Amy
HOMER1	1	0	NA	1	DEG_GSE189821_Female_Amy
HOPX	1	1	DEG_GSE116813_vehicle	0	NA
HPCA	1	0	NA	1	DEG_GSE189821_Female_Amy
HRH3	1	0	NA	1	DEG_GSE189821_Female_Amy
HS3ST2	1	0	NA	1	DEG_GSE189821_Female_Amy
HSBP1L1	1	1	DEG_GSE181487	0	NA
HSD17B7	1	0	NA	1	DEG_GSE189821_Female_Amy
HSDL2	1	1	DEG_GSE242892_16p11dup	0	NA
HSP90AA1	1	1	DEG_GSE189821_Male_Nac	0	NA
HSPB1	1	1	DEG_GSE273695_Brain_Male_LPS	0	NA
HSPE1	1	1	DEG_GSE273695_Brain_Male_LPS	0	NA
HSPG2	1	0	NA	1	DEG_GSE116813_vehicle
HTR1A	1	0	NA	1	DEG_GSE273695_Brain_Male_LPS
HTR5A	1	0	NA	1	DEG_GSE273695_Brain_Male_LPS
HTR6	1	0	NA	1	DEG_GSE189821_Female_Amy
HTR7	1	1	DEG_GSE189821_Female_Amy	0	NA
HTT	1	0	NA	1	DEG_GSE273695_Brain_Male_LPS
HUS1	1	0	NA	1	DEG_GSE273695_Brain_Male_LPS
HYAL1	1	0	NA	1	DEG_GSE240225_THC
IBA57	1	1	DEG_GSE242892_16p11dup	0	NA
ICAM5	1	0	NA	1	DEG_GSE189821_Female_Amy
ID1	1	1	DEG_GSE273695_Brain_Male_LPS	0	NA
IDI1	1	1	DEG_GSE273695_Brain_Male_LPS	0	NA
IDO1	1	0	NA	1	DEG_GSE189821_Female_Amy
IER2	1	0	NA	1	DEG_GSE213734_vehicle
IER3IP1	1	1	DEG_GSE189821_Female_Amy	0	NA
IFFO1	1	1	DEG_GSE273695_Brain_Male_LPS	0	NA
IFIT1	1	0	NA	1	DEG_GSE273695_Blood_Female_LPS
IFIT1B	1	1	DEG_GSE189821_Female_Amy	0	NA
IFRD2	1	1	DEG_GSE189821_Female_Amy	0	NA
IFT20	1	1	DEG_GSE273695_Brain_Male_LPS	0	NA
IFT88	1	1	DEG_GSE242892_16p11dup	0	NA
IGF2	1	0	NA	1	DEG_GSE116813_vehicle
IGF2BP2	1	0	NA	1	DEG_GSE189821_Female_Amy
IGF2R	1	0	NA	1	DEG_GSE273695_Brain_Male_LPS
IGKC	1	1	DEG_GSE181487	0	NA
IK	1	1	DEG_GSE189821_Female_Amy	0	NA
IKZF2	1	1	DEG_GSE242892_WT	0	NA
IL13RA1	1	1	DEG_GSE189821_Female_Amy	0	NA
IL17RA	1	0	NA	1	DEG_GSE273695_Brain_Female_LPS
ILDR2	1	0	NA	1	DEG_GSE273695_Brain_Male_LPS
ILRUN	1	0	NA	1	DEG_GSE189821_Female_Amy
INF2	1	0	NA	1	DEG_GSE189821_Female_Amy
ING1	1	1	DEG_GSE189821_Female_Amy	0	NA
INKA2	1	0	NA	1	DEG_GSE189821_Female_Amy
INSM1	1	0	NA	1	DEG_GSE189821_Female_Amy
INSR	1	0	NA	1	DEG_GSE273695_Brain_Male_LPS
INSYN1	1	0	NA	1	DEG_GSE189821_Female_Amy
INTS10	1	0	NA	1	DEG_GSE189821_Female_Amy
INTS7	1	0	NA	1	DEG_GSE189821_Female_Amy
IPCEF1	1	0	NA	1	DEG_GSE189821_Female_Amy
IQCG	1	0	NA	1	DEG_GSE242892_16p11dup
IRF2BP2	1	1	DEG_GSE273695_Brain_Male_LPS	0	NA
IRF2BPL	1	1	DEG_GSE242892_WT	0	NA
IRF3	1	1	DEG_GSE189821_Female_Amy	0	NA
IRF6	1	0	NA	1	DEG_GSE244644_UmbilicalVein
IRF8	1	1	DEG_GSE116813_vehicle	0	NA
IRS4	1	1	DEG_GSE189821_Female_Amy	0	NA
IRX1	1	1	DEG_GSE189821_Female_Amy	0	NA
ITFG1	1	1	DEG_GSE242892_WT	0	NA
ITGA10	1	0	NA	1	DEG_GSE116813_vehicle
ITGA5	1	0	NA	1	DEG_GSE189821_Female_Amy
ITGA9	1	0	NA	1	DEG_GSE189821_Female_Amy
ITIH3	1	1	DEG_GSE189821_Female_Amy	0	NA
ITPKA	1	0	NA	1	DEG_GSE189821_Female_Amy
ITPR2	1	1	DEG_GSE116813_vehicle	0	NA
ITPRID1	1	0	NA	1	DEG_GSE189821_Female_Amy
ITSN1	1	0	NA	1	DEG_GSE273695_Blood_Female_LPS
ITSN2	1	0	NA	1	DEG_GSE273695_Brain_Male_LPS
JCAD	1	0	NA	1	DEG_GSE189821_Female_Amy
JMY	1	0	NA	1	DEG_GSE273695_Brain_Male_LPS
JPH3	1	0	NA	1	DEG_GSE189821_Female_Amy
JUN	1	1	DEG_GSE273695_Brain_Male_LPS	0	NA
JUNB	1	0	NA	1	DEG_GSE189821_Male_Nac
JUND	1	1	DEG_GSE273695_Brain_Male_LPS	0	NA
KANK1	1	1	DEG_GSE273695_Brain_Male_LPS	0	NA
KATNAL1	1	0	NA	1	DEG_GSE273695_Brain_Male_LPS
KCNA1	1	0	NA	1	DEG_GSE273695_Brain_Male_LPS
KCNA2	1	0	NA	1	DEG_GSE273695_Brain_Male_LPS
KCNA4	1	0	NA	1	DEG_GSE189821_Female_Amy
KCNE2	1	1	DEG_GSE235969_Male_Young_5wk	0	NA
KCNE5	1	1	DEG_GSE189821_Female_Amy	0	NA
KCNG1	1	0	NA	1	DEG_GSE189821_Female_Amy
KCNH1	1	0	NA	1	DEG_GSE189821_Female_Amy
KCNH3	1	0	NA	1	DEG_GSE189821_Female_Amy
KCNH5	1	0	NA	1	DEG_GSE273695_Brain_Male_LPS
KCNH7	1	0	NA	1	DEG_GSE273695_Brain_Male_LPS
KCNIP1	1	1	DEG_GSE189821_Female_Amy	0	NA
KCNIP2	1	1	DEG_GSE242892_16p11dup	0	NA
KCNJ13	1	1	DEG_GSE235969_Male_Young_5wk	0	NA
KCNJ3	1	0	NA	1	DEG_GSE273695_Brain_Male_LPS
KCNJ4	1	0	NA	1	DEG_GSE189821_Female_Amy
KCNK13	1	1	DEG_GSE189821_Female_Amy	0	NA
KCNMA1	1	0	NA	1	DEG_GSE273695_Brain_Male_LPS
KCNMB1	1	1	DEG_GSE244644_FetalAorta	0	NA
KCNN2	1	0	NA	1	DEG_GSE189821_Female_Amy
KCNQ3	1	0	NA	1	DEG_GSE273695_Brain_Male_LPS
KCNT2	1	0	NA	1	DEG_GSE273695_Brain_Male_LPS
KCNV1	1	0	NA	1	DEG_GSE189821_Female_Amy
KCTD1	1	0	NA	1	DEG_GSE189821_Female_Amy
KCTD12	1	0	NA	1	DEG_GSE189821_Female_Amy
KCTD17	1	1	DEG_GSE189821_Female_DMS	0	NA
KCTD4	1	0	NA	1	DEG_GSE189821_Female_DMS
KDM4A	1	0	NA	1	DEG_GSE189821_Male_Nac
KDM7A	1	0	NA	1	DEG_GSE273695_Brain_Male_LPS
KHDRBS2	1	0	NA	1	DEG_GSE189821_Female_DMS
KIAA0040	1	0	NA	1	DEG_GSE189821_Female_Amy
KIAA0100	1	0	NA	1	DEG_GSE273695_Brain_Male_LPS
KIAA0319	1	0	NA	1	DEG_GSE273695_Brain_Male_LPS
KIAA0753	1	1	DEG_GSE242892_WT	0	NA
KIAA1109	1	0	NA	1	DEG_GSE273695_Brain_Male_LPS
KIAA1522	1	0	NA	1	DEG_GSE244644_FetalAorta
KIAA1549	1	0	NA	1	DEG_GSE273695_Brain_Male_LPS
KIAA1549L	1	0	NA	1	DEG_GSE189821_Female_Amy
KIDINS220	1	0	NA	1	DEG_GSE273695_Brain_Male_LPS
KIF15	1	0	NA	1	DEG_GSE242892_16p11dup
KIF1A	1	0	NA	1	DEG_GSE273695_Brain_Male_LPS
KIF1C	1	1	DEG_GSE189821_Female_DMS	0	NA
KIF21B	1	0	NA	1	DEG_GSE273695_Brain_Male_LPS
KIF3A	1	0	NA	1	DEG_GSE273695_Brain_Male_LPS
KIF5C	1	0	NA	1	DEG_GSE273695_Brain_Male_LPS
KIFC2	1	1	DEG_GSE213734_vehicle	0	NA
KIFC3	1	0	NA	1	DEG_GSE242892_WT
KIR3DL3	1	1	DEG_GSE189821_Female_Amy	0	NA
KISS1R	1	0	NA	1	DEG_GSE242892_16p11dup
KIT	1	0	NA	1	DEG_GSE273695_Brain_Male_LPS
KLF10	1	1	DEG_GSE273695_Brain_Male_LPS	0	NA
KLF12	1	0	NA	1	DEG_GSE273695_Brain_Male_LPS
KLF13	1	0	NA	1	DEG_GSE189821_Female_Amy
KLF5	1	0	NA	1	DEG_GSE189821_Female_Amy
KLF9	1	0	NA	1	DEG_GSE189821_Female_Amy
KLHDC10	1	0	NA	1	DEG_GSE273695_Brain_Male_LPS
KLHDC3	1	1	DEG_GSE116813_vehicle	0	NA
KLHL24	1	0	NA	1	DEG_GSE273695_Brain_Male_LPS
KLHL25	1	0	NA	1	DEG_GSE242892_16p11dup
KLHL28	1	0	NA	1	DEG_GSE273695_Brain_Male_LPS
KLHL29	1	0	NA	1	DEG_GSE189821_Female_Amy
KLHL3	1	0	NA	1	DEG_GSE189821_Female_Amy
KLHL36	1	0	NA	1	DEG_GSE242892_16p11dup
KLK6	1	1	DEG_GSE181487	0	NA
KMT2A	1	0	NA	1	DEG_GSE273695_Brain_Male_LPS
KMT2C	1	0	NA	1	DEG_GSE273695_Brain_Male_LPS
KREMEN1	1	0	NA	1	DEG_GSE189821_Female_Amy
KRT1	1	1	DEG_GSE189821_Female_Amy	0	NA
KRT18	1	1	DEG_GSE235969_Male_Young_5wk	0	NA
KRTCAP2	1	1	DEG_GSE273695_Brain_Male_LPS	0	NA
KSR2	1	0	NA	1	DEG_GSE273695_Brain_Male_LPS
LACTB2	1	0	NA	1	DEG_GSE242892_WT
LAMA3	1	1	DEG_GSE116813_vehicle	0	NA
LAMB1	1	0	NA	1	DEG_GSE189821_Female_Amy
LAMC2	1	1	DEG_GSE116813_vehicle	0	NA
LAMTOR1	1	1	DEG_GSE242892_16p11dup	0	NA
LAMTOR2	1	1	DEG_GSE273695_Brain_Male_LPS	0	NA
LAMTOR4	1	1	DEG_GSE273695_Brain_Male_LPS	0	NA
LARGE1	1	0	NA	1	DEG_GSE189821_Female_Amy
LARS2	1	0	NA	1	DEG_GSE226955_ESC
LBH	1	1	DEG_GSE189821_Female_Amy	0	NA
LBHD2	1	1	DEG_GSE189821_Female_Amy	0	NA
LBP	1	1	DEG_GSE235969_Male_Young_5wk	0	NA
LCK	1	1	DEG_GSE181487	0	NA
LCLAT1	1	1	DEG_GSE189821_Female_DMS	0	NA
LCOR	1	0	NA	1	DEG_GSE273695_Brain_Male_LPS
LCORL	1	0	NA	1	DEG_GSE273695_Brain_Male_LPS
LCT	1	0	NA	1	DEG_GSE244644_FetalAorta
LDB2	1	0	NA	1	DEG_GSE189821_Female_Amy
LEPR	1	0	NA	1	DEG_GSE116813_vehicle
LEPROT	1	1	DEG_GSE189821_Female_Amy	0	NA
LGI1	1	0	NA	1	DEG_GSE189821_Female_Amy
LGI2	1	0	NA	1	DEG_GSE273695_Brain_Male_LPS
LHX5	1	1	DEG_GSE189821_Female_Amy	0	NA
LHX6	1	1	DEG_GSE189821_Female_Amy	0	NA
LIG1	1	1	DEG_GSE189821_Female_Amy	0	NA
LIMCH1	1	0	NA	1	DEG_GSE273695_Brain_Male_LPS
LIN37	1	0	NA	1	DEG_GSE242892_WT
LIN7A	1	0	NA	1	DEG_GSE273695_Brain_Male_LPS
LIN7B	1	1	DEG_GSE273695_Brain_Male_LPS	0	NA
LINGO1	1	0	NA	1	DEG_GSE189821_Female_Amy
LIPG	1	0	NA	1	DEG_GSE189821_Female_Amy
LMBRD2	1	0	NA	1	DEG_GSE273695_Brain_Male_LPS
LMO3	1	0	NA	1	DEG_GSE189821_Female_Amy
LMO4	1	0	NA	1	DEG_GSE189821_Female_Amy
LMO7	1	0	NA	1	DEG_GSE189821_Female_Amy
LMTK2	1	0	NA	1	DEG_GSE189821_Female_Amy
LNPEP	1	1	DEG_GSE242892_16p11dup	0	NA
LNX2	1	0	NA	1	DEG_GSE189821_Female_Amy
LOC728392	1	1	DEG_GSE189821_Female_Amy	0	NA
LONRF2	1	0	NA	1	DEG_GSE273695_Brain_Male_LPS
LPAR2	1	1	DEG_GSE189821_Female_Amy	0	NA
LPIN1	1	0	NA	1	DEG_GSE273695_Brain_Male_LPS
LPO	1	0	NA	1	DEG_GSE189821_Female_Amy
LRFN1	1	0	NA	1	DEG_GSE189821_Female_Amy
LRFN5	1	1	DEG_GSE189821_Male_Nac	0	NA
LRIG1	1	1	DEG_GSE189821_Female_Amy	0	NA
LRIG2	1	0	NA	1	DEG_GSE273695_Brain_Male_LPS
LRP1	1	0	NA	1	DEG_GSE273695_Brain_Male_LPS
LRP11	1	0	NA	1	DEG_GSE189821_Female_Amy
LRP6	1	0	NA	1	DEG_GSE273695_Brain_Male_LPS
LRP8	1	0	NA	1	DEG_GSE273695_Brain_Male_LPS
LRRC4C	1	0	NA	1	DEG_GSE189821_Female_Amy
LRRC58	1	0	NA	1	DEG_GSE273695_Brain_Male_LPS
LRRC73	1	1	DEG_GSE273695_Brain_Male_LPS	0	NA
LRRC75A	1	0	NA	1	DEG_GSE242892_16p11dup
LRRC8A	1	0	NA	1	DEG_GSE273695_Brain_Male_LPS
LRRC8B	1	0	NA	1	DEG_GSE189821_Female_Amy
LRRK2	1	0	NA	1	DEG_GSE189821_Female_Amy
LRRTM2	1	0	NA	1	DEG_GSE273695_Brain_Male_LPS
LRTOMT	1	1	DEG_GSE242892_16p11dup	0	NA
LSAMP	1	0	NA	1	DEG_GSE273695_Brain_Male_LPS
LSM11	1	0	NA	1	DEG_GSE189821_Female_Amy
LSM2	1	1	DEG_GSE273695_Brain_Male_LPS	0	NA
LSM5	1	1	DEG_GSE189821_Female_Amy	0	NA
LTBP2	1	0	NA	1	DEG_GSE213734_vehicle
LTBP3	1	0	NA	1	DEG_GSE242892_16p11dup
LUC7L3	1	1	DEG_GSE189821_Female_Amy	0	NA
LUZP1	1	1	DEG_GSE189821_Female_DMS	0	NA
LY6G6C	1	1	DEG_GSE273695_Blood_Male_Saline	0	NA
LY9	1	1	DEG_GSE242892_16p11dup	0	NA
LYPD1	1	0	NA	1	DEG_GSE189821_Female_DMS
LYZ	1	1	DEG_GSE273695_Brain_Male_LPS	0	NA
LZTS1	1	0	NA	1	DEG_GSE189821_Female_Amy
LZTS3	1	0	NA	1	DEG_GSE189821_Female_Amy
MAB21L1	1	1	DEG_GSE189821_Female_Amy	0	NA
MAFA	1	0	NA	1	DEG_GSE189821_Female_Amy
MAGED2	1	1	DEG_GSE189821_Female_Amy	0	NA
MAGEE2	1	1	DEG_GSE189821_Female_Amy	0	NA
MAGEL2	1	1	DEG_GSE189821_Female_Amy	0	NA
MAL2	1	0	NA	1	DEG_GSE189821_Female_Amy
MAML3	1	0	NA	1	DEG_GSE189821_Female_Amy
MAMLD1	1	0	NA	1	DEG_GSE189821_Female_Amy
MAN1A1	1	0	NA	1	DEG_GSE189821_Female_Amy
MAN1A2	1	0	NA	1	DEG_GSE273695_Brain_Male_LPS
MAN2A1	1	0	NA	1	DEG_GSE189821_Female_Amy
MANSC1	1	0	NA	1	DEG_GSE189821_Female_Amy
MAOA	1	1	DEG_GSE189821_Female_Amy	0	NA
MAP1B	1	0	NA	1	DEG_GSE273695_Brain_Male_LPS
MAP1LC3A	1	1	DEG_GSE273695_Brain_Male_LPS	0	NA
MAP2	1	0	NA	1	DEG_GSE273695_Brain_Male_LPS
MAP2K4	1	1	DEG_GSE189821_Male_Nac	0	NA
MAP2K6	1	0	NA	1	DEG_GSE189821_Female_Amy
MAP3K21	1	0	NA	1	DEG_GSE189821_Female_Amy
MAP3K5	1	0	NA	1	DEG_GSE189821_Female_Amy
MAP3K8	1	0	NA	1	DEG_GSE244644_FetalAorta
MAP3K9	1	0	NA	1	DEG_GSE273695_Brain_Male_LPS
MAP7D2	1	1	DEG_GSE189821_Male_Nac	0	NA
MAPK10	1	0	NA	1	DEG_GSE273695_Brain_Male_LPS
MAPK14	1	0	NA	1	DEG_GSE189821_Male_Nac
MAPK15	1	0	NA	1	DEG_GSE273695_Blood_Male_Saline
MAPK3	1	0	NA	1	DEG_GSE116813_vehicle
MAPK4	1	0	NA	1	DEG_GSE189821_Female_Amy
MAPK9	1	0	NA	1	DEG_GSE273695_Brain_Male_LPS
MAPKBP1	1	0	NA	1	DEG_GSE273695_Brain_Male_LPS
MAS1	1	0	NA	1	DEG_GSE189821_Female_Amy
MASP2	1	1	DEG_GSE242892_16p11dup	0	NA
MAST3	1	0	NA	1	DEG_GSE189821_Female_Amy
MAT2A	1	1	DEG_GSE189821_Female_Amy	0	NA
MAT2B	1	1	DEG_GSE158188_Female	0	NA
MATK	1	1	DEG_GSE273695_Brain_Male_LPS	0	NA
MATN2	1	0	NA	1	DEG_GSE189821_Female_Amy
MB21D2	1	1	DEG_GSE242892_WT	0	NA
MBLAC2	1	1	DEG_GSE189821_Female_Amy	0	NA
MBTD1	1	0	NA	1	DEG_GSE273695_Brain_Male_LPS
MC4R	1	1	DEG_GSE189821_Female_Amy	0	NA
MCM10	1	1	DEG_GSE213734_vehicle	0	NA
MCM7	1	1	DEG_GSE158188_Male	0	NA
MDM4	1	0	NA	1	DEG_GSE273695_Brain_Male_LPS
ME2	1	1	DEG_GSE189821_Female_DMS	0	NA
ME3	1	0	NA	1	DEG_GSE189821_Female_Amy
MEA1	1	1	DEG_GSE273695_Brain_Male_LPS	0	NA
MECP2	1	0	NA	1	DEG_GSE273695_Brain_Male_LPS
MED10	1	1	DEG_GSE273695_Brain_Male_LPS	0	NA
MED12L	1	0	NA	1	DEG_GSE273695_Brain_Male_LPS
MED13	1	0	NA	1	DEG_GSE273695_Brain_Male_LPS
MED13L	1	0	NA	1	DEG_GSE273695_Brain_Male_LPS
MED20	1	1	DEG_GSE189821_Female_Amy	0	NA
MED29	1	1	DEG_GSE242892_16p11dup	0	NA
MEF2A	1	0	NA	1	DEG_GSE273695_Brain_Male_LPS
MEF2D	1	0	NA	1	DEG_GSE189821_Female_Amy
MEGF9	1	0	NA	1	DEG_GSE273695_Brain_Male_LPS
MEI1	1	0	NA	1	DEG_GSE189821_Female_Amy
MERTK	1	0	NA	1	DEG_GSE189821_Female_Amy
MEST	1	0	NA	1	DEG_GSE189821_Female_Amy
MET	1	1	DEG_GSE189821_Female_Amy	0	NA
METAP2	1	1	DEG_GSE189821_Female_Amy	0	NA
METTL27	1	0	NA	1	DEG_GSE189821_Female_Amy
MFAP1	1	1	DEG_GSE189821_Female_Amy	0	NA
MFAP3L	1	0	NA	1	DEG_GSE189821_Female_Amy
MFRP	1	1	DEG_GSE235969_Male_Young_5wk	0	NA
MFSD12	1	0	NA	1	DEG_GSE273695_Brain_Male_LPS
MFSD9	1	0	NA	1	DEG_GSE242892_WT
MGA	1	0	NA	1	DEG_GSE273695_Brain_Male_LPS
MGAT4B	1	0	NA	1	DEG_GSE189821_Male_Nac
MGST1	1	1	DEG_GSE189821_Female_Amy	0	NA
MICOS10-NBL1	1	0	NA	1	DEG_GSE116813_vehicle
MID2	1	0	NA	1	DEG_GSE273695_Brain_Male_LPS
MIEN1	1	1	DEG_GSE273695_Brain_Male_LPS	0	NA
MIF	1	1	DEG_GSE273695_Brain_Male_LPS	0	NA
MIGA1	1	0	NA	1	DEG_GSE273695_Brain_Male_LPS
MINAR1	1	0	NA	1	DEG_GSE244644_FetalAorta
MINAR2	1	1	DEG_GSE189821_Female_Amy	0	NA
MINDY2	1	0	NA	1	DEG_GSE244644_FetalAorta
MINK1	1	0	NA	1	DEG_GSE189821_Female_Amy
MIS18A	1	0	NA	1	DEG_GSE273695_Brain_Female_LPS
MLC1	1	1	DEG_GSE189821_Female_Amy	0	NA
MLLT3	1	0	NA	1	DEG_GSE189821_Female_Amy
MLST8	1	0	NA	1	DEG_GSE242892_16p11dup
MMD	1	0	NA	1	DEG_GSE189821_Female_Amy
MMD2	1	1	DEG_GSE189821_Female_Amy	0	NA
MMP16	1	0	NA	1	DEG_GSE273695_Brain_Male_LPS
MMRN1	1	1	DEG_GSE244644_UmbilicalVein	0	NA
MN1	1	1	DEG_GSE189821_Female_DMS	0	NA
MOB1B	1	0	NA	1	DEG_GSE273695_Brain_Male_LPS
MOBP	1	0	NA	1	DEG_GSE273695_Blood_Female_Saline
MON2	1	0	NA	1	DEG_GSE273695_Brain_Male_LPS
MPC2	1	1	DEG_GSE273695_Brain_Male_LPS	0	NA
MPEG1	1	1	DEG_GSE158188_Male	0	NA
MPHOSPH10	1	1	DEG_GSE242892_WT	0	NA
MPHOSPH6	1	0	NA	1	DEG_GSE242892_16p11dup
MPND	1	1	DEG_GSE273695_Brain_Male_LPS	0	NA
MPRIP	1	0	NA	1	DEG_GSE189821_Female_Amy
MPV17	1	0	NA	1	DEG_GSE242892_WT
MPZ	1	0	NA	1	DEG_GSE213734_vehicle
MPZL1	1	1	DEG_GSE116813_vehicle	0	NA
MRAP2	1	1	DEG_GSE189821_Female_Amy	0	NA
MRC1	1	0	NA	1	DEG_GSE273695_Brain_Female_LPS
MRC2	1	0	NA	1	DEG_GSE116813_vehicle
MRGBP	1	1	DEG_GSE189821_Female_Amy	0	NA
MROH2A	1	0	NA	1	DEG_GSE242892_WT
MRPL13	1	1	DEG_GSE273695_Brain_Male_LPS	0	NA
MRPL2	1	1	DEG_GSE273695_Brain_Male_LPS	0	NA
MRPL20	1	1	DEG_GSE273695_Brain_Male_LPS	0	NA
MRPL23	1	1	DEG_GSE273695_Brain_Male_LPS	0	NA
MRPL33	1	1	DEG_GSE189821_Female_Amy	0	NA
MRPL46	1	1	DEG_GSE189821_Female_Amy	0	NA
MRPL54	1	1	DEG_GSE273695_Brain_Male_LPS	0	NA
MRPL55	1	1	DEG_GSE273695_Brain_Male_LPS	0	NA
MRPL9	1	1	DEG_GSE189821_Female_Amy	0	NA
MRPS25	1	1	DEG_GSE273695_Brain_Male_LPS	0	NA
MRPS26	1	1	DEG_GSE273695_Brain_Male_LPS	0	NA
MRPS7	1	1	DEG_GSE189821_Female_Amy	0	NA
MRS2	1	0	NA	1	DEG_GSE242892_16p11dup
MRTFA	1	0	NA	1	DEG_GSE189821_Male_Nac
MSI1	1	1	DEG_GSE273695_Brain_Male_LPS	0	NA
MSRA	1	1	DEG_GSE242892_16p11dup	0	NA
MT3	1	1	DEG_GSE273695_Brain_Male_LPS	0	NA
MTBP	1	0	NA	1	DEG_GSE213734_vehicle
MTCP1	1	0	NA	1	DEG_GSE213734_vehicle
MTHFD1L	1	0	NA	1	DEG_GSE273695_Brain_Male_Saline
MTHFD2L	1	1	DEG_GSE189821_Female_Amy	0	NA
MTIF3	1	1	DEG_GSE242892_16p11dup	0	NA
MTMR12	1	0	NA	1	DEG_GSE189821_Female_Amy
MTMR9	1	0	NA	1	DEG_GSE273695_Brain_Male_LPS
MTPN	1	0	NA	1	DEG_GSE189821_Female_Amy
MTR	1	0	NA	1	DEG_GSE273695_Brain_Male_LPS
MTRNR2L7	1	1	DEG_GSE235969_Female_Old_5d	0	NA
MTSS1	1	0	NA	1	DEG_GSE242892_WT
MTTP	1	1	DEG_GSE189821_Female_Amy	0	NA
MTURN	1	0	NA	1	DEG_GSE273695_Brain_Male_LPS
MTUS2	1	0	NA	1	DEG_GSE242892_16p11dup
MTX2	1	1	DEG_GSE273695_Brain_Male_LPS	0	NA
MUL1	1	0	NA	1	DEG_GSE273695_Brain_Male_LPS
MYADM	1	0	NA	1	DEG_GSE189821_Female_Amy
MYCBP2	1	0	NA	1	DEG_GSE273695_Brain_Male_LPS
MYDGF	1	1	DEG_GSE273695_Brain_Male_LPS	0	NA
MYH7B	1	1	DEG_GSE189821_Female_Amy	0	NA
MYL12A	1	1	DEG_GSE273695_Brain_Male_LPS	0	NA
MYL6	1	1	DEG_GSE273695_Brain_Male_LPS	0	NA
MYLIP	1	0	NA	1	DEG_GSE189821_Female_Amy
MYO16	1	1	DEG_GSE273695_Brain_Male_Saline	0	NA
MYO19	1	0	NA	1	DEG_GSE242892_16p11dup
MYO1C	1	0	NA	1	DEG_GSE242892_16p11dup
MYO6	1	1	DEG_GSE189821_Female_VTA	0	NA
MYO9A	1	0	NA	1	DEG_GSE273695_Brain_Male_LPS
MYOF	1	0	NA	1	DEG_GSE116813_vehicle
MYRIP	1	0	NA	1	DEG_GSE189821_Female_Amy
MYT1L	1	0	NA	1	DEG_GSE273695_Brain_Male_LPS
NAB2	1	1	DEG_GSE273695_Brain_Male_LPS	0	NA
NAF1	1	0	NA	1	DEG_GSE242892_16p11dup
NALCN	1	0	NA	1	DEG_GSE273695_Brain_Male_LPS
NAP1L2	1	1	DEG_GSE244644_FetalAorta	0	NA
NAP1L4	1	1	DEG_GSE189821_Female_Amy	0	NA
NAP1L5	1	1	DEG_GSE189821_Female_Amy	0	NA
NAPB	1	0	NA	1	DEG_GSE273695_Brain_Male_LPS
NAV1	1	0	NA	1	DEG_GSE273695_Brain_Male_LPS
NAXD	1	1	DEG_GSE189821_Female_Amy	0	NA
NCAM2	1	0	NA	1	DEG_GSE273695_Brain_Male_LPS
NCAPD3	1	0	NA	1	DEG_GSE273695_Brain_Male_LPS
NCAPH2	1	0	NA	1	DEG_GSE242892_16p11dup
NCDN	1	0	NA	1	DEG_GSE242892_16p11dup
NCOA2	1	0	NA	1	DEG_GSE273695_Brain_Male_LPS
NCOA3	1	0	NA	1	DEG_GSE273695_Brain_Male_LPS
NCOA7	1	0	NA	1	DEG_GSE273695_Brain_Male_LPS
NDN	1	1	DEG_GSE189821_Female_Amy	0	NA
NDRG2	1	0	NA	1	DEG_GSE244644_FetalAorta
NDST3	1	0	NA	1	DEG_GSE273695_Brain_Male_LPS
NDUFA13	1	1	DEG_GSE273695_Brain_Male_LPS	0	NA
NDUFA2	1	1	DEG_GSE273695_Brain_Male_LPS	0	NA
NDUFA6	1	1	DEG_GSE273695_Brain_Male_LPS	0	NA
NDUFA8	1	1	DEG_GSE273695_Brain_Male_LPS	0	NA
NDUFAF6	1	1	DEG_GSE189821_Female_Amy	0	NA
NDUFB2	1	1	DEG_GSE273695_Brain_Male_LPS	0	NA
NDUFB4	1	1	DEG_GSE273695_Brain_Male_LPS	0	NA
NDUFB7	1	1	DEG_GSE273695_Brain_Male_LPS	0	NA
NDUFC1	1	1	DEG_GSE273695_Brain_Male_LPS	0	NA
NDUFC2	1	1	DEG_GSE273695_Brain_Male_LPS	0	NA
NDUFS3	1	1	DEG_GSE273695_Brain_Male_LPS	0	NA
NDUFS7	1	1	DEG_GSE273695_Brain_Male_LPS	0	NA
NEBL	1	0	NA	1	DEG_GSE273695_Brain_Male_LPS
NECAB3	1	0	NA	1	DEG_GSE189821_Female_Amy
NEFL	1	0	NA	1	DEG_GSE189821_Female_Amy
NEFM	1	1	DEG_GSE189821_Female_DMS	0	NA
NEIL1	1	1	DEG_GSE189821_Female_Amy	0	NA
NEK10	1	0	NA	1	DEG_GSE273695_Brain_Male_LPS
NELFE	1	1	DEG_GSE273695_Brain_Male_LPS	0	NA
NENF	1	1	DEG_GSE189821_Female_Amy	0	NA
NEO1	1	0	NA	1	DEG_GSE273695_Brain_Male_LPS
NETO1	1	0	NA	1	DEG_GSE189821_Female_Amy
NEU2	1	0	NA	1	DEG_GSE189821_Female_Amy
NEURL1B	1	0	NA	1	DEG_GSE273695_Brain_Male_LPS
NEUROD2	1	0	NA	1	DEG_GSE189821_Female_Amy
NEUROD6	1	0	NA	1	DEG_GSE189821_Female_Amy
NEXMIF	1	0	NA	1	DEG_GSE273695_Brain_Male_LPS
NF1	1	0	NA	1	DEG_GSE273695_Brain_Male_LPS
NFIB	1	0	NA	1	DEG_GSE273695_Brain_Male_LPS
NFIL3	1	1	DEG_GSE273695_Brain_Male_LPS	0	NA
NFKB2	1	1	DEG_GSE242892_16p11dup	0	NA
NFKBIL1	1	0	NA	1	DEG_GSE242892_16p11dup
NGB	1	1	DEG_GSE189821_Female_Amy	0	NA
NGDN	1	1	DEG_GSE189821_Female_Amy	0	NA
NGEF	1	0	NA	1	DEG_GSE189821_Female_Amy
NHLRC1	1	0	NA	1	DEG_GSE242892_16p11dup
NID1	1	0	NA	1	DEG_GSE116813_vehicle
NIN	1	0	NA	1	DEG_GSE189821_Female_Amy
NIPAL3	1	0	NA	1	DEG_GSE273695_Brain_Male_LPS
NKAIN4	1	1	DEG_GSE189821_Female_Amy	0	NA
NKAPL	1	0	NA	1	DEG_GSE242892_16p11dup
NKX3-1	1	0	NA	1	DEG_GSE189821_Female_Amy
NKX6-2	1	1	DEG_GSE189821_Female_Amy	0	NA
NLGN1	1	0	NA	1	DEG_GSE273695_Brain_Male_LPS
NLGN2	1	0	NA	1	DEG_GSE273695_Brain_Male_LPS
NLGN3	1	0	NA	1	DEG_GSE273695_Brain_Male_LPS
NLK	1	0	NA	1	DEG_GSE189821_Female_Amy
NMD3	1	1	DEG_GSE116813_vehicle	0	NA
NME2	1	1	DEG_GSE273695_Brain_Male_LPS	0	NA
NMNAT2	1	0	NA	1	DEG_GSE273695_Brain_Male_LPS
NMRAL1	1	1	DEG_GSE189821_Female_Amy	0	NA
NOC4L	1	0	NA	1	DEG_GSE189821_Female_Amy
NOP10	1	1	DEG_GSE181487	0	NA
NOP56	1	1	DEG_GSE189821_Female_Amy	0	NA
NOP58	1	0	NA	1	DEG_GSE189821_Male_VTA
NOSIP	1	1	DEG_GSE273695_Brain_Male_LPS	0	NA
NOTCH3	1	0	NA	1	DEG_GSE273695_Brain_Male_LPS
NOVA2	1	0	NA	1	DEG_GSE189821_Female_Amy
NPAS2	1	0	NA	1	DEG_GSE189821_Female_Amy
NPAS3	1	1	DEG_GSE116813_DISC1	0	NA
NPAS4	1	1	DEG_GSE116813_vehicle	0	NA
NPC2	1	1	DEG_GSE273695_Brain_Male_LPS	0	NA
NPFFR1	1	1	DEG_GSE189821_Female_Amy	0	NA
NPHP1	1	0	NA	1	DEG_GSE242892_WT
NPHP4	1	0	NA	1	DEG_GSE189821_Female_Amy
NPM1	1	1	DEG_GSE189821_Female_Amy	0	NA
NPPA	1	1	DEG_GSE273695_Brain_Female_LPS	0	NA
NPSR1	1	0	NA	1	DEG_GSE189821_Female_Amy
NPTX2	1	0	NA	1	DEG_GSE189821_Female_Amy
NPTXR	1	0	NA	1	DEG_GSE189821_Female_Amy
NR2F1	1	1	DEG_GSE273695_Brain_Male_LPS	0	NA
NR3C1	1	0	NA	1	DEG_GSE273695_Brain_Male_LPS
NR3C2	1	0	NA	1	DEG_GSE273695_Brain_Male_LPS
NR4A2	1	0	NA	1	DEG_GSE189821_Female_Amy
NRGN	1	0	NA	1	DEG_GSE116813_vehicle
NRIP1	1	0	NA	1	DEG_GSE273695_Brain_Male_LPS
NRN1	1	1	DEG_GSE273695_Brain_Male_LPS	0	NA
NRROS	1	0	NA	1	DEG_GSE189821_Female_Amy
NSA2	1	1	DEG_GSE189821_Female_Amy	0	NA
NSD1	1	0	NA	1	DEG_GSE273695_Brain_Male_LPS
NSD3	1	0	NA	1	DEG_GSE273695_Brain_Male_LPS
NT5C	1	1	DEG_GSE189821_Female_Amy	0	NA
NTNG2	1	0	NA	1	DEG_GSE189821_Female_Amy
NTRK3	1	0	NA	1	DEG_GSE189821_Female_PFC
NTS	1	1	DEG_GSE189821_Female_Amy	0	NA
NTSR1	1	1	DEG_GSE189821_Female_Amy	0	NA
NUDT17	1	1	DEG_GSE189821_Female_Amy	0	NA
NUDT22	1	0	NA	1	DEG_GSE244644_UmbilicalVein
NUDT4	1	1	DEG_GSE189821_Male_Nac	0	NA
NUDT9	1	1	DEG_GSE273695_Brain_Male_LPS	0	NA
NUP153	1	0	NA	1	DEG_GSE273695_Brain_Male_LPS
NUPR1	1	0	NA	1	DEG_GSE242892_WT
NXPE2	1	0	NA	1	DEG_GSE273695_Blood_Female_LPS
NXPH2	1	1	DEG_GSE189821_Female_Amy	0	NA
NXT2	1	1	DEG_GSE189821_Female_Amy	0	NA
OAZ1	1	1	DEG_GSE273695_Brain_Male_LPS	0	NA
ODC1	1	1	DEG_GSE273695_Blood_Male_Saline	0	NA
OGDH	1	0	NA	1	DEG_GSE189821_Female_Amy
OGDHL	1	1	DEG_GSE116813_vehicle	0	NA
OGFRL1	1	0	NA	1	DEG_GSE273695_Brain_Male_LPS
OLFM3	1	1	DEG_GSE189821_Female_Amy	0	NA
OLFML2A	1	0	NA	1	DEG_GSE116813_vehicle
OPA1	1	0	NA	1	DEG_GSE273695_Brain_Male_LPS
OPRL1	1	1	DEG_GSE189821_Female_Amy	0	NA
ORC4	1	1	DEG_GSE242892_16p11dup	0	NA
ORC6	1	0	NA	1	DEG_GSE242892_16p11dup
OSBP2	1	0	NA	1	DEG_GSE189821_Female_Amy
OSBPL1A	1	0	NA	1	DEG_GSE189821_Female_Amy
OSBPL6	1	0	NA	1	DEG_GSE273695_Brain_Male_LPS
OSBPL8	1	0	NA	1	DEG_GSE273695_Brain_Male_LPS
OSCAR	1	1	DEG_GSE235969_Male_Young_5wk	0	NA
OSCP1	1	1	DEG_GSE273695_Brain_Male_LPS	0	NA
OTUD3	1	0	NA	1	DEG_GSE189821_Female_Amy
OTUD4	1	0	NA	1	DEG_GSE273695_Brain_Male_LPS
OTUD7A	1	0	NA	1	DEG_GSE189821_Female_Amy
OTX2	1	1	DEG_GSE235969_Male_Young_5wk	0	NA
OVOL2	1	0	NA	1	DEG_GSE189821_Female_Amy
OXCT1	1	1	DEG_GSE242892_WT	0	NA
OXNAD1	1	0	NA	1	DEG_GSE242892_WT
P2RX1	1	0	NA	1	DEG_GSE242892_WT
P3H4	1	1	DEG_GSE189821_Female_Amy	0	NA
PABPN1	1	1	DEG_GSE273695_Brain_Male_LPS	0	NA
PACS1	1	0	NA	1	DEG_GSE242892_WT
PACS2	1	0	NA	1	DEG_GSE273695_Brain_Male_LPS
PAFAH1B1	1	0	NA	1	DEG_GSE273695_Brain_Male_LPS
PAFAH1B3	1	1	DEG_GSE189821_Female_Amy	0	NA
PAM16	1	1	DEG_GSE273695_Brain_Male_LPS	0	NA
PANK4	1	1	DEG_GSE189821_Female_Amy	0	NA
PANX1	1	1	DEG_GSE189821_Female_Amy	0	NA
PAQR6	1	1	DEG_GSE189821_Female_Amy	0	NA
PAQR8	1	1	DEG_GSE242892_16p11dup	0	NA
PAQR9	1	0	NA	1	DEG_GSE189821_Female_Amy
PARD6B	1	0	NA	1	DEG_GSE189821_Female_Amy
PARK7	1	1	DEG_GSE273695_Brain_Male_LPS	0	NA
PARS2	1	0	NA	1	DEG_GSE242892_16p11dup
PARVA	1	0	NA	1	DEG_GSE273695_Brain_Male_LPS
PARVB	1	1	DEG_GSE189821_Female_Amy	0	NA
PAWR	1	0	NA	1	DEG_GSE189821_Female_Amy
PAXX	1	1	DEG_GSE273695_Brain_Male_LPS	0	NA
PBRM1	1	0	NA	1	DEG_GSE273695_Brain_Male_LPS
PC	1	0	NA	1	DEG_GSE244644_FetalAorta
PCBD1	1	1	DEG_GSE189821_Female_Amy	0	NA
PCDH1	1	0	NA	1	DEG_GSE189821_Female_Amy
PCDH11X	1	0	NA	1	DEG_GSE273695_Brain_Male_LPS
PCDH15	1	1	DEG_GSE116813_vehicle	0	NA
PCDH17	1	0	NA	1	DEG_GSE273695_Brain_Male_LPS
PCDH7	1	0	NA	1	DEG_GSE273695_Brain_Male_LPS
PCDH9	1	0	NA	1	DEG_GSE273695_Brain_Male_LPS
PCDHGC4	1	1	DEG_GSE213734_vehicle	0	NA
PCGF2	1	0	NA	1	DEG_GSE198578
PCGF3	1	0	NA	1	DEG_GSE273695_Brain_Male_LPS
PCLO	1	0	NA	1	DEG_GSE273695_Brain_Male_LPS
PCNX1	1	0	NA	1	DEG_GSE273695_Brain_Male_LPS
PCNX2	1	0	NA	1	DEG_GSE189821_Female_Amy
PCOLCE	1	0	NA	1	DEG_GSE116813_vehicle
PCSK1N	1	1	DEG_GSE273695_Brain_Male_LPS	0	NA
PCSK2	1	0	NA	1	DEG_GSE189821_Female_Amy
PCYOX1	1	0	NA	1	DEG_GSE273695_Brain_Male_LPS
PCYOX1L	1	0	NA	1	DEG_GSE242892_16p11dup
PDAP1	1	1	DEG_GSE273695_Brain_Male_LPS	0	NA
PDCL3	1	1	DEG_GSE189821_Female_Amy	0	NA
PDE1A	1	0	NA	1	DEG_GSE273695_Brain_Male_LPS
PDE1B	1	0	NA	1	DEG_GSE189821_Female_Amy
PDE2A	1	0	NA	1	DEG_GSE189821_Female_Amy
PDE3B	1	1	DEG_GSE189821_Female_PFC	0	NA
PDE4D	1	0	NA	1	DEG_GSE273695_Brain_Male_LPS
PDGFRL	1	1	DEG_GSE181487	0	NA
PDHX	1	0	NA	1	DEG_GSE242892_16p11dup
PDIA3	1	0	NA	1	DEG_GSE116813_vehicle
PDK2	1	0	NA	1	DEG_GSE189821_Female_Amy
PDK4	1	0	NA	1	DEG_GSE244644_FetalAorta
PDLIM4	1	1	DEG_GSE273695_Brain_Male_LPS	0	NA
PDS5A	1	0	NA	1	DEG_GSE273695_Brain_Male_LPS
PDS5B	1	0	NA	1	DEG_GSE273695_Brain_Male_LPS
PDYN	1	0	NA	1	DEG_GSE189821_Female_DMS
PEAK1	1	0	NA	1	DEG_GSE273695_Brain_Male_LPS
PEAR1	1	0	NA	1	DEG_GSE242892_16p11dup
PEBP1	1	1	DEG_GSE273695_Blood_Male_Saline	0	NA
PER2	1	1	DEG_GSE189821_Female_DMS	0	NA
PER3	1	0	NA	1	DEG_GSE273695_Brain_Male_LPS
PERM1	1	1	DEG_GSE242892_16p11dup	0	NA
PES1	1	1	DEG_GSE213734_vehicle	0	NA
PEX13	1	1	DEG_GSE116813_vehicle	0	NA
PFDN5	1	1	DEG_GSE273695_Brain_Male_LPS	0	NA
PFDN6	1	1	DEG_GSE273695_Brain_Male_LPS	0	NA
PFKFB2	1	0	NA	1	DEG_GSE273695_Brain_Male_LPS
PFKL	1	0	NA	1	DEG_GSE189821_Female_Amy
PFKP	1	0	NA	1	DEG_GSE189821_Female_Amy
PFN1	1	1	DEG_GSE273695_Brain_Male_LPS	0	NA
PGAP1	1	1	DEG_GSE116813_vehicle	0	NA
PGBD5	1	0	NA	1	DEG_GSE189821_Female_Amy
PGD	1	0	NA	1	DEG_GSE273695_Brain_Male_LPS
PGLS	1	1	DEG_GSE273695_Brain_Male_LPS	0	NA
PGM2L1	1	0	NA	1	DEG_GSE189821_Female_Amy
PGR	1	0	NA	1	DEG_GSE273695_Brain_Male_LPS
PHACTR1	1	0	NA	1	DEG_GSE189821_Female_Amy
PHC3	1	0	NA	1	DEG_GSE273695_Brain_Male_LPS
PHF1	1	1	DEG_GSE189821_Female_Amy	0	NA
PHF19	1	1	DEG_GSE189821_Female_Amy	0	NA
PHF20	1	0	NA	1	DEG_GSE189821_Female_Amy
PHF21A	1	1	DEG_GSE189821_Female_DMS	0	NA
PHLPP2	1	0	NA	1	DEG_GSE273695_Brain_Male_LPS
PHTF2	1	0	NA	1	DEG_GSE189821_Female_Amy
PHYHIP	1	0	NA	1	DEG_GSE189821_Female_Amy
PI16	1	1	DEG_GSE189821_Female_Amy	0	NA
PI4K2B	1	0	NA	1	DEG_GSE189821_Female_Amy
PIGH	1	0	NA	1	DEG_GSE242892_16p11dup
PIGS	1	0	NA	1	DEG_GSE242892_16p11dup
PIGU	1	1	DEG_GSE189821_Female_Amy	0	NA
PIGY	1	0	NA	1	DEG_GSE242892_WT
PIK3R2	1	0	NA	1	DEG_GSE189821_Female_Amy
PIKFYVE	1	0	NA	1	DEG_GSE273695_Brain_Male_LPS
PIM3	1	1	DEG_GSE273695_Brain_Male_LPS	0	NA
PIP4K2C	1	0	NA	1	DEG_GSE189821_Female_Amy
PIP5K1A	1	1	DEG_GSE242892_WT	0	NA
PIP5K1C	1	0	NA	1	DEG_GSE189821_Female_Amy
PISD	1	1	DEG_GSE189821_Female_Amy	0	NA
PITPNC1	1	0	NA	1	DEG_GSE273695_Brain_Male_LPS
PITPNM3	1	1	DEG_GSE116813_vehicle	0	NA
PITRM1	1	0	NA	1	DEG_GSE189821_Female_Amy
PKIG	1	1	DEG_GSE273695_Brain_Male_LPS	0	NA
PLA2G4A	1	1	DEG_GSE189821_Female_Amy	0	NA
PLA2G4C	1	1	DEG_GSE189821_Male_Amy	0	NA
PLA2G7	1	1	DEG_GSE189821_Female_Amy	0	NA
PLAA	1	1	DEG_GSE242892_16p11dup	0	NA
PLCH2	1	0	NA	1	DEG_GSE189821_Female_Amy
PLCL1	1	0	NA	1	DEG_GSE273695_Brain_Male_Saline
PLCXD2	1	1	DEG_GSE116813_vehicle	0	NA
PLD5	1	1	DEG_GSE189821_Female_Amy	0	NA
PLEKHA2	1	0	NA	1	DEG_GSE189821_Female_Amy
PLEKHA6	1	0	NA	1	DEG_GSE273695_Brain_Male_LPS
PLEKHD1	1	1	DEG_GSE189821_Female_Amy	0	NA
PLK2	1	0	NA	1	DEG_GSE189821_Female_Amy
PLLP	1	1	DEG_GSE273695_Brain_Male_LPS	0	NA
PLP1	1	1	DEG_GSE242892_16p11dup	0	NA
PLPP3	1	0	NA	1	DEG_GSE242892_16p11dup
PLPP6	1	0	NA	1	DEG_GSE189821_Female_Amy
PLPPR4	1	0	NA	1	DEG_GSE189821_Female_Amy
PLPPR5	1	0	NA	1	DEG_GSE189821_Female_Amy
PLS3	1	0	NA	1	DEG_GSE189821_Female_Amy
PLXNA1	1	0	NA	1	DEG_GSE273695_Brain_Male_LPS
PLXNA2	1	0	NA	1	DEG_GSE273695_Brain_Male_LPS
PLXNA4	1	0	NA	1	DEG_GSE273695_Brain_Male_LPS
PMEPA1	1	0	NA	1	DEG_GSE189821_Female_Amy
PMS1	1	1	DEG_GSE242892_WT	0	NA
PMVK	1	1	DEG_GSE189821_Female_Amy	0	NA
PNCK	1	1	DEG_GSE189821_Female_Amy	0	NA
PNMA3	1	1	DEG_GSE189821_Female_Amy	0	NA
PNOC	1	1	DEG_GSE189821_Female_Amy	0	NA
PNP	1	1	DEG_GSE273695_Brain_Male_LPS	0	NA
PNRC2	1	1	DEG_GSE189821_Female_Amy	0	NA
PODXL	1	0	NA	1	DEG_GSE116813_vehicle
POGLUT1	1	1	DEG_GSE189821_Female_Amy	0	NA
POLE3	1	0	NA	1	DEG_GSE242892_WT
POLR2E	1	1	DEG_GSE273695_Brain_Male_LPS	0	NA
POLR3H	1	1	DEG_GSE189821_Female_Amy	0	NA
POM121	1	0	NA	1	DEG_GSE189821_Female_Amy
POMP	1	1	DEG_GSE235969_Female_Old_5d	0	NA
PPARGC1A	1	0	NA	1	DEG_GSE273695_Brain_Male_LPS
PPAT	1	0	NA	1	DEG_GSE242892_16p11dup
PPFIA2	1	0	NA	1	DEG_GSE273695_Brain_Male_LPS
PPFIA3	1	0	NA	1	DEG_GSE242892_WT
PPFIBP1	1	0	NA	1	DEG_GSE273695_Brain_Male_LPS
PPIA	1	1	DEG_GSE273695_Brain_Male_LPS	0	NA
PPIB	1	1	DEG_GSE273695_Brain_Male_LPS	0	NA
PPM1H	1	0	NA	1	DEG_GSE273695_Brain_Male_LPS
PPM1L	1	0	NA	1	DEG_GSE273695_Brain_Male_LPS
PPP1R12B	1	0	NA	1	DEG_GSE273695_Brain_Male_LPS
PPP1R14B	1	1	DEG_GSE189821_Female_Amy	0	NA
PPP1R14C	1	1	DEG_GSE189821_Female_Amy	0	NA
PPP1R15A	1	1	DEG_GSE273695_Brain_Male_LPS	0	NA
PPP1R16B	1	0	NA	1	DEG_GSE273695_Brain_Male_LPS
PPP1R17	1	1	DEG_GSE189821_Female_Amy	0	NA
PPP1R1A	1	1	DEG_GSE273695_Brain_Male_LPS	0	NA
PPP1R1B	1	0	NA	1	DEG_GSE189821_Female_Amy
PPP1R9B	1	0	NA	1	DEG_GSE189821_Female_Amy
PPP6R1	1	0	NA	1	DEG_GSE189821_Female_Amy
PRADC1	1	0	NA	1	DEG_GSE242892_16p11dup
PRCD	1	1	DEG_GSE235969_Male_Young_5wk	0	NA
PRDM16	1	1	DEG_GSE213734_vehicle	0	NA
PRDM8	1	0	NA	1	DEG_GSE189821_Female_Amy
PRDX1	1	1	DEG_GSE189821_Female_Amy	0	NA
PRDX3	1	1	DEG_GSE181487	0	NA
PRDX5	1	1	DEG_GSE273695_Brain_Male_LPS	0	NA
PRELID3A	1	0	NA	1	DEG_GSE242892_WT
PREP	1	0	NA	1	DEG_GSE189821_Female_Amy
PREPL	1	0	NA	1	DEG_GSE273695_Brain_Male_LPS
PREX2	1	0	NA	1	DEG_GSE273695_Brain_Male_LPS
PRICKLE1	1	0	NA	1	DEG_GSE189821_Female_Amy
PRICKLE4	1	1	DEG_GSE273695_Brain_Male_LPS	0	NA
PRKAA2	1	0	NA	1	DEG_GSE189821_Female_Amy
PRKAB2	1	0	NA	1	DEG_GSE273695_Brain_Male_LPS
PRKCB	1	0	NA	1	DEG_GSE189821_Female_Amy
PRKCE	1	0	NA	1	DEG_GSE189821_Female_Amy
PRKCG	1	0	NA	1	DEG_GSE189821_Female_Amy
PRKCH	1	0	NA	1	DEG_GSE189821_Female_Amy
PRKG1	1	1	DEG_GSE242892_WT	0	NA
PRKRIP1	1	1	DEG_GSE189821_Female_Amy	0	NA
PRLR	1	1	DEG_GSE235969_Male_Young_5wk	0	NA
PRMT8	1	0	NA	1	DEG_GSE189821_Female_Amy
PRPF19	1	0	NA	1	DEG_GSE116813_vehicle
PRPF31	1	0	NA	1	DEG_GSE242892_WT
PRPF8	1	0	NA	1	DEG_GSE273695_Brain_Male_LPS
PRPSAP1	1	1	DEG_GSE189821_Female_Amy	0	NA
PRR14L	1	0	NA	1	DEG_GSE273695_Brain_Male_LPS
PRR29	1	1	DEG_GSE273695_Blood_Male_LPS	0	NA
PRR7	1	1	DEG_GSE273695_Brain_Male_LPS	0	NA
PRRC1	1	0	NA	1	DEG_GSE213734_vehicle
PRRC2B	1	0	NA	1	DEG_GSE273695_Brain_Male_LPS
PRRT3	1	0	NA	1	DEG_GSE189821_Female_Amy
PRSS12	1	0	NA	1	DEG_GSE189821_Female_Amy
PRXL2B	1	0	NA	1	DEG_GSE242892_16p11dup
PSD	1	1	DEG_GSE213734_vehicle	0	NA
PSENEN	1	1	DEG_GSE273695_Brain_Male_LPS	0	NA
PSMA7	1	1	DEG_GSE273695_Brain_Male_LPS	0	NA
PSMB10	1	1	DEG_GSE273695_Brain_Male_LPS	0	NA
PSMB3	1	1	DEG_GSE273695_Brain_Male_LPS	0	NA
PSMB4	1	1	DEG_GSE273695_Brain_Male_LPS	0	NA
PSMB5	1	1	DEG_GSE273695_Brain_Male_LPS	0	NA
PSMB6	1	1	DEG_GSE273695_Brain_Male_LPS	0	NA
PSMD10	1	1	DEG_GSE189821_Female_Amy	0	NA
PSMD4	1	1	DEG_GSE273695_Brain_Male_LPS	0	NA
PSMD7	1	0	NA	1	DEG_GSE242892_16p11dup
PSME3	1	0	NA	1	DEG_GSE189821_Female_Amy
PSTPIP1	1	0	NA	1	DEG_GSE242892_16p11dup
PTCRA	1	1	DEG_GSE273695_Brain_Male_LPS	0	NA
PTEN	1	0	NA	1	DEG_GSE273695_Brain_Male_LPS
PTGFRN	1	0	NA	1	DEG_GSE189821_Female_Amy
PTK2B	1	0	NA	1	DEG_GSE189821_Female_Amy
PTMA	1	1	DEG_GSE273695_Brain_Male_LPS	0	NA
PTMS	1	1	DEG_GSE273695_Brain_Male_LPS	0	NA
PTN	1	1	DEG_GSE273695_Brain_Male_LPS	0	NA
PTPMT1	1	1	DEG_GSE242892_16p11dup	0	NA
PTPN12	1	0	NA	1	DEG_GSE116813_vehicle
PTPN3	1	0	NA	1	DEG_GSE189821_Female_VTA
PTPN4	1	0	NA	1	DEG_GSE273695_Brain_Male_LPS
PTPRB	1	0	NA	1	DEG_GSE273695_Brain_Male_LPS
PTPRD	1	0	NA	1	DEG_GSE273695_Brain_Male_LPS
PTPRF	1	0	NA	1	DEG_GSE273695_Brain_Male_LPS
PTPRG	1	0	NA	1	DEG_GSE273695_Brain_Male_LPS
PTPRO	1	1	DEG_GSE235969_Female_Old_5d	0	NA
PTPRU	1	0	NA	1	DEG_GSE273695_Brain_Male_Saline
PWWP2B	1	0	NA	1	DEG_GSE189821_Female_Amy
PYCR3	1	1	DEG_GSE273695_Brain_Male_LPS	0	NA
PYGB	1	1	DEG_GSE189821_Female_VTA	0	NA
PYM1	1	1	DEG_GSE273695_Brain_Male_LPS	0	NA
QPCT	1	1	DEG_GSE189821_Female_Amy	0	NA
QSER1	1	0	NA	1	DEG_GSE273695_Brain_Male_LPS
R3HDM1	1	0	NA	1	DEG_GSE189821_Female_Amy
R3HDM2	1	0	NA	1	DEG_GSE189821_Female_Amy
R3HDM4	1	1	DEG_GSE273695_Brain_Male_LPS	0	NA
RAB11FIP4	1	0	NA	1	DEG_GSE273695_Brain_Male_LPS
RAB15	1	0	NA	1	DEG_GSE189821_Female_Amy
RAB30	1	0	NA	1	DEG_GSE273695_Brain_Male_LPS
RAB3IL1	1	0	NA	1	DEG_GSE273695_Blood_Female_LPS
RAB40B	1	0	NA	1	DEG_GSE189821_Female_Amy
RAB43	1	1	DEG_GSE235969_Male_Young_5wk	0	NA
RAB6B	1	0	NA	1	DEG_GSE189821_Female_Amy
RABAC1	1	1	DEG_GSE273695_Brain_Male_LPS	0	NA
RABGAP1L	1	0	NA	1	DEG_GSE273695_Brain_Male_LPS
RAD23A	1	0	NA	1	DEG_GSE242892_16p11dup
RAD54L2	1	1	DEG_GSE242892_WT	0	NA
RALGAPB	1	0	NA	1	DEG_GSE273695_Brain_Male_LPS
RALGPS2	1	0	NA	1	DEG_GSE273695_Brain_Male_LPS
RAMP3	1	1	DEG_GSE273695_Brain_Male_Saline	0	NA
RANBP1	1	0	NA	1	DEG_GSE242892_16p11dup
RANBP9	1	0	NA	1	DEG_GSE189821_Female_Amy
RAP1GAP	1	0	NA	1	DEG_GSE189821_Male_Nac
RAP1GAP2	1	0	NA	1	DEG_GSE273695_Brain_Male_LPS
RAPGEF1	1	0	NA	1	DEG_GSE273695_Brain_Male_LPS
RAPGEF2	1	0	NA	1	DEG_GSE273695_Brain_Male_LPS
RAPGEFL1	1	0	NA	1	DEG_GSE189821_Female_Amy
RARB	1	0	NA	1	DEG_GSE189821_Female_Amy
RASGEF1A	1	0	NA	1	DEG_GSE189821_Female_Amy
RASGEF1C	1	0	NA	1	DEG_GSE189821_Female_Amy
RASGRF2	1	1	DEG_GSE189821_Male_Nac	0	NA
RASL10A	1	0	NA	1	DEG_GSE189821_Female_Amy
RASL10B	1	0	NA	1	DEG_GSE189821_Female_Amy
RASL11A	1	1	DEG_GSE273695_Brain_Male_LPS	0	NA
RASL11B	1	0	NA	1	DEG_GSE189821_Female_Amy
RBFOX1	1	0	NA	1	DEG_GSE189821_Female_Amy
RBFOX3	1	0	NA	1	DEG_GSE189821_Female_Amy
RBM12B	1	0	NA	1	DEG_GSE273695_Blood_Male_Saline
RBM27	1	0	NA	1	DEG_GSE273695_Brain_Male_LPS
RBM33	1	0	NA	1	DEG_GSE242892_WT
RBM41	1	1	DEG_GSE242892_WT	0	NA
RBM8A	1	1	DEG_GSE273695_Brain_Male_LPS	0	NA
RBMS1	1	0	NA	1	DEG_GSE189821_Female_Amy
RBSN	1	0	NA	1	DEG_GSE273695_Brain_Male_LPS
RBX1	1	1	DEG_GSE189821_Female_Amy	0	NA
RCC2	1	0	NA	1	DEG_GSE189821_Female_Amy
RCN1	1	1	DEG_GSE189821_Female_Amy	0	NA
RDH10	1	0	NA	1	DEG_GSE242892_16p11dup
RDX	1	1	DEG_GSE189821_Male_Nac	0	NA
RECK	1	0	NA	1	DEG_GSE242892_16p11dup
REEP6	1	0	NA	1	DEG_GSE189821_Female_Amy
RESP18	1	1	DEG_GSE189821_Female_Amy	0	NA
REV3L	1	0	NA	1	DEG_GSE273695_Brain_Male_LPS
REX1BD	1	1	DEG_GSE273695_Brain_Male_LPS	0	NA
RFC3	1	1	DEG_GSE189821_Female_Amy	0	NA
RFESD	1	1	DEG_GSE242892_WT	0	NA
RFTN1	1	1	DEG_GSE189821_Female_Amy	0	NA
RFXAP	1	1	DEG_GSE242892_WT	0	NA
RGS10	1	1	DEG_GSE189821_Female_Amy	0	NA
RGS12	1	0	NA	1	DEG_GSE189821_Female_Amy
RGS14	1	0	NA	1	DEG_GSE189821_Female_Amy
RGS2	1	1	DEG_GSE235969_Female_Old_5d	0	NA
RGS7BP	1	0	NA	1	DEG_GSE189821_Female_Amy
RGS8	1	0	NA	1	DEG_GSE273695_Brain_Male_LPS
RHCG	1	1	DEG_GSE189821_Female_Amy	0	NA
RHD	1	0	NA	1	DEG_GSE273695_Blood_Female_LPS
RHEB	1	1	DEG_GSE273695_Brain_Male_LPS	0	NA
RHOBTB2	1	0	NA	1	DEG_GSE189821_Male_Nac
RHPN2	1	0	NA	1	DEG_GSE244644_FetalAorta
RIC1	1	0	NA	1	DEG_GSE273695_Brain_Male_LPS
RICTOR	1	0	NA	1	DEG_GSE273695_Brain_Male_LPS
RIDA	1	1	DEG_GSE189821_Female_Amy	0	NA
RIMS2	1	1	DEG_GSE116813_vehicle	0	NA
RIOX1	1	1	DEG_GSE242892_16p11dup	0	NA
RIPOR1	1	0	NA	1	DEG_GSE242892_16p11dup
RIT2	1	1	DEG_GSE189821_Female_Amy	0	NA
RMND5A	1	0	NA	1	DEG_GSE273695_Brain_Male_LPS
RNASE1	1	1	DEG_GSE244644_FetalAorta	0	NA
RNASE6	1	1	DEG_GSE189821_Female_Amy	0	NA
RNASEK	1	1	DEG_GSE273695_Brain_Male_LPS	0	NA
RND1	1	1	DEG_GSE189821_Female_Amy	0	NA
RND2	1	1	DEG_GSE189821_Female_Amy	0	NA
RND3	1	1	DEG_GSE189821_Female_Amy	0	NA
RNF112	1	0	NA	1	DEG_GSE189821_Female_Amy
RNF122	1	1	DEG_GSE189821_Female_Amy	0	NA
RNF123	1	0	NA	1	DEG_GSE189821_Male_Nac
RNF139	1	1	DEG_GSE273695_Brain_Male_LPS	0	NA
[truncated: 625 more rows]
