# Supplementary material for: Comparative analysis of 105 datasets across species and tissues reveals differential transcriptomic responses to cannabinoids THC and CBD
Source: J Cannabis Res. 2025 Dec 16;8:13. doi: 10.1186/s42238-025-00361-0 (PMC12821297; doi:10.1186/s42238-025-00361-0)
Supplement: Supplementary file 1 — Supplementary Material 1: Supplement Table 1. Summary of publicly available cannabis-related transcriptomic datasets. Supplement Table 2. Summary of cannabis-related and reference transcriptomic datasets. Supplement Table 3. Summary of number of DEGs in each dataset. Supplement Table 4. Multi-way ANOVA of chemical and experimental factors on DEG counts. Supplement Table 5. THC Cluster 1 cluster-level DEG summary. Supplement Table 6. THC Cluster 2 cluster-level DEG summary. Supplement Table 7. CBD Cluster 1 cluster-level DEG summary. Supplement Table 8. CBD Cluster 4 cluster-level DEG summary. Supplement Table 9. CBD Cluster 2 cluster-level DEG summary. Supplement Table 10. CBD Cluster 3 cluster-level DEG summary. Supplement Table 11. Frequency of DEGs across CBD datasets. Supplement Table 12. Frequency of DEGs across THC datasets. Supplement Table 13. Frequency of pathways across THC datasets. Supplement Table 14. Frequency of pathways across CBD datasets. Supplement Table 15. p-value aggregated meta-DEGs across THC and CBD datasets. Supplement Table 16. ECS-associated genes and reference sources. Supplement Table 17. Fisher’s exact tests results between DEG lists and ECS-associated genes. Supplement Table 18. Key driver analysis results for THC and CBD datasets. [file 42238_2025_361_MOESM1_ESM.zip › Supplement Table 13.xlsx]

## Sheet: THC upregulated pathways
Term	Freq	Source
Metabolic pathways Homo sapiens hsa01100	2	DEG_GSE244644_FetalAorta; DEG_GSE273695_Blood_Female_LPS
positive regulation of transcription from RNA polymerase II promoter (GO:0045944)	2	DEG_GSE213734_vehicle; DEG_GSE235969_Female_Old_5d
rRNA processing (GO:0006364)	2	DEG_GSE181487; DEG_GSE189821_Female_Amy
Aldosterone synthesis and secretion Homo sapiens hsa04925	1	DEG_GSE273695_Brain_Male_LPS
AMPK signaling pathway Homo sapiens hsa04152	1	DEG_GSE273695_Brain_Male_LPS
axon guidance (GO:0007411)	1	DEG_GSE273695_Brain_Male_LPS
Axon guidance Homo sapiens hsa04360	1	DEG_GSE273695_Brain_Male_LPS
axonogenesis (GO:0007409)	1	DEG_GSE273695_Brain_Male_LPS
BMP signaling pathway (GO:0030509)	1	DEG_GSE116813_vehicle
brain development (GO:0007420)	1	DEG_GSE273695_Brain_Male_LPS
calcium ion-regulated exocytosis of neurotransmitter (GO:0048791)	1	DEG_GSE273695_Brain_Male_LPS
Calcium signaling pathway Homo sapiens hsa04020	1	DEG_GSE273695_Brain_Male_LPS
cAMP signaling pathway Homo sapiens hsa04024	1	DEG_GSE273695_Brain_Male_LPS
Cell adhesion molecules (CAMs) Homo sapiens hsa04514	1	DEG_GSE273695_Brain_Male_LPS
cellular response to calcium ion (GO:0071277)	1	DEG_GSE273695_Brain_Male_LPS
cerebral cortex development (GO:0021987)	1	DEG_GSE273695_Brain_Male_LPS
cGMP-PKG signaling pathway Homo sapiens hsa04022	1	DEG_GSE273695_Brain_Male_LPS
chemical synaptic transmission (GO:0007268)	1	DEG_GSE273695_Brain_Male_LPS
Choline metabolism in cancer Homo sapiens hsa05231	1	DEG_GSE273695_Brain_Male_LPS
Cholinergic synapse Homo sapiens hsa04725	1	DEG_GSE273695_Brain_Male_LPS
Circadian entrainment Homo sapiens hsa04713	1	DEG_GSE273695_Brain_Male_LPS
Circadian rhythm Homo sapiens hsa04710	1	DEG_GSE273695_Brain_Male_LPS
Cocaine addiction Homo sapiens hsa05030	1	DEG_GSE273695_Brain_Male_LPS
Colorectal cancer Homo sapiens hsa05210	1	DEG_GSE273695_Brain_Male_LPS
Dopaminergic synapse Homo sapiens hsa04728	1	DEG_GSE273695_Brain_Male_LPS
Dorso-ventral axis formation Homo sapiens hsa04320	1	DEG_GSE273695_Brain_Male_LPS
Endocytosis Homo sapiens hsa04144	1	DEG_GSE273695_Brain_Male_LPS
Endometrial cancer Homo sapiens hsa05213	1	DEG_GSE273695_Brain_Male_LPS
epidermal growth factor receptor signaling pathway (GO:0007173)	1	DEG_GSE273695_Brain_Male_LPS
ErbB signaling pathway Homo sapiens hsa04012	1	DEG_GSE273695_Brain_Male_LPS
ERBB2 signaling pathway (GO:0038128)	1	DEG_GSE273695_Brain_Male_LPS
Estrogen signaling pathway Homo sapiens hsa04915	1	DEG_GSE273695_Brain_Male_LPS
extracellular matrix organization (GO:0030198)	1	DEG_GSE116813_vehicle
Focal adhesion Homo sapiens hsa04510	1	DEG_GSE273695_Brain_Male_LPS
FoxO signaling pathway Homo sapiens hsa04068	1	DEG_GSE273695_Brain_Male_LPS
GABAergic synapse Homo sapiens hsa04727	1	DEG_GSE273695_Brain_Male_LPS
Gap junction Homo sapiens hsa04540	1	DEG_GSE273695_Brain_Male_LPS
Glucagon signaling pathway Homo sapiens hsa04922	1	DEG_GSE273695_Brain_Male_LPS
Glutamatergic synapse Homo sapiens hsa04724	1	DEG_GSE273695_Brain_Male_LPS
GnRH signaling pathway Homo sapiens hsa04912	1	DEG_GSE273695_Brain_Male_LPS
heterophilic cell-cell adhesion via plasma membrane cell adhesion molecules (GO:0007157)	1	DEG_GSE273695_Brain_Male_LPS
Insulin resistance Homo sapiens hsa04931	1	DEG_GSE273695_Brain_Male_LPS
Insulin secretion Homo sapiens hsa04911	1	DEG_GSE273695_Brain_Male_LPS
Insulin signaling pathway Homo sapiens hsa04910	1	DEG_GSE273695_Brain_Male_LPS
Long-term potentiation Homo sapiens hsa04720	1	DEG_GSE273695_Brain_Male_LPS
Longevity regulating pathway - mammal Homo sapiens hsa04211	1	DEG_GSE273695_Brain_Male_LPS
Longevity regulating pathway - multiple species Homo sapiens hsa04213	1	DEG_GSE273695_Brain_Male_LPS
membrane depolarization during action potential (GO:0086010)	1	DEG_GSE273695_Brain_Male_LPS
membrane organization (GO:0061024)	1	DEG_GSE273695_Brain_Male_LPS
negative regulation of transcription from RNA polymerase II promoter (GO:0000122)	1	DEG_GSE273695_Brain_Male_LPS
nervous system development (GO:0007399)	1	DEG_GSE273695_Brain_Male_LPS
neuron cell-cell adhesion (GO:0007158)	1	DEG_GSE273695_Brain_Male_LPS
neuron development (GO:0048666)	1	DEG_GSE273695_Brain_Male_LPS
neuron migration (GO:0001764)	1	DEG_GSE273695_Brain_Male_LPS
neuron projection development (GO:0031175)	1	DEG_GSE273695_Brain_Male_LPS
neuronal action potential (GO:0019228)	1	DEG_GSE273695_Brain_Male_LPS
neurotransmitter secretion (GO:0007269)	1	DEG_GSE273695_Brain_Male_LPS
Neurotrophin signaling pathway Homo sapiens hsa04722	1	DEG_GSE273695_Brain_Male_LPS
Nicotine addiction Homo sapiens hsa05033	1	DEG_GSE273695_Brain_Male_LPS
Oxytocin signaling pathway Homo sapiens hsa04921	1	DEG_GSE273695_Brain_Male_LPS
p53 signaling pathway Homo sapiens hsa04115	1	DEG_GSE273695_Brain_Male_LPS
Pathways in cancer Homo sapiens hsa05200	1	DEG_GSE273695_Brain_Male_LPS
peptidyl-tyrosine phosphorylation (GO:0018108)	1	DEG_GSE273695_Brain_Male_LPS
Phosphatidylinositol signaling system Homo sapiens hsa04070	1	DEG_GSE273695_Brain_Male_LPS
Phospholipase D signaling pathway Homo sapiens hsa04072	1	DEG_GSE273695_Brain_Male_LPS
platelet degranulation (GO:0002576)	1	DEG_GSE116813_vehicle
positive regulation of apoptotic process (GO:0043065)	1	DEG_GSE273695_Brain_Male_LPS
positive regulation of excitatory postsynaptic potential (GO:2000463)	1	DEG_GSE273695_Brain_Male_LPS
positive regulation of neuron projection development (GO:0010976)	1	DEG_GSE273695_Brain_Male_LPS
positive regulation of pathway-restricted SMAD protein phosphorylation (GO:0010862)	1	DEG_GSE116813_vehicle
positive regulation of sequence-specific DNA binding transcription factor activity (GO:0051091)	1	DEG_GSE273695_Brain_Male_LPS
presynaptic membrane assembly (GO:0097105)	1	DEG_GSE273695_Brain_Male_LPS
Progesterone-mediated oocyte maturation Homo sapiens hsa04914	1	DEG_GSE273695_Brain_Male_LPS
Prolactin signaling pathway Homo sapiens hsa04917	1	DEG_GSE273695_Brain_Male_LPS
Prostate cancer Homo sapiens hsa05215	1	DEG_GSE273695_Brain_Male_LPS
protein autophosphorylation (GO:0046777)	1	DEG_GSE273695_Brain_Male_LPS
protein homooligomerization (GO:0051260)	1	DEG_GSE116813_vehicle
protein phosphorylation (GO:0006468)	1	DEG_GSE273695_Brain_Male_LPS
Rap1 signaling pathway Homo sapiens hsa04015	1	DEG_GSE273695_Brain_Male_LPS
Ras signaling pathway Homo sapiens hsa04014	1	DEG_GSE273695_Brain_Male_LPS
regulation of autophagy (GO:0010506)	1	DEG_GSE273695_Brain_Male_LPS
regulation of heart rate (GO:0002027)	1	DEG_GSE273695_Brain_Male_LPS
regulation of membrane potential (GO:0042391)	1	DEG_GSE273695_Brain_Male_LPS
regulation of synaptic transmission, glutamatergic (GO:0051966)	1	DEG_GSE273695_Brain_Male_LPS
Renin secretion Homo sapiens hsa04924	1	DEG_GSE273695_Brain_Male_LPS
response to hypoxia (GO:0001666)	1	DEG_GSE273695_Brain_Male_LPS
Retrograde endocannabinoid signaling Homo sapiens hsa04723	1	DEG_GSE273695_Brain_Male_LPS
single organismal cell-cell adhesion (GO:0016337)	1	DEG_GSE273695_Brain_Male_LPS
skeletal system development (GO:0001501)	1	DEG_GSE116813_vehicle
synapse assembly (GO:0007416)	1	DEG_GSE273695_Brain_Male_LPS
Thyroid hormone signaling pathway Homo sapiens hsa04919	1	DEG_GSE273695_Brain_Male_LPS
Type II diabetes mellitus Homo sapiens hsa04930	1	DEG_GSE273695_Brain_Male_LPS
Vascular smooth muscle contraction Homo sapiens hsa04270	1	DEG_GSE273695_Brain_Male_LPS
vesicle fusion (GO:0006906)	1	DEG_GSE273695_Brain_Male_LPS
Wnt signaling pathway Homo sapiens hsa04310	1	DEG_GSE273695_Brain_Male_LPS

## Sheet: THC downregulated pathways
Term	Freq	Source
Neuroactive ligand-receptor interaction Homo sapiens hsa04080	1	DEG_GSE189821_Female_Amy
neuropeptide signaling pathway (GO:0007218)	1	DEG_GSE189821_Female_Amy
nuclear-transcribed mRNA catabolic process, nonsense-mediated decay (GO:0000184)	1	DEG_GSE189821_Female_Amy
Ribosome Homo sapiens hsa03010	1	DEG_GSE189821_Female_Amy
rRNA processing (GO:0006364)	1	DEG_GSE189821_Female_Amy
SRP-dependent cotranslational protein targeting to membrane (GO:0006614)	1	DEG_GSE189821_Female_Amy
translation (GO:0006412)	1	DEG_GSE189821_Female_Amy
translational initiation (GO:0006413)	1	DEG_GSE189821_Female_Amy
viral transcription (GO:0019083)	1	DEG_GSE189821_Female_Amy
