# Supplementary material for: Comparative analysis of 105 datasets across species and tissues reveals differential transcriptomic responses to cannabinoids THC and CBD
Source: J Cannabis Res. 2025 Dec 16;8:13. doi: 10.1186/s42238-025-00361-0 (PMC12821297; doi:10.1186/s42238-025-00361-0)
Supplement: Supplementary file 1 — Supplementary Material 1: Supplement Table 1. Summary of publicly available cannabis-related transcriptomic datasets. Supplement Table 2. Summary of cannabis-related and reference transcriptomic datasets. Supplement Table 3. Summary of number of DEGs in each dataset. Supplement Table 4. Multi-way ANOVA of chemical and experimental factors on DEG counts. Supplement Table 5. THC Cluster 1 cluster-level DEG summary. Supplement Table 6. THC Cluster 2 cluster-level DEG summary. Supplement Table 7. CBD Cluster 1 cluster-level DEG summary. Supplement Table 8. CBD Cluster 4 cluster-level DEG summary. Supplement Table 9. CBD Cluster 2 cluster-level DEG summary. Supplement Table 10. CBD Cluster 3 cluster-level DEG summary. Supplement Table 11. Frequency of DEGs across CBD datasets. Supplement Table 12. Frequency of DEGs across THC datasets. Supplement Table 13. Frequency of pathways across THC datasets. Supplement Table 14. Frequency of pathways across CBD datasets. Supplement Table 15. p-value aggregated meta-DEGs across THC and CBD datasets. Supplement Table 16. ECS-associated genes and reference sources. Supplement Table 17. Fisher’s exact tests results between DEG lists and ECS-associated genes. Supplement Table 18. Key driver analysis results for THC and CBD datasets. [file 42238_2025_361_MOESM1_ESM.zip › Supplement Table 14.xlsx]

## Sheet: CBD upregulated pathways
Term	Freq	Source
Metabolic pathways Homo sapiens hsa01100	17	DEG_GSE151512_12h; DEG_GSE151512_24h; DEG_GSE151512_6h; DEG_GSE168797_Mock_CBDV; DEG_GSE168797_SARS_CBD; DEG_GSE168797_SARS_CBDV; DEG_GSE201508_cGAMP; DEG_GSE201508_enthanol; DEG_GSE232624_EtOH0.75_CBD0.75_6h; DEG_GSE235310_Veh; DEG_GSE261716_CBD0.2_28d; DEG_GSE261716_CBD0.2_2d; DEG_GSE261716_CBD10_28d; DEG_GSE261716_CBD10_2d; DEG_GSE261716_CBD20_28d; DEG_GSE261716_CBD20_2d; DEG_GSE272113_sCBD
Protein processing in endoplasmic reticulum Homo sapiens hsa04141	13	DEG_GSE131565; DEG_GSE151512_6h; DEG_GSE168797_Mock_CBD; DEG_GSE168797_SARS_CBD; DEG_GSE168797_SARS_CBDV; DEG_GSE179661_HepG2; DEG_GSE179661_MHCC97H; DEG_GSE201508_cGAMP; DEG_GSE201508_enthanol; DEG_GSE272113_sCBD; DEG_GSE274435_DMSO_24h; DEG_GSE274435_DMSO_4h; DEG_GSE274435_EtOH_24h
Mineral absorption Homo sapiens hsa04978	11	DEG_GSE131565; DEG_GSE151512_12h; DEG_GSE151512_24h; DEG_GSE151512_3h; DEG_GSE151512_6h; DEG_GSE179661_HepG2; DEG_GSE179661_MHCC97H; DEG_GSE201508_cGAMP; DEG_GSE201508_enthanol; DEG_GSE235310_Veh; DEG_GSE272113_sCBD
response to endoplasmic reticulum stress (GO:0034976)	10	DEG_GSE131565; DEG_GSE151512_6h; DEG_GSE168797_Mock_CBD; DEG_GSE168797_SARS_CBD; DEG_GSE179661_HepG2; DEG_GSE179661_MHCC97H; DEG_GSE201508_cGAMP; DEG_GSE201508_enthanol; DEG_GSE272113_sCBD; DEG_GSE274435_DMSO_24h
translational initiation (GO:0006413)	10	DEG_GSE151512_24h; DEG_GSE151512_6h; DEG_GSE152088; DEG_GSE168797_SARS_CBD; DEG_GSE179661_HepG2; DEG_GSE179661_MHCC97H; DEG_GSE201508_enthanol; DEG_GSE261716_CBD0.2_2d; DEG_GSE261716_CBD20_28d; DEG_GSE261716_CBD20_2d
cellular response to zinc ion (GO:0071294)	9	DEG_GSE131565; DEG_GSE151512_12h; DEG_GSE151512_3h; DEG_GSE151512_6h; DEG_GSE179661_HepG2; DEG_GSE179661_MHCC97H; DEG_GSE201508_cGAMP; DEG_GSE201508_enthanol; DEG_GSE235310_Veh
cholesterol biosynthetic process (GO:0006695)	9	DEG_GSE151512_12h; DEG_GSE151512_24h; DEG_GSE151512_6h; DEG_GSE168797_Mock_CBDV; DEG_GSE168797_SARS_CBD; DEG_GSE168797_SARS_CBDV; DEG_GSE201508_cGAMP; DEG_GSE201508_enthanol; DEG_GSE272113_sCBD
intrinsic apoptotic signaling pathway in response to endoplasmic reticulum stress (GO:0070059)	9	DEG_GSE131565; DEG_GSE151512_12h; DEG_GSE151512_24h; DEG_GSE151512_6h; DEG_GSE168797_Mock_CBD; DEG_GSE179661_HepG2; DEG_GSE179661_MHCC97H; DEG_GSE201508_cGAMP; DEG_GSE272113_sCBD
negative regulation of growth (GO:0045926)	9	DEG_GSE131565; DEG_GSE151512_12h; DEG_GSE151512_3h; DEG_GSE151512_6h; DEG_GSE179661_HepG2; DEG_GSE179661_MHCC97H; DEG_GSE201508_cGAMP; DEG_GSE201508_enthanol; DEG_GSE235310_Veh
neutrophil degranulation (GO:0043312)	9	DEG_GSE131565; DEG_GSE168797_Mock_CBD; DEG_GSE168797_SARS_CBD; DEG_GSE168797_SARS_CBDV; DEG_GSE201508_cGAMP; DEG_GSE201508_enthanol; DEG_GSE235310_Veh; DEG_GSE261716_CBD20_28d; DEG_GSE272113_sCBD
nuclear-transcribed mRNA catabolic process, nonsense-mediated decay (GO:0000184)	9	DEG_GSE151512_24h; DEG_GSE152088; DEG_GSE168797_SARS_CBD; DEG_GSE179661_HepG2; DEG_GSE179661_MHCC97H; DEG_GSE201508_enthanol; DEG_GSE261716_CBD0.2_2d; DEG_GSE261716_CBD20_28d; DEG_GSE261716_CBD20_2d
Ribosome Homo sapiens hsa03010	9	DEG_GSE151512_24h; DEG_GSE152088; DEG_GSE168797_SARS_CBD; DEG_GSE179661_HepG2; DEG_GSE179661_MHCC97H; DEG_GSE201508_enthanol; DEG_GSE261716_CBD0.2_2d; DEG_GSE261716_CBD20_28d; DEG_GSE261716_CBD20_2d
rRNA processing (GO:0006364)	9	DEG_GSE151512_24h; DEG_GSE152088; DEG_GSE168797_SARS_CBD; DEG_GSE179661_HepG2; DEG_GSE179661_MHCC97H; DEG_GSE201508_enthanol; DEG_GSE261716_CBD0.2_2d; DEG_GSE261716_CBD20_28d; DEG_GSE261716_CBD20_2d
SRP-dependent cotranslational protein targeting to membrane (GO:0006614)	9	DEG_GSE151512_24h; DEG_GSE152088; DEG_GSE168797_SARS_CBD; DEG_GSE179661_HepG2; DEG_GSE179661_MHCC97H; DEG_GSE201508_enthanol; DEG_GSE261716_CBD0.2_2d; DEG_GSE261716_CBD20_28d; DEG_GSE261716_CBD20_2d
translation (GO:0006412)	9	DEG_GSE151512_24h; DEG_GSE152088; DEG_GSE168797_SARS_CBD; DEG_GSE179661_HepG2; DEG_GSE179661_MHCC97H; DEG_GSE201508_enthanol; DEG_GSE261716_CBD0.2_2d; DEG_GSE261716_CBD20_28d; DEG_GSE261716_CBD20_2d
viral transcription (GO:0019083)	9	DEG_GSE151512_24h; DEG_GSE152088; DEG_GSE168797_SARS_CBD; DEG_GSE179661_HepG2; DEG_GSE179661_MHCC97H; DEG_GSE201508_enthanol; DEG_GSE261716_CBD0.2_2d; DEG_GSE261716_CBD20_28d; DEG_GSE261716_CBD20_2d
IRE1-mediated unfolded protein response (GO:0036498)	8	DEG_GSE131565; DEG_GSE168797_Mock_CBD; DEG_GSE168797_SARS_CBD; DEG_GSE179661_HepG2; DEG_GSE179661_MHCC97H; DEG_GSE201508_cGAMP; DEG_GSE201508_enthanol; DEG_GSE272113_sCBD
Legionellosis Homo sapiens hsa05134	8	DEG_GSE131565; DEG_GSE168797_Mock_CBD; DEG_GSE168797_SARS_CBD; DEG_GSE179661_HepG2; DEG_GSE179661_MHCC97H; DEG_GSE201508_cGAMP; DEG_GSE261716_CBD20_28d; DEG_GSE272113_sCBD
Lysosome Homo sapiens hsa04142	8	DEG_GSE131565; DEG_GSE168797_Mock_CBD; DEG_GSE168797_SARS_CBD; DEG_GSE168797_SARS_CBDV; DEG_GSE201508_cGAMP; DEG_GSE201508_enthanol; DEG_GSE235310_Veh; DEG_GSE272113_sCBD
PERK-mediated unfolded protein response (GO:0036499)	8	DEG_GSE131565; DEG_GSE151512_6h; DEG_GSE168797_Mock_CBD; DEG_GSE179661_HepG2; DEG_GSE179661_MHCC97H; DEG_GSE201508_cGAMP; DEG_GSE235310_Veh; DEG_GSE272113_sCBD
regulation of lipid metabolic process (GO:0019216)	8	DEG_GSE131565; DEG_GSE151512_12h; DEG_GSE151512_24h; DEG_GSE151512_6h; DEG_GSE168797_SARS_CBD; DEG_GSE201508_cGAMP; DEG_GSE201508_enthanol; DEG_GSE261716_CBD0.2_28d
Steroid biosynthesis Homo sapiens hsa00100	8	DEG_GSE151512_12h; DEG_GSE151512_24h; DEG_GSE151512_6h; DEG_GSE168797_Mock_CBDV; DEG_GSE168797_SARS_CBD; DEG_GSE201508_cGAMP; DEG_GSE201508_enthanol; DEG_GSE272113_sCBD
Amino sugar and nucleotide sugar metabolism Homo sapiens hsa00520	7	DEG_GSE131565; DEG_GSE168797_Mock_CBD; DEG_GSE168797_SARS_CBD; DEG_GSE168797_SARS_CBDV; DEG_GSE201508_cGAMP; DEG_GSE201508_enthanol; DEG_GSE272113_sCBD
cellular response to glucose starvation (GO:0042149)	7	DEG_GSE151512_6h; DEG_GSE168797_Mock_CBD; DEG_GSE168797_SARS_CBD; DEG_GSE179661_HepG2; DEG_GSE179661_MHCC97H; DEG_GSE201508_cGAMP; DEG_GSE272113_sCBD
endoplasmic reticulum unfolded protein response (GO:0030968)	7	DEG_GSE131565; DEG_GSE168797_Mock_CBD; DEG_GSE168797_SARS_CBD; DEG_GSE179661_HepG2; DEG_GSE179661_MHCC97H; DEG_GSE201508_cGAMP; DEG_GSE272113_sCBD
negative regulation of apoptotic process (GO:0043066)	7	DEG_GSE131565; DEG_GSE168797_Mock_CBD; DEG_GSE168797_SARS_CBD; DEG_GSE179661_HepG2; DEG_GSE179661_MHCC97H; DEG_GSE201508_cGAMP; DEG_GSE272113_sCBD
Phagosome Homo sapiens hsa04145	7	DEG_GSE168797_Mock_CBD; DEG_GSE168797_SARS_CBD; DEG_GSE168797_SARS_CBDV; DEG_GSE201508_cGAMP; DEG_GSE201508_enthanol; DEG_GSE235310_Veh; DEG_GSE272113_sCBD
proteasome-mediated ubiquitin-dependent protein catabolic process (GO:0043161)	7	DEG_GSE131565; DEG_GSE168797_Mock_CBD; DEG_GSE168797_SARS_CBD; DEG_GSE179661_HepG2; DEG_GSE179661_MHCC97H; DEG_GSE261716_CBD0.2_2d; DEG_GSE261716_CBD20_28d
regulation of cholesterol biosynthetic process (GO:0045540)	7	DEG_GSE151512_12h; DEG_GSE151512_24h; DEG_GSE151512_6h; DEG_GSE168797_Mock_CBDV; DEG_GSE201508_cGAMP; DEG_GSE201508_enthanol; DEG_GSE272113_sCBD
retrograde protein transport, ER to cytosol (GO:0030970)	7	DEG_GSE131565; DEG_GSE168797_Mock_CBD; DEG_GSE168797_SARS_CBD; DEG_GSE179661_HepG2; DEG_GSE179661_MHCC97H; DEG_GSE201508_cGAMP; DEG_GSE272113_sCBD
Terpenoid backbone biosynthesis Homo sapiens hsa00900	7	DEG_GSE151512_12h; DEG_GSE151512_24h; DEG_GSE151512_6h; DEG_GSE168797_Mock_CBDV; DEG_GSE201508_cGAMP; DEG_GSE201508_enthanol; DEG_GSE272113_sCBD
Vibrio cholerae infection Homo sapiens hsa05110	7	DEG_GSE131565; DEG_GSE168797_Mock_CBD; DEG_GSE168797_SARS_CBD; DEG_GSE168797_SARS_CBDV; DEG_GSE201508_cGAMP; DEG_GSE201508_enthanol; DEG_GSE272113_sCBD
circadian regulation of gene expression (GO:0032922)	6	DEG_GSE131565; DEG_GSE151512_12h; DEG_GSE151512_24h; DEG_GSE179661_MHCC97H; DEG_GSE261716_CBD0.2_28d; DEG_GSE261716_CBD20_28d
Epithelial cell signaling in Helicobacter pylori infection Homo sapiens hsa05120	6	DEG_GSE131565; DEG_GSE168797_Mock_CBD; DEG_GSE179661_HepG2; DEG_GSE179661_MHCC97H; DEG_GSE201508_cGAMP; DEG_GSE201508_enthanol
ER to Golgi vesicle-mediated transport (GO:0006888)	6	DEG_GSE131565; DEG_GSE168797_Mock_CBD; DEG_GSE168797_SARS_CBD; DEG_GSE179661_MHCC97H; DEG_GSE201508_cGAMP; DEG_GSE201508_enthanol
FoxO signaling pathway Homo sapiens hsa04068	6	DEG_GSE131565; DEG_GSE152088; DEG_GSE179661_HepG2; DEG_GSE179661_MHCC97H; DEG_GSE201508_cGAMP; DEG_GSE272113_sCBD
macroautophagy (GO:0016236)	6	DEG_GSE131565; DEG_GSE168797_Mock_CBD; DEG_GSE168797_SARS_CBD; DEG_GSE179661_HepG2; DEG_GSE179661_MHCC97H; DEG_GSE261716_CBD0.2_2d
positive regulation of NF-kappaB transcription factor activity (GO:0051092)	6	DEG_GSE131565; DEG_GSE168797_Mock_CBD; DEG_GSE179661_HepG2; DEG_GSE179661_MHCC97H; DEG_GSE235310_Veh; DEG_GSE272113_sCBD
Proteasome Homo sapiens hsa03050	6	DEG_GSE168797_Mock_CBD; DEG_GSE168797_SARS_CBD; DEG_GSE168797_SARS_CBDV; DEG_GSE261716_CBD0.2_2d; DEG_GSE261716_CBD20_28d; DEG_GSE261716_CBD20_2d
protein deubiquitination (GO:0016579)	6	DEG_GSE168797_Mock_CBD; DEG_GSE168797_SARS_CBD; DEG_GSE179661_HepG2; DEG_GSE179661_MHCC97H; DEG_GSE261716_CBD0.2_2d; DEG_GSE261716_CBD20_28d
Protein export Homo sapiens hsa03060	6	DEG_GSE131565; DEG_GSE168797_Mock_CBD; DEG_GSE168797_SARS_CBD; DEG_GSE179661_MHCC97H; DEG_GSE201508_cGAMP; DEG_GSE272113_sCBD
protein polyubiquitination (GO:0000209)	6	DEG_GSE131565; DEG_GSE168797_Mock_CBD; DEG_GSE168797_SARS_CBD; DEG_GSE179661_HepG2; DEG_GSE179661_MHCC97H; DEG_GSE261716_CBD0.2_2d
regulation of cellular amino acid metabolic process (GO:0006521)	6	DEG_GSE168797_Mock_CBD; DEG_GSE168797_SARS_CBD; DEG_GSE168797_SARS_CBDV; DEG_GSE261716_CBD0.2_2d; DEG_GSE261716_CBD20_28d; DEG_GSE261716_CBD20_2d
regulation of macroautophagy (GO:0016241)	6	DEG_GSE131565; DEG_GSE168797_Mock_CBD; DEG_GSE168797_SARS_CBD; DEG_GSE168797_SARS_CBDV; DEG_GSE179661_MHCC97H; DEG_GSE201508_cGAMP
regulation of mRNA stability (GO:0043488)	6	DEG_GSE168797_Mock_CBD; DEG_GSE168797_SARS_CBD; DEG_GSE168797_SARS_CBDV; DEG_GSE179661_HepG2; DEG_GSE261716_CBD0.2_2d; DEG_GSE261716_CBD20_2d
TNF signaling pathway Homo sapiens hsa04668	6	DEG_GSE131565; DEG_GSE168797_Mock_CBD; DEG_GSE168797_Mock_CBDV; DEG_GSE179661_HepG2; DEG_GSE179661_MHCC97H; DEG_GSE272113_sCBD
ubiquitin-dependent ERAD pathway (GO:0030433)	6	DEG_GSE131565; DEG_GSE168797_Mock_CBD; DEG_GSE168797_SARS_CBD; DEG_GSE179661_MHCC97H; DEG_GSE201508_cGAMP; DEG_GSE201508_enthanol
Valine, leucine and isoleucine degradation Homo sapiens hsa00280	6	DEG_GSE168797_SARS_CBDV; DEG_GSE261716_CBD0.2_28d; DEG_GSE261716_CBD10_28d; DEG_GSE261716_CBD10_2d; DEG_GSE261716_CBD20_28d; DEG_GSE261716_CBD20_2d
anaphase-promoting complex-dependent catabolic process (GO:0031145)	5	DEG_GSE168797_Mock_CBD; DEG_GSE168797_SARS_CBD; DEG_GSE261716_CBD0.2_2d; DEG_GSE261716_CBD20_28d; DEG_GSE261716_CBD20_2d
antigen processing and presentation of exogenous peptide antigen via MHC class I, TAP-dependent (GO:0002479)	5	DEG_GSE168797_Mock_CBD; DEG_GSE168797_SARS_CBD; DEG_GSE261716_CBD0.2_2d; DEG_GSE261716_CBD20_28d; DEG_GSE261716_CBD20_2d
Apoptosis Homo sapiens hsa04210	5	DEG_GSE131565; DEG_GSE152088; DEG_GSE168797_Mock_CBD; DEG_GSE179661_HepG2; DEG_GSE272113_sCBD
ATF6-mediated unfolded protein response (GO:0036500)	5	DEG_GSE151512_6h; DEG_GSE179661_MHCC97H; DEG_GSE201508_cGAMP; DEG_GSE201508_enthanol; DEG_GSE272113_sCBD
autophagosome assembly (GO:0000045)	5	DEG_GSE131565; DEG_GSE168797_Mock_CBD; DEG_GSE168797_SARS_CBD; DEG_GSE179661_HepG2; DEG_GSE179661_MHCC97H
autophagy (GO:0006914)	5	DEG_GSE131565; DEG_GSE168797_Mock_CBD; DEG_GSE168797_SARS_CBD; DEG_GSE179661_HepG2; DEG_GSE179661_MHCC97H
COPII vesicle coating (GO:0048208)	5	DEG_GSE131565; DEG_GSE168797_Mock_CBD; DEG_GSE168797_SARS_CBD; DEG_GSE179661_MHCC97H; DEG_GSE201508_cGAMP
Cysteine and methionine metabolism Homo sapiens hsa00270	5	DEG_GSE168797_SARS_CBDV; DEG_GSE201508_cGAMP; DEG_GSE261716_CBD0.2_28d; DEG_GSE261716_CBD20_28d; DEG_GSE272113_sCBD
endosomal transport (GO:0016197)	5	DEG_GSE131565; DEG_GSE168797_Mock_CBD; DEG_GSE168797_SARS_CBD; DEG_GSE179661_HepG2; DEG_GSE179661_MHCC97H
Estrogen signaling pathway Homo sapiens hsa04915	5	DEG_GSE179661_HepG2; DEG_GSE179661_MHCC97H; DEG_GSE201508_cGAMP; DEG_GSE232624_EtOH0.25_CBD0.75_12h; DEG_GSE272113_sCBD
fatty acid beta-oxidation (GO:0006635)	5	DEG_GSE151512_12h; DEG_GSE168797_SARS_CBDV; DEG_GSE261716_CBD0.2_28d; DEG_GSE261716_CBD0.2_2d; DEG_GSE261716_CBD20_2d
Fatty acid metabolism Homo sapiens hsa01212	5	DEG_GSE151512_12h; DEG_GSE151512_24h; DEG_GSE168797_SARS_CBDV; DEG_GSE201508_enthanol; DEG_GSE261716_CBD0.2_28d
negative regulation of G2/M transition of mitotic cell cycle (GO:0010972)	5	DEG_GSE168797_Mock_CBD; DEG_GSE168797_SARS_CBD; DEG_GSE261716_CBD0.2_2d; DEG_GSE261716_CBD20_28d; DEG_GSE261716_CBD20_2d
negative regulation of transcription from RNA polymerase II promoter (GO:0000122)	5	DEG_GSE131565; DEG_GSE152088; DEG_GSE179661_HepG2; DEG_GSE179661_MHCC97H; DEG_GSE272113_sCBD
negative regulation of ubiquitin-protein ligase activity involved in mitotic cell cycle (GO:0051436)	5	DEG_GSE168797_Mock_CBD; DEG_GSE168797_SARS_CBD; DEG_GSE261716_CBD0.2_2d; DEG_GSE261716_CBD20_28d; DEG_GSE261716_CBD20_2d
NIK/NF-kappaB signaling (GO:0038061)	5	DEG_GSE168797_Mock_CBD; DEG_GSE168797_SARS_CBD; DEG_GSE261716_CBD0.2_2d; DEG_GSE261716_CBD20_28d; DEG_GSE261716_CBD20_2d
Pathways in cancer Homo sapiens hsa05200	5	DEG_GSE179661_HepG2; DEG_GSE179661_MHCC97H; DEG_GSE232624_EtOH0.25_CBD0.75_12h; DEG_GSE232624_EtOH0.75_CBD0.75_6h; DEG_GSE272113_sCBD
Peroxisome Homo sapiens hsa04146	5	DEG_GSE168797_SARS_CBDV; DEG_GSE261716_CBD0.2_28d; DEG_GSE261716_CBD10_28d; DEG_GSE261716_CBD10_2d; DEG_GSE261716_CBD20_28d
positive regulation of transcription from RNA polymerase II promoter (GO:0045944)	5	DEG_GSE131565; DEG_GSE151512_3h; DEG_GSE152088; DEG_GSE179661_HepG2; DEG_GSE179661_MHCC97H
positive regulation of ubiquitin-protein ligase activity involved in regulation of mitotic cell cycle transition (GO:0051437)	5	DEG_GSE168797_Mock_CBD; DEG_GSE168797_SARS_CBD; DEG_GSE261716_CBD0.2_2d; DEG_GSE261716_CBD20_28d; DEG_GSE261716_CBD20_2d
PPAR signaling pathway Homo sapiens hsa03320	5	DEG_GSE168797_SARS_CBDV; DEG_GSE201508_cGAMP; DEG_GSE201508_enthanol; DEG_GSE261716_CBD0.2_28d; DEG_GSE272113_sCBD
regulation of transcription from RNA polymerase II promoter in response to hypoxia (GO:0061418)	5	DEG_GSE168797_Mock_CBD; DEG_GSE168797_SARS_CBD; DEG_GSE261716_CBD0.2_2d; DEG_GSE261716_CBD20_28d; DEG_GSE261716_CBD20_2d
SCF-dependent proteasomal ubiquitin-dependent protein catabolic process (GO:0031146)	5	DEG_GSE168797_Mock_CBD; DEG_GSE168797_SARS_CBD; DEG_GSE261716_CBD0.2_2d; DEG_GSE261716_CBD20_28d; DEG_GSE261716_CBD20_2d
Sphingolipid signaling pathway Homo sapiens hsa04071	5	DEG_GSE131565; DEG_GSE151512_24h; DEG_GSE179661_HepG2; DEG_GSE179661_MHCC97H; DEG_GSE272113_sCBD
ubiquitin-dependent protein catabolic process (GO:0006511)	5	DEG_GSE131565; DEG_GSE168797_Mock_CBD; DEG_GSE168797_SARS_CBD; DEG_GSE179661_HepG2; DEG_GSE179661_MHCC97H
antigen processing and presentation of peptide antigen via MHC class I (GO:0002474)	4	DEG_GSE168797_Mock_CBD; DEG_GSE168797_SARS_CBD; DEG_GSE201508_cGAMP; DEG_GSE201508_enthanol
cell cycle arrest (GO:0007050)	4	DEG_GSE152088; DEG_GSE179661_MHCC97H; DEG_GSE201508_cGAMP; DEG_GSE272113_sCBD
cellular iron ion homeostasis (GO:0006879)	4	DEG_GSE168797_SARS_CBD; DEG_GSE168797_SARS_CBDV; DEG_GSE201508_enthanol; DEG_GSE272113_sCBD
cellular response to oxidative stress (GO:0034599)	4	DEG_GSE168797_SARS_CBD; DEG_GSE168797_SARS_CBDV; DEG_GSE272113_sCBD; DEG_GSE274435_DMSO_24h
cellular response to starvation (GO:0009267)	4	DEG_GSE151512_12h; DEG_GSE151512_24h; DEG_GSE201508_cGAMP; DEG_GSE201508_enthanol
Chronic myeloid leukemia Homo sapiens hsa05220	4	DEG_GSE131565; DEG_GSE179661_HepG2; DEG_GSE179661_MHCC97H; DEG_GSE272113_sCBD
Circadian rhythm Homo sapiens hsa04710	4	DEG_GSE131565; DEG_GSE151512_12h; DEG_GSE151512_24h; DEG_GSE179661_MHCC97H
cytoplasmic translation (GO:0002181)	4	DEG_GSE179661_HepG2; DEG_GSE179661_MHCC97H; DEG_GSE261716_CBD0.2_2d; DEG_GSE261716_CBD20_2d
endoplasmic reticulum mannose trimming (GO:1904380)	4	DEG_GSE168797_Mock_CBD; DEG_GSE168797_SARS_CBD; DEG_GSE179661_MHCC97H; DEG_GSE201508_cGAMP
Epstein-Barr virus infection Homo sapiens hsa05169	4	DEG_GSE168797_Mock_CBD; DEG_GSE179661_HepG2; DEG_GSE179661_MHCC97H; DEG_GSE261716_CBD20_28d
insulin receptor signaling pathway (GO:0008286)	4	DEG_GSE168797_SARS_CBD; DEG_GSE179661_MHCC97H; DEG_GSE201508_cGAMP; DEG_GSE272113_sCBD
Insulin resistance Homo sapiens hsa04931	4	DEG_GSE179661_HepG2; DEG_GSE179661_MHCC97H; DEG_GSE261716_CBD0.2_28d; DEG_GSE272113_sCBD
low-density lipoprotein particle clearance (GO:0034383)	4	DEG_GSE168797_SARS_CBDV; DEG_GSE201508_cGAMP; DEG_GSE201508_enthanol; DEG_GSE272113_sCBD
membrane organization (GO:0061024)	4	DEG_GSE131565; DEG_GSE179661_HepG2; DEG_GSE179661_MHCC97H; DEG_GSE201508_cGAMP
mitophagy (GO:0000422)	4	DEG_GSE131565; DEG_GSE168797_SARS_CBD; DEG_GSE179661_HepG2; DEG_GSE179661_MHCC97H
negative regulation of canonical Wnt signaling pathway (GO:0090090)	4	DEG_GSE168797_SARS_CBD; DEG_GSE261716_CBD0.2_2d; DEG_GSE261716_CBD20_28d; DEG_GSE261716_CBD20_2d
Neurotrophin signaling pathway Homo sapiens hsa04722	4	DEG_GSE131565; DEG_GSE179661_HepG2; DEG_GSE179661_MHCC97H; DEG_GSE272113_sCBD
NF-kappa B signaling pathway Homo sapiens hsa04064	4	DEG_GSE131565; DEG_GSE168797_Mock_CBD; DEG_GSE179661_HepG2; DEG_GSE179661_MHCC97H
Non-alcoholic fatty liver disease (NAFLD) Homo sapiens hsa04932	4	DEG_GSE152088; DEG_GSE261716_CBD0.2_28d; DEG_GSE261716_CBD0.2_2d; DEG_GSE261716_CBD20_2d
One carbon pool by folate Homo sapiens hsa00670	4	DEG_GSE151512_12h; DEG_GSE151512_6h; DEG_GSE235310_Veh; DEG_GSE272113_sCBD
Osteoclast differentiation Homo sapiens hsa04380	4	DEG_GSE168797_Mock_CBD; DEG_GSE179661_HepG2; DEG_GSE179661_MHCC97H; DEG_GSE201508_enthanol
phagosome acidification (GO:0090383)	4	DEG_GSE168797_Mock_CBD; DEG_GSE168797_SARS_CBD; DEG_GSE201508_cGAMP; DEG_GSE235310_Veh
positive regulation of apoptotic process (GO:0043065)	4	DEG_GSE131565; DEG_GSE168797_Mock_CBD; DEG_GSE179661_HepG2; DEG_GSE179661_MHCC97H
post-translational protein modification (GO:0043687)	4	DEG_GSE152088; DEG_GSE168797_Mock_CBD; DEG_GSE168797_SARS_CBD; DEG_GSE261716_CBD0.2_2d
protein N-linked glycosylation via asparagine (GO:0018279)	4	DEG_GSE168797_Mock_CBD; DEG_GSE168797_SARS_CBD; DEG_GSE201508_cGAMP; DEG_GSE272113_sCBD
protein stabilization (GO:0050821)	4	DEG_GSE168797_Mock_CBD; DEG_GSE168797_SARS_CBD; DEG_GSE179661_MHCC97H; DEG_GSE201508_cGAMP
response to unfolded protein (GO:0006986)	4	DEG_GSE151512_6h; DEG_GSE168797_SARS_CBD; DEG_GSE179661_MHCC97H; DEG_GSE201508_cGAMP
retrograde vesicle-mediated transport, Golgi to ER (GO:0006890)	4	DEG_GSE131565; DEG_GSE168797_Mock_CBD; DEG_GSE168797_SARS_CBD; DEG_GSE179661_MHCC97H
Rheumatoid arthritis Homo sapiens hsa05323	4	DEG_GSE179661_HepG2; DEG_GSE201508_cGAMP; DEG_GSE235310_Veh; DEG_GSE272113_sCBD
SNARE interactions in vesicular transport Homo sapiens hsa04130	4	DEG_GSE131565; DEG_GSE168797_SARS_CBD; DEG_GSE179661_MHCC97H; DEG_GSE261716_CBD0.2_2d
stimulatory C-type lectin receptor signaling pathway (GO:0002223)	4	DEG_GSE168797_Mock_CBD; DEG_GSE168797_SARS_CBD; DEG_GSE261716_CBD0.2_2d; DEG_GSE261716_CBD20_28d
T cell receptor signaling pathway (GO:0050852)	4	DEG_GSE168797_Mock_CBD; DEG_GSE168797_SARS_CBD; DEG_GSE261716_CBD0.2_2d; DEG_GSE261716_CBD20_28d
transferrin transport (GO:0033572)	4	DEG_GSE168797_SARS_CBD; DEG_GSE168797_SARS_CBDV; DEG_GSE201508_cGAMP; DEG_GSE272113_sCBD
tumor necrosis factor-mediated signaling pathway (GO:0033209)	4	DEG_GSE168797_Mock_CBD; DEG_GSE168797_SARS_CBD; DEG_GSE261716_CBD0.2_2d; DEG_GSE261716_CBD20_2d
UDP-N-acetylglucosamine biosynthetic process (GO:0006048)	4	DEG_GSE168797_Mock_CBD; DEG_GSE168797_SARS_CBD; DEG_GSE179661_HepG2; DEG_GSE201508_enthanol
alpha-linolenic acid metabolic process (GO:0036109)	3	DEG_GSE151512_12h; DEG_GSE201508_cGAMP; DEG_GSE201508_enthanol
amino acid transport (GO:0006865)	3	DEG_GSE151512_12h; DEG_GSE201508_cGAMP; DEG_GSE272113_sCBD
Carbon metabolism Homo sapiens hsa01200	3	DEG_GSE168797_SARS_CBDV; DEG_GSE261716_CBD0.2_28d; DEG_GSE272113_sCBD
cellular response to cadmium ion (GO:0071276)	3	DEG_GSE151512_12h; DEG_GSE151512_6h; DEG_GSE201508_enthanol
cellular response to hypoxia (GO:0071456)	3	DEG_GSE168797_Mock_CBD; DEG_GSE179661_MHCC97H; DEG_GSE272113_sCBD
cellular response to lipopolysaccharide (GO:0071222)	3	DEG_GSE179661_MHCC97H; DEG_GSE235310_Veh; DEG_GSE272113_sCBD
DNA damage response, signal transduction by p53 class mediator resulting in cell cycle arrest (GO:0006977)	3	DEG_GSE152088; DEG_GSE179661_HepG2; DEG_GSE179661_MHCC97H
Endocytosis Homo sapiens hsa04144	3	DEG_GSE131565; DEG_GSE179661_HepG2; DEG_GSE179661_MHCC97H
Fatty acid degradation Homo sapiens hsa00071	3	DEG_GSE168797_SARS_CBDV; DEG_GSE261716_CBD0.2_28d; DEG_GSE261716_CBD0.2_2d
folic acid metabolic process (GO:0046655)	3	DEG_GSE151512_12h; DEG_GSE151512_6h; DEG_GSE272113_sCBD
Glutathione metabolism Homo sapiens hsa00480	3	DEG_GSE168797_SARS_CBDV; DEG_GSE201508_enthanol; DEG_GSE272113_sCBD
Golgi organization (GO:0007030)	3	DEG_GSE131565; DEG_GSE168797_Mock_CBD; DEG_GSE179661_MHCC97H
HTLV-I infection Homo sapiens hsa05166	3	DEG_GSE152088; DEG_GSE179661_HepG2; DEG_GSE272113_sCBD
I-kappaB kinase/NF-kappaB signaling (GO:0007249)	3	DEG_GSE131565; DEG_GSE179661_HepG2; DEG_GSE179661_MHCC97H
intracellular protein transport (GO:0006886)	3	DEG_GSE131565; DEG_GSE179661_MHCC97H; DEG_GSE201508_cGAMP
lipid metabolic process (GO:0006629)	3	DEG_GSE151512_12h; DEG_GSE201508_cGAMP; DEG_GSE201508_enthanol
Longevity regulating pathway - mammal Homo sapiens hsa04211	3	DEG_GSE131565; DEG_GSE179661_HepG2; DEG_GSE179661_MHCC97H
MAPK cascade (GO:0000165)	3	DEG_GSE168797_Mock_CBD; DEG_GSE168797_SARS_CBD; DEG_GSE261716_CBD0.2_2d
MAPK signaling pathway Homo sapiens hsa04010	3	DEG_GSE131565; DEG_GSE179661_HepG2; DEG_GSE179661_MHCC97H
mitochondrial respiratory chain complex I assembly (GO:0032981)	3	DEG_GSE261716_CBD0.2_2d; DEG_GSE261716_CBD20_28d; DEG_GSE261716_CBD20_2d
mitochondrial translational elongation (GO:0070125)	3	DEG_GSE261716_CBD0.2_2d; DEG_GSE261716_CBD20_28d; DEG_GSE261716_CBD20_2d
mitochondrial translational termination (GO:0070126)	3	DEG_GSE261716_CBD0.2_2d; DEG_GSE261716_CBD20_28d; DEG_GSE261716_CBD20_2d
multivesicular body assembly (GO:0036258)	3	DEG_GSE131565; DEG_GSE168797_SARS_CBD; DEG_GSE179661_MHCC97H
negative regulation of gene expression (GO:0010629)	3	DEG_GSE151512_24h; DEG_GSE179661_HepG2; DEG_GSE272113_sCBD
negative regulation of type I interferon production (GO:0032480)	3	DEG_GSE168797_Mock_CBD; DEG_GSE168797_SARS_CBD; DEG_GSE179661_MHCC97H
NOD-like receptor signaling pathway Homo sapiens hsa04621	3	DEG_GSE131565; DEG_GSE168797_Mock_CBD; DEG_GSE179661_MHCC97H
positive regulation of I-kappaB kinase/NF-kappaB signaling (GO:0043123)	3	DEG_GSE131565; DEG_GSE179661_HepG2; DEG_GSE179661_MHCC97H
positive regulation of transcription from RNA polymerase II promoter in response to endoplasmic reticulum stress (GO:1990440)	3	DEG_GSE179661_HepG2; DEG_GSE179661_MHCC97H; DEG_GSE272113_sCBD
protein phosphorylation (GO:0006468)	3	DEG_GSE131565; DEG_GSE179661_MHCC97H; DEG_GSE235310_Veh
protein targeting to ER (GO:0045047)	3	DEG_GSE131565; DEG_GSE168797_SARS_CBD; DEG_GSE179661_MHCC97H
protein ubiquitination (GO:0016567)	3	DEG_GSE168797_SARS_CBD; DEG_GSE179661_HepG2; DEG_GSE179661_MHCC97H
regulation of transcription, DNA-templated (GO:0006355)	3	DEG_GSE168797_Mock_CBD; DEG_GSE179661_HepG2; DEG_GSE179661_MHCC97H
regulation of tumor necrosis factor-mediated signaling pathway (GO:0010803)	3	DEG_GSE131565; DEG_GSE179661_HepG2; DEG_GSE179661_MHCC97H
Renal cell carcinoma Homo sapiens hsa05211	3	DEG_GSE131565; DEG_GSE179661_HepG2; DEG_GSE179661_MHCC97H
ribosomal large subunit assembly (GO:0000027)	3	DEG_GSE179661_MHCC97H; DEG_GSE261716_CBD20_28d; DEG_GSE261716_CBD20_2d
Salmonella infection Homo sapiens hsa05132	3	DEG_GSE131565; DEG_GSE179661_HepG2; DEG_GSE179661_MHCC97H
transcription initiation from RNA polymerase II promoter (GO:0006367)	3	DEG_GSE179661_HepG2; DEG_GSE179661_MHCC97H; DEG_GSE261716_CBD20_28d
transmembrane transport (GO:0055085)	3	DEG_GSE168797_SARS_CBD; DEG_GSE261716_CBD0.2_2d; DEG_GSE261716_CBD20_28d
Tuberculosis Homo sapiens hsa05152	3	DEG_GSE168797_Mock_CBD; DEG_GSE235310_Veh; DEG_GSE272113_sCBD
viral life cycle (GO:0019058)	3	DEG_GSE168797_SARS_CBD; DEG_GSE179661_HepG2; DEG_GSE179661_MHCC97H
Wnt signaling pathway, planar cell polarity pathway (GO:0060071)	3	DEG_GSE168797_SARS_CBD; DEG_GSE261716_CBD0.2_2d; DEG_GSE261716_CBD20_2d
3'-UTR-mediated mRNA destabilization (GO:0061158)	2	DEG_GSE179661_HepG2; DEG_GSE179661_MHCC97H
Acute myeloid leukemia Homo sapiens hsa05221	2	DEG_GSE179661_HepG2; DEG_GSE179661_MHCC97H
Alzheimer's disease Homo sapiens hsa05010	2	DEG_GSE261716_CBD0.2_2d; DEG_GSE261716_CBD20_2d
AMPK signaling pathway Homo sapiens hsa04152	2	DEG_GSE179661_HepG2; DEG_GSE179661_MHCC97H
Antigen processing and presentation Homo sapiens hsa04612	2	DEG_GSE201508_cGAMP; DEG_GSE201508_enthanol
apoptotic process (GO:0006915)	2	DEG_GSE179661_HepG2; DEG_GSE179661_MHCC97H
autophagosome maturation (GO:0097352)	2	DEG_GSE168797_SARS_CBD; DEG_GSE261716_CBD0.2_2d
Biosynthesis of amino acids Homo sapiens hsa01230	2	DEG_GSE261716_CBD0.2_28d; DEG_GSE272113_sCBD
Bladder cancer Homo sapiens hsa05219	2	DEG_GSE179661_HepG2; DEG_GSE179661_MHCC97H
Cardiac muscle contraction Homo sapiens hsa04260	2	DEG_GSE261716_CBD0.2_2d; DEG_GSE261716_CBD20_2d
cell redox homeostasis (GO:0045454)	2	DEG_GSE151512_6h; DEG_GSE274435_DMSO_24h
cell separation after cytokinesis (GO:0000920)	2	DEG_GSE168797_SARS_CBD; DEG_GSE179661_MHCC97H
cellular response to amino acid stimulus (GO:0071230)	2	DEG_GSE179661_MHCC97H; DEG_GSE201508_cGAMP
cellular response to DNA damage stimulus (GO:0006974)	2	DEG_GSE179661_HepG2; DEG_GSE179661_MHCC97H
cellular response to insulin stimulus (GO:0032869)	2	DEG_GSE131565; DEG_GSE179661_MHCC97H
cholesterol homeostasis (GO:0042632)	2	DEG_GSE168797_Mock_CBDV; DEG_GSE272113_sCBD
cholesterol metabolic process (GO:0008203)	2	DEG_GSE168797_SARS_CBDV; DEG_GSE235310_Veh
Collecting duct acid secretion Homo sapiens hsa04966	2	DEG_GSE168797_SARS_CBD; DEG_GSE201508_cGAMP
cornification (GO:0070268)	2	DEG_GSE131565; DEG_GSE152088
cotranslational protein targeting to membrane (GO:0006613)	2	DEG_GSE168797_SARS_CBD; DEG_GSE179661_MHCC97H
defense response to virus (GO:0051607)	2	DEG_GSE168797_SARS_CBD; DEG_GSE235310_Veh
Dorso-ventral axis formation Homo sapiens hsa04320	2	DEG_GSE131565; DEG_GSE179661_MHCC97H
endocytosis (GO:0006897)	2	DEG_GSE179661_MHCC97H; DEG_GSE272113_sCBD
Endometrial cancer Homo sapiens hsa05213	2	DEG_GSE179661_HepG2; DEG_GSE179661_MHCC97H
endoplasmic reticulum calcium ion homeostasis (GO:0032469)	2	DEG_GSE131565; DEG_GSE179661_MHCC97H
endosome organization (GO:0007032)	2	DEG_GSE179661_MHCC97H; DEG_GSE272113_sCBD
entrainment of circadian clock by photoperiod (GO:0043153)	2	DEG_GSE151512_12h; DEG_GSE179661_MHCC97H
epithelial cell differentiation (GO:0030855)	2	DEG_GSE168797_SARS_CBDV; DEG_GSE272113_sCBD
ER-associated misfolded protein catabolic process (GO:0071712)	2	DEG_GSE168797_Mock_CBD; DEG_GSE168797_SARS_CBD
ERAD pathway (GO:0036503)	2	DEG_GSE179661_MHCC97H; DEG_GSE201508_cGAMP
ErbB signaling pathway Homo sapiens hsa04012	2	DEG_GSE179661_HepG2; DEG_GSE179661_MHCC97H
ESCRT III complex disassembly (GO:1904903)	2	DEG_GSE168797_SARS_CBD; DEG_GSE179661_MHCC97H
establishment of endothelial intestinal barrier (GO:0090557)	2	DEG_GSE131565; DEG_GSE179661_MHCC97H
extracellular matrix organization (GO:0030198)	2	DEG_GSE168797_Mock_CBDV; DEG_GSE274435_DMSO_24h
Galactose metabolism Homo sapiens hsa00052	2	DEG_GSE168797_SARS_CBDV; DEG_GSE272113_sCBD
Glycine, serine and threonine metabolism Homo sapiens hsa00260	2	DEG_GSE235310_Veh; DEG_GSE272113_sCBD
Glycolysis / Gluconeogenesis Homo sapiens hsa00010	2	DEG_GSE168797_SARS_CBDV; DEG_GSE272113_sCBD
Glycosaminoglycan degradation Homo sapiens hsa00531	2	DEG_GSE235310_Veh; DEG_GSE272113_sCBD
glycosphingolipid metabolic process (GO:0006687)	2	DEG_GSE168797_SARS_CBDV; DEG_GSE272113_sCBD
Golgi to plasma membrane protein transport (GO:0043001)	2	DEG_GSE131565; DEG_GSE179661_MHCC97H
Hepatitis B Homo sapiens hsa05161	2	DEG_GSE179661_MHCC97H; DEG_GSE272113_sCBD
Hepatitis C Homo sapiens hsa05160	2	DEG_GSE179661_HepG2; DEG_GSE179661_MHCC97H
HIF-1 signaling pathway Homo sapiens hsa04066	2	DEG_GSE179661_HepG2; DEG_GSE272113_sCBD
Huntington's disease Homo sapiens hsa05016	2	DEG_GSE261716_CBD0.2_2d; DEG_GSE261716_CBD20_2d
Insulin signaling pathway Homo sapiens hsa04910	2	DEG_GSE131565; DEG_GSE179661_MHCC97H
interferon-gamma-mediated signaling pathway (GO:0060333)	2	DEG_GSE179661_MHCC97H; DEG_GSE235310_Veh
intra-Golgi vesicle-mediated transport (GO:0006891)	2	DEG_GSE131565; DEG_GSE179661_MHCC97H
intracellular signal transduction (GO:0035556)	2	DEG_GSE131565; DEG_GSE179661_MHCC97H
long-chain fatty-acyl-CoA biosynthetic process (GO:0035338)	2	DEG_GSE151512_12h; DEG_GSE151512_24h
mitochondrial electron transport, cytochrome c to oxygen (GO:0006123)	2	DEG_GSE168797_SARS_CBD; DEG_GSE261716_CBD20_2d
mitochondrial electron transport, NADH to ubiquinone (GO:0006120)	2	DEG_GSE261716_CBD0.2_2d; DEG_GSE261716_CBD20_2d
monocyte differentiation (GO:0030224)	2	DEG_GSE201508_cGAMP; DEG_GSE235310_Veh
mRNA splicing, via spliceosome (GO:0000398)	2	DEG_GSE179661_MHCC97H; DEG_GSE261716_CBD0.2_2d
mTOR signaling pathway Homo sapiens hsa04150	2	DEG_GSE179661_MHCC97H; DEG_GSE201508_cGAMP
N-Glycan biosynthesis Homo sapiens hsa00510	2	DEG_GSE168797_SARS_CBD; DEG_GSE272113_sCBD
negative regulation of cell proliferation (GO:0008285)	2	DEG_GSE152088; DEG_GSE179661_MHCC97H
negative regulation of transcription, DNA-templated (GO:0045892)	2	DEG_GSE179661_HepG2; DEG_GSE179661_MHCC97H
negative regulation of viral genome replication (GO:0045071)	2	DEG_GSE168797_SARS_CBD; DEG_GSE235310_Veh
nucleotide-binding oligomerization domain containing signaling pathway (GO:0070423)	2	DEG_GSE131565; DEG_GSE179661_MHCC97H
oxidation-reduction process (GO:0055114)	2	DEG_GSE168797_SARS_CBDV; DEG_GSE261716_CBD0.2_28d
Oxidative phosphorylation Homo sapiens hsa00190	2	DEG_GSE261716_CBD0.2_2d; DEG_GSE261716_CBD20_2d
Pancreatic cancer Homo sapiens hsa05212	2	DEG_GSE179661_HepG2; DEG_GSE179661_MHCC97H
Parkinson's disease Homo sapiens hsa05012	2	DEG_GSE261716_CBD0.2_2d; DEG_GSE261716_CBD20_2d
platelet degranulation (GO:0002576)	2	DEG_GSE201508_enthanol; DEG_GSE272113_sCBD
positive regulation of autophagy (GO:0010508)	2	DEG_GSE179661_HepG2; DEG_GSE179661_MHCC97H
positive regulation of canonical Wnt signaling pathway (GO:0090263)	2	DEG_GSE168797_SARS_CBD; DEG_GSE261716_CBD0.2_2d
positive regulation of interferon-alpha production (GO:0032727)	2	DEG_GSE168797_SARS_CBD; DEG_GSE179661_MHCC97H
positive regulation of interferon-beta production (GO:0032728)	2	DEG_GSE168797_SARS_CBD; DEG_GSE179661_MHCC97H
positive regulation of neuron apoptotic process (GO:0043525)	2	DEG_GSE179661_MHCC97H; DEG_GSE201508_cGAMP
positive regulation of pri-miRNA transcription from RNA polymerase II promoter (GO:1902895)	2	DEG_GSE179661_MHCC97H; DEG_GSE272113_sCBD
positive regulation of proteasomal ubiquitin-dependent protein catabolic process (GO:0032436)	2	DEG_GSE179661_HepG2; DEG_GSE179661_MHCC97H
positive regulation of protein phosphorylation (GO:0001934)	2	DEG_GSE168797_Mock_CBDV; DEG_GSE235310_Veh
positive regulation of transcription, DNA-templated (GO:0045893)	2	DEG_GSE179661_HepG2; DEG_GSE179661_MHCC97H
positive regulation of transforming growth factor beta receptor signaling pathway (GO:0030511)	2	DEG_GSE131565; DEG_GSE179661_MHCC97H
positive regulation of viral release from host cell (GO:1902188)	2	DEG_GSE168797_SARS_CBD; DEG_GSE179661_MHCC97H
posttranslational protein targeting to endoplasmic reticulum membrane (GO:0006620)	2	DEG_GSE168797_SARS_CBD; DEG_GSE179661_MHCC97H
Prolactin signaling pathway Homo sapiens hsa04917	2	DEG_GSE179661_HepG2; DEG_GSE179661_MHCC97H
protein K48-linked ubiquitination (GO:0070936)	2	DEG_GSE179661_MHCC97H; DEG_GSE261716_CBD20_28d
protein K63-linked deubiquitination (GO:0070536)	2	DEG_GSE168797_Mock_CBD; DEG_GSE179661_MHCC97H
protein N-linked glycosylation (GO:0006487)	2	DEG_GSE168797_SARS_CBD; DEG_GSE272113_sCBD
protein secretion (GO:0009306)	2	DEG_GSE168797_SARS_CBD; DEG_GSE179661_MHCC97H
protein targeting to mitochondrion (GO:0006626)	2	DEG_GSE261716_CBD20_28d; DEG_GSE261716_CBD20_2d
protein ubiquitination involved in ubiquitin-dependent protein catabolic process (GO:0042787)	2	DEG_GSE131565; DEG_GSE179661_MHCC97H
proteolysis involved in cellular protein catabolic process (GO:0051603)	2	DEG_GSE168797_SARS_CBD; DEG_GSE272113_sCBD
Purine metabolism Homo sapiens hsa00230	2	DEG_GSE168797_Mock_CBDV; DEG_GSE272113_sCBD
regulation of angiogenesis (GO:0045765)	2	DEG_GSE201508_enthanol; DEG_GSE272113_sCBD
regulation of cyclin-dependent protein serine/threonine kinase activity (GO:0000079)	2	DEG_GSE152088; DEG_GSE179661_MHCC97H
regulation of mitotic cell cycle (GO:0007346)	2	DEG_GSE179661_HepG2; DEG_GSE179661_MHCC97H
regulation of mitotic spindle assembly (GO:1901673)	2	DEG_GSE168797_SARS_CBD; DEG_GSE179661_MHCC97H
regulation of necroptotic process (GO:0060544)	2	DEG_GSE168797_SARS_CBD; DEG_GSE179661_MHCC97H
response to cytokine (GO:0034097)	2	DEG_GSE131565; DEG_GSE168797_SARS_CBDV
ribosomal small subunit assembly (GO:0000028)	2	DEG_GSE179661_MHCC97H; DEG_GSE261716_CBD20_2d
Ribosome biogenesis in eukaryotes Homo sapiens hsa03008	2	DEG_GSE261716_CBD0.2_2d; DEG_GSE272113_sCBD
RNA export from nucleus (GO:0006405)	2	DEG_GSE179661_MHCC97H; DEG_GSE261716_CBD0.2_2d
RNA transport Homo sapiens hsa03013	2	DEG_GSE179661_MHCC97H; DEG_GSE261716_CBD20_28d
Shigellosis Homo sapiens hsa05131	2	DEG_GSE131565; DEG_GSE179661_MHCC97H
small GTPase mediated signal transduction (GO:0007264)	2	DEG_GSE131565; DEG_GSE179661_MHCC97H
Spliceosome Homo sapiens hsa03040	2	DEG_GSE179661_MHCC97H; DEG_GSE261716_CBD0.2_2d
Thyroid hormone synthesis Homo sapiens hsa04918	2	DEG_GSE201508_enthanol; DEG_GSE272113_sCBD
transcription elongation from RNA polymerase II promoter (GO:0006368)	2	DEG_GSE179661_MHCC97H; DEG_GSE261716_CBD0.2_2d
transcription from RNA polymerase II promoter (GO:0006366)	2	DEG_GSE179661_HepG2; DEG_GSE179661_MHCC97H
transcription-coupled nucleotide-excision repair (GO:0006283)	2	DEG_GSE261716_CBD0.2_2d; DEG_GSE261716_CBD20_2d
type I interferon signaling pathway (GO:0060337)	2	DEG_GSE168797_SARS_CBD; DEG_GSE235310_Veh
Vasopressin-regulated water reabsorption Homo sapiens hsa04962	2	DEG_GSE168797_Mock_CBD; DEG_GSE179661_MHCC97H
viral budding (GO:0046755)	2	DEG_GSE168797_SARS_CBD; DEG_GSE179661_MHCC97H
viral budding via host ESCRT complex (GO:0039702)	2	DEG_GSE168797_SARS_CBD; DEG_GSE179661_MHCC97H
Viral carcinogenesis Homo sapiens hsa05203	2	DEG_GSE179661_HepG2; DEG_GSE179661_MHCC97H
xenobiotic metabolic process (GO:0006805)	2	DEG_GSE168797_SARS_CBDV; DEG_GSE261716_CBD0.2_28d
7-methylguanosine mRNA capping (GO:0006370)	1	DEG_GSE261716_CBD0.2_2d
actin cytoskeleton organization (GO:0030036)	1	DEG_GSE179661_MHCC97H
activation of GTPase activity (GO:0090630)	1	DEG_GSE131565
activation of JUN kinase activity (GO:0007257)	1	DEG_GSE179661_HepG2
Adipocytokine signaling pathway Homo sapiens hsa04920	1	DEG_GSE261716_CBD0.2_28d
aerobic respiration (GO:0009060)	1	DEG_GSE261716_CBD20_2d
Aminoacyl-tRNA biosynthesis Homo sapiens hsa00970	1	DEG_GSE272113_sCBD
angiogenesis (GO:0001525)	1	DEG_GSE232624_EtOH0.75_CBD0.75_6h
antigen processing and presentation of exogenous peptide antigen via MHC class II (GO:0019886)	1	DEG_GSE201508_cGAMP
Arginine and proline metabolism Homo sapiens hsa00330	1	DEG_GSE272113_sCBD
B cell receptor signaling pathway Homo sapiens hsa04662	1	DEG_GSE131565
Biosynthesis of unsaturated fatty acids Homo sapiens hsa01040	1	DEG_GSE168797_SARS_CBDV
canonical glycolysis (GO:0061621)	1	DEG_GSE272113_sCBD
cardiac muscle cell differentiation (GO:0055007)	1	DEG_GSE179661_MHCC97H
cell aging (GO:0007569)	1	DEG_GSE179661_MHCC97H
cellular protein localization (GO:0034613)	1	DEG_GSE201508_cGAMP
cellular protein metabolic process (GO:0044267)	1	DEG_GSE168797_SARS_CBDV
cellular protein modification process (GO:0006464)	1	DEG_GSE168797_SARS_CBD
cellular response to epidermal growth factor stimulus (GO:0071364)	1	DEG_GSE179661_MHCC97H
cellular response to hydrogen peroxide (GO:0070301)	1	DEG_GSE179661_MHCC97H
cellular response to ionizing radiation (GO:0071479)	1	DEG_GSE179661_MHCC97H
cellular response to laminar fluid shear stress (GO:0071499)	1	DEG_GSE179661_MHCC97H
cellular response to vascular endothelial growth factor stimulus (GO:0035924)	1	DEG_GSE179661_MHCC97H
Central carbon metabolism in cancer Homo sapiens hsa05230	1	DEG_GSE272113_sCBD
ceramide metabolic process (GO:0006672)	1	DEG_GSE272113_sCBD
Chagas disease (American trypanosomiasis) Homo sapiens hsa05142	1	DEG_GSE201508_cGAMP
Chemical carcinogenesis Homo sapiens hsa05204	1	DEG_GSE168797_SARS_CBDV
Chemokine signaling pathway Homo sapiens hsa04062	1	DEG_GSE232624_EtOH0.25_CBD0.75_12h
cholesterol efflux (GO:0033344)	1	DEG_GSE261716_CBD0.2_2d
Choline metabolism in cancer Homo sapiens hsa05231	1	DEG_GSE179661_MHCC97H
chylomicron assembly (GO:0034378)	1	DEG_GSE261716_CBD0.2_2d
chylomicron remodeling (GO:0034371)	1	DEG_GSE261716_CBD0.2_2d
ciliary basal body docking (GO:0097711)	1	DEG_GSE151512_6h
cilium assembly (GO:0060271)	1	DEG_GSE151512_6h
Circadian entrainment Homo sapiens hsa04713	1	DEG_GSE232624_EtOH0.25_CBD0.75_12h
Cocaine addiction Homo sapiens hsa05030	1	DEG_GSE179661_MHCC97H
Colorectal cancer Homo sapiens hsa05210	1	DEG_GSE179661_MHCC97H
Complement and coagulation cascades Homo sapiens hsa04610	1	DEG_GSE168797_Mock_CBDV
dendritic spine morphogenesis (GO:0060997)	1	DEG_GSE151512_12h
detection of virus (GO:0009597)	1	DEG_GSE168797_SARS_CBD
digestion (GO:0007586)	1	DEG_GSE168797_SARS_CBDV
DNA methylation (GO:0006306)	1	DEG_GSE201508_cGAMP
DNA repair (GO:0006281)	1	DEG_GSE151512_6h
dolichyl diphosphate biosynthetic process (GO:0006489)	1	DEG_GSE272113_sCBD
Drug metabolism - cytochrome P450 Homo sapiens hsa00982	1	DEG_GSE168797_SARS_CBDV
early endosome to Golgi transport (GO:0034498)	1	DEG_GSE131565
early endosome to late endosome transport (GO:0045022)	1	DEG_GSE179661_MHCC97H
epidermal growth factor receptor signaling pathway (GO:0007173)	1	DEG_GSE179661_MHCC97H
epidermis development (GO:0008544)	1	DEG_GSE131565
establishment of endothelial barrier (GO:0061028)	1	DEG_GSE179661_MHCC97H
establishment of protein localization (GO:0045184)	1	DEG_GSE179661_MHCC97H
establishment of protein localization to membrane (GO:0090150)	1	DEG_GSE179661_MHCC97H
establishment of skin barrier (GO:0061436)	1	DEG_GSE131565
exonucleolytic nuclear-transcribed mRNA catabolic process involved in deadenylation-dependent decay (GO:0043928)	1	DEG_GSE261716_CBD0.2_2d
fatty acid beta-oxidation using acyl-CoA oxidase (GO:0033540)	1	DEG_GSE261716_CBD0.2_28d
Fatty acid biosynthesis Homo sapiens hsa00061	1	DEG_GSE151512_24h
Fc-epsilon receptor signaling pathway (GO:0038095)	1	DEG_GSE261716_CBD0.2_2d
G1/S transition of mitotic cell cycle (GO:0000082)	1	DEG_GSE272113_sCBD
gluconeogenesis (GO:0006094)	1	DEG_GSE272113_sCBD
glutamate metabolic process (GO:0006536)	1	DEG_GSE272113_sCBD
glutathione biosynthetic process (GO:0006750)	1	DEG_GSE272113_sCBD
glutathione derivative biosynthetic process (GO:1901687)	1	DEG_GSE168797_SARS_CBDV
Glycosphingolipid biosynthesis - ganglio series Homo sapiens hsa00604	1	DEG_GSE168797_SARS_CBD
GnRH signaling pathway Homo sapiens hsa04912	1	DEG_GSE131565
Golgi ribbon formation (GO:0090161)	1	DEG_GSE168797_SARS_CBD
Herpes simplex infection Homo sapiens hsa05168	1	DEG_GSE179661_MHCC97H
high-density lipoprotein particle remodeling (GO:0034375)	1	DEG_GSE261716_CBD0.2_2d
Hippo signaling pathway Homo sapiens hsa04390	1	DEG_GSE179661_HepG2
histone H3-K9 demethylation (GO:0033169)	1	DEG_GSE201508_cGAMP
Influenza A Homo sapiens hsa05164	1	DEG_GSE168797_Mock_CBD
Inositol phosphate metabolism Homo sapiens hsa00562	1	DEG_GSE179661_HepG2
intracellular transport (GO:0046907)	1	DEG_GSE179661_MHCC97H
intraciliary transport involved in cilium assembly (GO:0035735)	1	DEG_GSE151512_6h
intrinsic apoptotic signaling pathway in response to DNA damage by p53 class mediator (GO:0042771)	1	DEG_GSE179661_MHCC97H
ion transmembrane transport (GO:0034220)	1	DEG_GSE201508_cGAMP
iron ion homeostasis (GO:0055072)	1	DEG_GSE168797_SARS_CBDV
JAK-STAT cascade (GO:0007259)	1	DEG_GSE179661_MHCC97H
JNK cascade (GO:0007254)	1	DEG_GSE179661_HepG2
keratinocyte differentiation (GO:0030216)	1	DEG_GSE131565
lamellipodium assembly (GO:0030032)	1	DEG_GSE179661_MHCC97H
linoleic acid metabolic process (GO:0043651)	1	DEG_GSE201508_enthanol
liver development (GO:0001889)	1	DEG_GSE179661_HepG2
Long-term depression Homo sapiens hsa04730	1	DEG_GSE131565
Lysine degradation Homo sapiens hsa00310	1	DEG_GSE261716_CBD0.2_28d
lysosome localization (GO:0032418)	1	DEG_GSE168797_Mock_CBD
lysosome organization (GO:0007040)	1	DEG_GSE272113_sCBD
Malaria Homo sapiens hsa05144	1	DEG_GSE235310_Veh
maturation of SSU-rRNA from tricistronic rRNA transcript (SSU-rRNA, 5.8S rRNA, LSU-rRNA) (GO:0000462)	1	DEG_GSE261716_CBD0.2_2d
Measles Homo sapiens hsa05162	1	DEG_GSE179661_MHCC97H
membrane protein intracellular domain proteolysis (GO:0031293)	1	DEG_GSE179661_HepG2
Metabolism of xenobiotics by cytochrome P450 Homo sapiens hsa00980	1	DEG_GSE168797_SARS_CBDV
microtubule cytoskeleton organization (GO:0000226)	1	DEG_GSE179661_MHCC97H
misfolded or incompletely synthesized protein catabolic process (GO:0006515)	1	DEG_GSE179661_MHCC97H
mitochondrial respiratory chain complex IV assembly (GO:0033617)	1	DEG_GSE261716_CBD0.2_2d
mitochondrial translation (GO:0032543)	1	DEG_GSE261716_CBD0.2_2d
mitotic metaphase plate congression (GO:0007080)	1	DEG_GSE179661_MHCC97H
mitotic nuclear envelope reassembly (GO:0007084)	1	DEG_GSE179661_HepG2
Morphine addiction Homo sapiens hsa05032	1	DEG_GSE168797_Mock_CBDV
mRNA 3'-end processing (GO:0031124)	1	DEG_GSE179661_MHCC97H
mRNA export from nucleus (GO:0006406)	1	DEG_GSE261716_CBD0.2_2d
mRNA surveillance pathway Homo sapiens hsa03015	1	DEG_GSE179661_MHCC97H
MyD88-dependent toll-like receptor signaling pathway (GO:0002755)	1	DEG_GSE201508_cGAMP
MyD88-independent toll-like receptor signaling pathway (GO:0002756)	1	DEG_GSE168797_SARS_CBD
natural killer cell mediated cytotoxicity (GO:0042267)	1	DEG_GSE168797_SARS_CBD
negative regulation of anoikis (GO:2000811)	1	DEG_GSE179661_MHCC97H
negative regulation of cell growth (GO:0030308)	1	DEG_GSE179661_HepG2
negative regulation of DNA damage response, signal transduction by p53 class mediator (GO:0043518)	1	DEG_GSE179661_MHCC97H
negative regulation of epidermal growth factor receptor signaling pathway (GO:0042059)	1	DEG_GSE179661_MHCC97H
negative regulation of ERK1 and ERK2 cascade (GO:0070373)	1	DEG_GSE272113_sCBD
negative regulation of extrinsic apoptotic signaling pathway via death domain receptors (GO:1902042)	1	DEG_GSE179661_HepG2
negative regulation of fibroblast proliferation (GO:0048147)	1	DEG_GSE272113_sCBD
negative regulation of G1/S transition of mitotic cell cycle (GO:2000134)	1	DEG_GSE179661_MHCC97H
negative regulation of glucocorticoid receptor signaling pathway (GO:2000323)	1	DEG_GSE179661_MHCC97H
negative regulation of I-kappaB kinase/NF-kappaB signaling (GO:0043124)	1	DEG_GSE179661_HepG2
negative regulation of NF-kappaB transcription factor activity (GO:0032088)	1	DEG_GSE179661_MHCC97H
negative regulation of NIK/NF-kappaB signaling (GO:1901223)	1	DEG_GSE179661_HepG2
negative regulation of peptidyl-serine phosphorylation (GO:0033137)	1	DEG_GSE179661_MHCC97H
negative regulation of peptidyl-threonine phosphorylation (GO:0010801)	1	DEG_GSE179661_HepG2
negative regulation of phosphorylation (GO:0042326)	1	DEG_GSE152088
negative regulation of proteasomal ubiquitin-dependent protein catabolic process (GO:0032435)	1	DEG_GSE179661_MHCC97H
negative regulation of protein phosphorylation (GO:0001933)	1	DEG_GSE179661_MHCC97H
negative regulation of protein ubiquitination (GO:0031397)	1	DEG_GSE179661_MHCC97H
negative regulation of sequestering of triglyceride (GO:0010891)	1	DEG_GSE131565
negative regulation of T cell receptor signaling pathway (GO:0050860)	1	DEG_GSE272113_sCBD
negative regulation of transforming growth factor beta receptor signaling pathway (GO:0030512)	1	DEG_GSE179661_MHCC97H
negative regulation of translational initiation (GO:0045947)	1	DEG_GSE179661_MHCC97H
negative regulation of ubiquitin protein ligase activity (GO:1904667)	1	DEG_GSE179661_MHCC97H
negative regulation of viral release from host cell (GO:1902187)	1	DEG_GSE179661_HepG2
neurotrophin TRK receptor signaling pathway (GO:0048011)	1	DEG_GSE131565
Notch signaling pathway Homo sapiens hsa04330	1	DEG_GSE179661_HepG2
nucleobase-containing compound metabolic process (GO:0006139)	1	DEG_GSE272113_sCBD
nucleobase-containing small molecule interconversion (GO:0015949)	1	DEG_GSE272113_sCBD
nucleophagy (GO:0044804)	1	DEG_GSE179661_MHCC97H
nucleotide-excision repair, DNA damage recognition (GO:0000715)	1	DEG_GSE168797_SARS_CBD
nucleus organization (GO:0006997)	1	DEG_GSE179661_MHCC97H
Other glycan degradation Homo sapiens hsa00511	1	DEG_GSE272113_sCBD
p53 signaling pathway Homo sapiens hsa04115	1	DEG_GSE261716_CBD0.2_28d
Pentose and glucuronate interconversions Homo sapiens hsa00040	1	DEG_GSE168797_SARS_CBDV
Pentose phosphate pathway Homo sapiens hsa00030	1	DEG_GSE272113_sCBD
pentose-phosphate shunt (GO:0006098)	1	DEG_GSE272113_sCBD
peptide cross-linking (GO:0018149)	1	DEG_GSE131565
peptidyl-serine dephosphorylation (GO:0070262)	1	DEG_GSE151512_24h
peptidyl-serine phosphorylation (GO:0018105)	1	DEG_GSE179661_MHCC97H
peptidyl-threonine phosphorylation (GO:0018107)	1	DEG_GSE179661_MHCC97H
peroxisome organization (GO:0007031)	1	DEG_GSE261716_CBD0.2_28d
phosphatidylcholine biosynthetic process (GO:0006656)	1	DEG_GSE261716_CBD0.2_2d
phosphatidylethanolamine biosynthetic process (GO:0006646)	1	DEG_GSE272113_sCBD
phospholipid efflux (GO:0033700)	1	DEG_GSE261716_CBD0.2_2d
PI3K-Akt signaling pathway Homo sapiens hsa04151	1	DEG_GSE272113_sCBD
positive chemotaxis (GO:0050918)	1	DEG_GSE272113_sCBD
positive regulation of cell cycle (GO:0045787)	1	DEG_GSE179661_MHCC97H
positive regulation of cell growth (GO:0030307)	1	DEG_GSE201508_enthanol
positive regulation of cell migration (GO:0030335)	1	DEG_GSE179661_HepG2
positive regulation of cholesterol efflux (GO:0010875)	1	DEG_GSE168797_Mock_CBD
positive regulation of cyclin-dependent protein serine/threonine kinase activity (GO:0045737)	1	DEG_GSE179661_MHCC97H
positive regulation of endothelial cell proliferation (GO:0001938)	1	DEG_GSE232624_EtOH0.75_CBD0.75_6h
positive regulation of epidermal growth factor receptor signaling pathway (GO:0045742)	1	DEG_GSE168797_SARS_CBD
positive regulation of erythrocyte differentiation (GO:0045648)	1	DEG_GSE179661_MHCC97H
positive regulation of exosomal secretion (GO:1903543)	1	DEG_GSE179661_MHCC97H
positive regulation of gene silencing by miRNA (GO:2000637)	1	DEG_GSE179661_MHCC97H
positive regulation of histone deacetylation (GO:0031065)	1	DEG_GSE179661_MHCC97H
positive regulation of interleukin-8 production (GO:0032757)	1	DEG_GSE272113_sCBD
positive regulation of intrinsic apoptotic signaling pathway (GO:2001244)	1	DEG_GSE179661_HepG2
positive regulation of mitochondrial outer membrane permeabilization involved in apoptotic signaling pathway (GO:1901030)	1	DEG_GSE179661_HepG2
positive regulation of neuron death (GO:1901216)	1	DEG_GSE168797_Mock_CBD
positive regulation of nitric oxide biosynthetic process (GO:0045429)	1	DEG_GSE179661_MHCC97H
positive regulation of osteoblast differentiation (GO:0045669)	1	DEG_GSE168797_Mock_CBDV
positive regulation of peptidyl-serine phosphorylation (GO:0033138)	1	DEG_GSE179661_MHCC97H
positive regulation of peptidyl-tyrosine phosphorylation (GO:0050731)	1	DEG_GSE272113_sCBD
positive regulation of protein binding (GO:0032092)	1	DEG_GSE179661_MHCC97H
positive regulation of protein catabolic process (GO:0045732)	1	DEG_GSE179661_MHCC97H
positive regulation of protein complex assembly (GO:0031334)	1	DEG_GSE272113_sCBD
positive regulation of protein homooligomerization (GO:0032464)	1	DEG_GSE131565
positive regulation of protein insertion into mitochondrial membrane involved in apoptotic signaling pathway (GO:1900740)	1	DEG_GSE179661_MHCC97H
positive regulation of protein localization to plasma membrane (GO:1903078)	1	DEG_GSE179661_MHCC97H
positive regulation of protein oligomerization (GO:0032461)	1	DEG_GSE179661_HepG2
positive regulation of protein ubiquitination (GO:0031398)	1	DEG_GSE179661_MHCC97H
positive regulation of sequence-specific DNA binding transcription factor activity (GO:0051091)	1	DEG_GSE179661_HepG2
positive regulation of telomerase activity (GO:0051973)	1	DEG_GSE179661_MHCC97H
positive regulation of TOR signaling (GO:0032008)	1	DEG_GSE179661_MHCC97H
positive regulation of transcription elongation from RNA polymerase II promoter (GO:0032968)	1	DEG_GSE179661_MHCC97H
positive regulation of translation (GO:0045727)	1	DEG_GSE179661_MHCC97H
positive regulation of viral transcription (GO:0050434)	1	DEG_GSE261716_CBD0.2_2d
post-Golgi vesicle-mediated transport (GO:0006892)	1	DEG_GSE179661_MHCC97H
Prostate cancer Homo sapiens hsa05215	1	DEG_GSE179661_MHCC97H
proteasome assembly (GO:0043248)	1	DEG_GSE168797_SARS_CBD
protein autophosphorylation (GO:0046777)	1	DEG_GSE179661_MHCC97H
protein K11-linked ubiquitination (GO:0070979)	1	DEG_GSE261716_CBD20_28d
protein K48-linked deubiquitination (GO:0071108)	1	DEG_GSE179661_MHCC97H
protein K69-linked ufmylation (GO:1990592)	1	DEG_GSE168797_SARS_CBD
protein localization to Golgi apparatus (GO:0034067)	1	DEG_GSE179661_MHCC97H
protein localization to plasma membrane (GO:0072659)	1	DEG_GSE131565
protein oligomerization (GO:0051259)	1	DEG_GSE151512_24h
protein targeting to membrane (GO:0006612)	1	DEG_GSE179661_MHCC97H
protein ufmylation (GO:0071569)	1	DEG_GSE168797_SARS_CBD
Proteoglycans in cancer Homo sapiens hsa05205	1	DEG_GSE272113_sCBD
proteolysis in other organism (GO:0035897)	1	DEG_GSE179661_HepG2
proton transport (GO:0015992)	1	DEG_GSE168797_SARS_CBDV
Pyrimidine metabolism Homo sapiens hsa00240	1	DEG_GSE272113_sCBD
Rap protein signal transduction (GO:0032486)	1	DEG_GSE179661_MHCC97H
Ras protein signal transduction (GO:0007265)	1	DEG_GSE179661_MHCC97H
Ras signaling pathway Homo sapiens hsa04014	1	DEG_GSE131565
receptor catabolic process (GO:0032801)	1	DEG_GSE272113_sCBD
regulation of apoptotic process (GO:0042981)	1	DEG_GSE179661_HepG2
regulation of autophagy (GO:0010506)	1	DEG_GSE179661_MHCC97H
Regulation of autophagy Homo sapiens hsa04140	1	DEG_GSE168797_SARS_CBD
regulation of cell proliferation (GO:0042127)	1	DEG_GSE179661_HepG2
regulation of cellular response to heat (GO:1900034)	1	DEG_GSE151512_6h
regulation of centrosome duplication (GO:0010824)	1	DEG_GSE179661_MHCC97H
regulation of cilium assembly (GO:1902017)	1	DEG_GSE179661_MHCC97H
regulation of circadian rhythm (GO:0042752)	1	DEG_GSE179661_MHCC97H
regulation of defense response to virus by virus (GO:0050690)	1	DEG_GSE179661_HepG2
regulation of extrinsic apoptotic signaling pathway via death domain receptors (GO:1902041)	1	DEG_GSE179661_HepG2
regulation of glycolytic process (GO:0006110)	1	DEG_GSE168797_SARS_CBD
regulation of Golgi organization (GO:1903358)	1	DEG_GSE179661_MHCC97H
regulation of insulin-like growth factor receptor signaling pathway (GO:0043567)	1	DEG_GSE179661_HepG2
regulation of intracellular estrogen receptor signaling pathway (GO:0033146)	1	DEG_GSE168797_SARS_CBD
regulation of protein phosphorylation (GO:0001932)	1	DEG_GSE179661_MHCC97H
regulation of sequence-specific DNA binding transcription factor activity (GO:0051090)	1	DEG_GSE201508_cGAMP
regulation of small GTPase mediated signal transduction (GO:0051056)	1	DEG_GSE179661_HepG2
regulation of transcription from RNA polymerase II promoter (GO:0006357)	1	DEG_GSE179661_MHCC97H
regulation of transforming growth factor beta receptor signaling pathway (GO:0017015)	1	DEG_GSE179661_HepG2
regulation of translational initiation (GO:0006446)	1	DEG_GSE168797_SARS_CBD
regulation of vesicle fusion (GO:0031338)	1	DEG_GSE131565
response to heat (GO:0009408)	1	DEG_GSE151512_6h
response to hormone (GO:0009725)	1	DEG_GSE168797_SARS_CBDV
response to interferon-beta (GO:0035456)	1	DEG_GSE235310_Veh
response to interferon-gamma (GO:0034341)	1	DEG_GSE168797_SARS_CBD
response to lipopolysaccharide (GO:0032496)	1	DEG_GSE179661_HepG2
response to virus (GO:0009615)	1	DEG_GSE235310_Veh
retinal metabolic process (GO:0042574)	1	DEG_GSE168797_SARS_CBDV
retinol metabolic process (GO:0042572)	1	DEG_GSE168797_SARS_CBD
retrograde transport, endosome to Golgi (GO:0042147)	1	DEG_GSE179661_MHCC97H
reverse cholesterol transport (GO:0043691)	1	DEG_GSE261716_CBD0.2_2d
Rho protein signal transduction (GO:0007266)	1	DEG_GSE179661_HepG2
ribosomal large subunit biogenesis (GO:0042273)	1	DEG_GSE261716_CBD20_2d
ribosomal small subunit biogenesis (GO:0042274)	1	DEG_GSE261716_CBD20_2d
RIG-I-like receptor signaling pathway Homo sapiens hsa04622	1	DEG_GSE179661_MHCC97H
RNA degradation Homo sapiens hsa03018	1	DEG_GSE272113_sCBD
RNA metabolic process (GO:0016070)	1	DEG_GSE261716_CBD0.2_2d
RNA splicing (GO:0008380)	1	DEG_GSE261716_CBD0.2_2d
Selenocompound metabolism Homo sapiens hsa00450	1	DEG_GSE272113_sCBD
Serotonergic synapse Homo sapiens hsa04726	1	DEG_GSE232624_EtOH0.25_CBD0.75_12h
signal transduction (GO:0007165)	1	DEG_GSE235310_Veh
sphingolipid biosynthetic process (GO:0030148)	1	DEG_GSE131565
Sphingolipid metabolism Homo sapiens hsa00600	1	DEG_GSE272113_sCBD
SRP-dependent cotranslational protein targeting to membrane, translocation (GO:0006616)	1	DEG_GSE179661_MHCC97H
steroid metabolic process (GO:0008202)	1	DEG_GSE168797_SARS_CBDV
Synaptic vesicle cycle Homo sapiens hsa04721	1	DEG_GSE201508_cGAMP
synaptic vesicle fusion to presynaptic active zone membrane (GO:0031629)	1	DEG_GSE179661_MHCC97H
termination of RNA polymerase I transcription (GO:0006363)	1	DEG_GSE261716_CBD0.2_2d
termination of RNA polymerase II transcription (GO:0006369)	1	DEG_GSE179661_MHCC97H
Tight junction Homo sapiens hsa04530	1	DEG_GSE131565
toll-like receptor 4 signaling pathway (GO:0034142)	1	DEG_GSE235310_Veh
Toll-like receptor signaling pathway Homo sapiens hsa04620	1	DEG_GSE272113_sCBD
TOR signaling (GO:0031929)	1	DEG_GSE179661_MHCC97H
transcription elongation from RNA polymerase I promoter (GO:0006362)	1	DEG_GSE261716_CBD20_28d
Transcriptional misregulation in cancer Homo sapiens hsa05202	1	DEG_GSE179661_MHCC97H
transforming growth factor beta receptor signaling pathway (GO:0007179)	1	DEG_GSE179661_HepG2
TRIF-dependent toll-like receptor signaling pathway (GO:0035666)	1	DEG_GSE179661_MHCC97H
triglyceride homeostasis (GO:0070328)	1	DEG_GSE261716_CBD0.2_2d
tRNA aminoacylation for protein translation (GO:0006418)	1	DEG_GSE272113_sCBD
tRNA modification (GO:0006400)	1	DEG_GSE272113_sCBD
Ubiquitin mediated proteolysis Homo sapiens hsa04120	1	DEG_GSE179661_MHCC97H
vacuolar acidification (GO:0007035)	1	DEG_GSE235310_Veh
vasculature development (GO:0001944)	1	DEG_GSE179661_HepG2
VEGF signaling pathway Homo sapiens hsa04370	1	DEG_GSE179661_HepG2
ventricular septum morphogenesis (GO:0060412)	1	DEG_GSE179661_MHCC97H
vesicle-mediated transport (GO:0016192)	1	DEG_GSE179661_MHCC97H
virion assembly (GO:0019068)	1	DEG_GSE179661_MHCC97H

## Sheet: CBD downregulated pathways
Term	Freq	Source
Cell cycle Homo sapiens hsa04110	10	DEG_GSE131565; DEG_GSE151512_12h; DEG_GSE151512_24h; DEG_GSE152088; DEG_GSE168797_Mock_CBD; DEG_GSE168797_SARS_CBD; DEG_GSE179661_HepG2; DEG_GSE179661_MHCC97H; DEG_GSE201508_cGAMP; DEG_GSE274859_LPS_24h
mRNA export from nucleus (GO:0006406)	10	DEG_GSE131565; DEG_GSE151512_12h; DEG_GSE151512_24h; DEG_GSE152088; DEG_GSE168797_Mock_CBD; DEG_GSE168797_SARS_CBD; DEG_GSE179661_HepG2; DEG_GSE179661_MHCC97H; DEG_GSE261716_CBD10_28d; DEG_GSE274859_LPS_24h
mRNA splicing, via spliceosome (GO:0000398)	10	DEG_GSE131565; DEG_GSE151512_12h; DEG_GSE151512_24h; DEG_GSE168797_Mock_CBD; DEG_GSE168797_SARS_CBD; DEG_GSE179661_HepG2; DEG_GSE179661_MHCC97H; DEG_GSE201508_cGAMP; DEG_GSE261716_CBD10_28d; DEG_GSE274859_LPS_24h
Pathways in cancer Homo sapiens hsa05200	10	DEG_GSE131565; DEG_GSE168797_Mock_CBD; DEG_GSE168797_SARS_CBD; DEG_GSE168797_SARS_CBDV; DEG_GSE179661_MHCC97H; DEG_GSE235310_LPS; DEG_GSE261716_CBD0.2_2d; DEG_GSE272113_CBD; DEG_GSE272113_sCBD; DEG_GSE274859_LPS_24h
DNA replication (GO:0006260)	9	DEG_GSE131565; DEG_GSE151512_12h; DEG_GSE151512_24h; DEG_GSE168797_Mock_CBD; DEG_GSE168797_SARS_CBD; DEG_GSE179661_HepG2; DEG_GSE179661_MHCC97H; DEG_GSE201508_cGAMP; DEG_GSE274859_LPS_24h
DNA replication Homo sapiens hsa03030	9	DEG_GSE131565; DEG_GSE151512_12h; DEG_GSE151512_24h; DEG_GSE168797_Mock_CBD; DEG_GSE168797_SARS_CBD; DEG_GSE179661_HepG2; DEG_GSE179661_MHCC97H; DEG_GSE201508_cGAMP; DEG_GSE274859_LPS_24h
Focal adhesion Homo sapiens hsa04510	9	DEG_GSE131565; DEG_GSE151512_6h; DEG_GSE168797_Mock_CBD; DEG_GSE168797_SARS_CBD; DEG_GSE179661_MHCC97H; DEG_GSE261716_CBD0.2_2d; DEG_GSE272113_CBD; DEG_GSE272113_sCBD; DEG_GSE274859_LPS_24h
G1/S transition of mitotic cell cycle (GO:0000082)	9	DEG_GSE131565; DEG_GSE151512_12h; DEG_GSE151512_24h; DEG_GSE168797_Mock_CBD; DEG_GSE168797_SARS_CBD; DEG_GSE179661_HepG2; DEG_GSE179661_MHCC97H; DEG_GSE201508_cGAMP; DEG_GSE274859_LPS_24h
p53 signaling pathway Homo sapiens hsa04115	9	DEG_GSE131565; DEG_GSE152088; DEG_GSE179661_HepG2; DEG_GSE179661_MHCC97H; DEG_GSE201508_cGAMP; DEG_GSE235310_LPS; DEG_GSE272113_CBD; DEG_GSE272113_sCBD; DEG_GSE274859_LPS_24h
Mismatch repair Homo sapiens hsa03430	8	DEG_GSE131565; DEG_GSE151512_12h; DEG_GSE151512_24h; DEG_GSE168797_Mock_CBD; DEG_GSE168797_SARS_CBD; DEG_GSE179661_HepG2; DEG_GSE179661_MHCC97H; DEG_GSE274859_LPS_24h
mitotic cell cycle (GO:0000278)	8	DEG_GSE131565; DEG_GSE151512_12h; DEG_GSE151512_24h; DEG_GSE151512_6h; DEG_GSE168797_Mock_CBD; DEG_GSE168797_SARS_CBD; DEG_GSE179661_HepG2; DEG_GSE274859_LPS_24h
positive regulation of transcription, DNA-templated (GO:0045893)	8	DEG_GSE151512_12h; DEG_GSE151512_24h; DEG_GSE151512_3h; DEG_GSE168797_Mock_CBD; DEG_GSE168797_Mock_CBDV; DEG_GSE168797_SARS_CBD; DEG_GSE261716_CBD10_28d; DEG_GSE272113_sCBD
protein sumoylation (GO:0016925)	8	DEG_GSE131565; DEG_GSE151512_12h; DEG_GSE151512_24h; DEG_GSE152088; DEG_GSE168797_Mock_CBD; DEG_GSE168797_SARS_CBD; DEG_GSE179661_HepG2; DEG_GSE274859_LPS_24h
Proteoglycans in cancer Homo sapiens hsa05205	8	DEG_GSE131565; DEG_GSE168797_Mock_CBD; DEG_GSE168797_SARS_CBD; DEG_GSE179661_MHCC97H; DEG_GSE261716_CBD0.2_2d; DEG_GSE272113_CBD; DEG_GSE272113_sCBD; DEG_GSE274859_LPS_24h
Pyrimidine metabolism Homo sapiens hsa00240	8	DEG_GSE131565; DEG_GSE151512_24h; DEG_GSE168797_Mock_CBD; DEG_GSE168797_SARS_CBD; DEG_GSE179661_HepG2; DEG_GSE179661_MHCC97H; DEG_GSE201508_cGAMP; DEG_GSE274859_LPS_24h
RNA transport Homo sapiens hsa03013	8	DEG_GSE131565; DEG_GSE151512_24h; DEG_GSE152088; DEG_GSE168797_Mock_CBD; DEG_GSE168797_SARS_CBD; DEG_GSE179661_HepG2; DEG_GSE179661_MHCC97H; DEG_GSE274859_LPS_24h
sister chromatid cohesion (GO:0007062)	8	DEG_GSE131565; DEG_GSE151512_12h; DEG_GSE151512_24h; DEG_GSE152088; DEG_GSE168797_Mock_CBD; DEG_GSE168797_SARS_CBD; DEG_GSE179661_HepG2; DEG_GSE274859_LPS_24h
Spliceosome Homo sapiens hsa03040	8	DEG_GSE131565; DEG_GSE151512_12h; DEG_GSE151512_24h; DEG_GSE168797_Mock_CBD; DEG_GSE179661_MHCC97H; DEG_GSE201508_cGAMP; DEG_GSE261716_CBD10_28d; DEG_GSE274859_LPS_24h
AGE-RAGE signaling pathway in diabetic complications Homo sapiens hsa04933	7	DEG_GSE131565; DEG_GSE168797_SARS_CBD; DEG_GSE168797_SARS_CBDV; DEG_GSE179661_MHCC97H; DEG_GSE201508_enthanol; DEG_GSE272113_sCBD; DEG_GSE274859_LPS_24h
Apoptosis Homo sapiens hsa04210	7	DEG_GSE151512_12h; DEG_GSE168797_Mock_CBD; DEG_GSE179661_MHCC97H; DEG_GSE201508_cGAMP; DEG_GSE235310_LPS; DEG_GSE235310_Veh; DEG_GSE274859_LPS_24h
Base excision repair Homo sapiens hsa03410	7	DEG_GSE131565; DEG_GSE151512_24h; DEG_GSE168797_Mock_CBD; DEG_GSE168797_SARS_CBD; DEG_GSE179661_MHCC97H; DEG_GSE201508_cGAMP; DEG_GSE274859_LPS_24h
Carbon metabolism Homo sapiens hsa01200	7	DEG_GSE131565; DEG_GSE168797_Mock_CBD; DEG_GSE179661_HepG2; DEG_GSE179661_MHCC97H; DEG_GSE261716_CBD20_28d; DEG_GSE274435_DMSO_24h; DEG_GSE274859_LPS_24h
Chronic myeloid leukemia Homo sapiens hsa05220	7	DEG_GSE151512_12h; DEG_GSE151512_6h; DEG_GSE168797_Mock_CBD; DEG_GSE168797_SARS_CBD; DEG_GSE179661_MHCC97H; DEG_GSE272113_sCBD; DEG_GSE274859_LPS_24h
Colorectal cancer Homo sapiens hsa05210	7	DEG_GSE151512_12h; DEG_GSE168797_Mock_CBD; DEG_GSE168797_SARS_CBD; DEG_GSE179661_MHCC97H; DEG_GSE261716_CBD0.2_2d; DEG_GSE272113_sCBD; DEG_GSE274859_LPS_24h
DNA damage response, detection of DNA damage (GO:0042769)	7	DEG_GSE131565; DEG_GSE151512_12h; DEG_GSE151512_24h; DEG_GSE168797_Mock_CBD; DEG_GSE168797_SARS_CBD; DEG_GSE179661_HepG2; DEG_GSE274859_LPS_24h
DNA damage response, signal transduction by p53 class mediator resulting in cell cycle arrest (GO:0006977)	7	DEG_GSE131565; DEG_GSE151512_12h; DEG_GSE151512_24h; DEG_GSE168797_Mock_CBD; DEG_GSE168797_SARS_CBD; DEG_GSE179661_HepG2; DEG_GSE274859_LPS_24h
DNA recombination (GO:0006310)	7	DEG_GSE131565; DEG_GSE151512_12h; DEG_GSE151512_24h; DEG_GSE168797_Mock_CBD; DEG_GSE168797_SARS_CBD; DEG_GSE179661_HepG2; DEG_GSE274859_LPS_24h
DNA replication initiation (GO:0006270)	7	DEG_GSE131565; DEG_GSE168797_Mock_CBD; DEG_GSE168797_SARS_CBD; DEG_GSE179661_HepG2; DEG_GSE179661_MHCC97H; DEG_GSE201508_cGAMP; DEG_GSE274859_LPS_24h
DNA synthesis involved in DNA repair (GO:0000731)	7	DEG_GSE131565; DEG_GSE151512_24h; DEG_GSE168797_Mock_CBD; DEG_GSE168797_SARS_CBD; DEG_GSE179661_HepG2; DEG_GSE179661_MHCC97H; DEG_GSE274859_LPS_24h
double-strand break repair via homologous recombination (GO:0000724)	7	DEG_GSE131565; DEG_GSE151512_24h; DEG_GSE168797_Mock_CBD; DEG_GSE168797_SARS_CBD; DEG_GSE179661_HepG2; DEG_GSE179661_MHCC97H; DEG_GSE274859_LPS_24h
G2/M transition of mitotic cell cycle (GO:0000086)	7	DEG_GSE131565; DEG_GSE151512_12h; DEG_GSE151512_24h; DEG_GSE168797_Mock_CBD; DEG_GSE168797_SARS_CBD; DEG_GSE179661_HepG2; DEG_GSE274859_LPS_24h
Insulin signaling pathway Homo sapiens hsa04910	7	DEG_GSE151512_12h; DEG_GSE168797_Mock_CBD; DEG_GSE168797_SARS_CBD; DEG_GSE179661_MHCC97H; DEG_GSE261716_CBD0.2_2d; DEG_GSE261716_CBD20_2d; DEG_GSE274859_LPS_24h
Metabolic pathways Homo sapiens hsa01100	7	DEG_GSE131565; DEG_GSE168797_Mock_CBD; DEG_GSE179661_HepG2; DEG_GSE179661_MHCC97H; DEG_GSE261716_CBD20_28d; DEG_GSE274435_DMSO_24h; DEG_GSE274859_LPS_24h
mitotic cytokinesis (GO:0000281)	7	DEG_GSE131565; DEG_GSE151512_12h; DEG_GSE151512_24h; DEG_GSE168797_Mock_CBD; DEG_GSE168797_SARS_CBD; DEG_GSE179661_HepG2; DEG_GSE274859_LPS_24h
mitotic metaphase plate congression (GO:0007080)	7	DEG_GSE131565; DEG_GSE151512_12h; DEG_GSE151512_24h; DEG_GSE168797_Mock_CBD; DEG_GSE168797_SARS_CBD; DEG_GSE201508_cGAMP; DEG_GSE274859_LPS_24h
mitotic nuclear envelope disassembly (GO:0007077)	7	DEG_GSE131565; DEG_GSE152088; DEG_GSE168797_Mock_CBD; DEG_GSE168797_SARS_CBD; DEG_GSE179661_HepG2; DEG_GSE179661_MHCC97H; DEG_GSE274859_LPS_24h
mitotic sister chromatid segregation (GO:0000070)	7	DEG_GSE131565; DEG_GSE151512_12h; DEG_GSE151512_24h; DEG_GSE168797_Mock_CBD; DEG_GSE168797_SARS_CBD; DEG_GSE179661_HepG2; DEG_GSE274859_LPS_24h
mRNA 3'-end processing (GO:0031124)	7	DEG_GSE131565; DEG_GSE151512_12h; DEG_GSE151512_24h; DEG_GSE168797_Mock_CBD; DEG_GSE179661_HepG2; DEG_GSE261716_CBD10_28d; DEG_GSE274859_LPS_24h
negative regulation of transcription, DNA-templated (GO:0045892)	7	DEG_GSE151512_12h; DEG_GSE151512_24h; DEG_GSE168797_Mock_CBD; DEG_GSE168797_SARS_CBD; DEG_GSE168797_SARS_CBDV; DEG_GSE272113_sCBD; DEG_GSE274859_LPS_24h
Oocyte meiosis Homo sapiens hsa04114	7	DEG_GSE151512_12h; DEG_GSE151512_24h; DEG_GSE168797_Mock_CBD; DEG_GSE168797_SARS_CBD; DEG_GSE179661_HepG2; DEG_GSE179661_MHCC97H; DEG_GSE274859_LPS_24h
Pancreatic cancer Homo sapiens hsa05212	7	DEG_GSE168797_Mock_CBD; DEG_GSE168797_SARS_CBD; DEG_GSE179661_MHCC97H; DEG_GSE235310_LPS; DEG_GSE261716_CBD0.2_2d; DEG_GSE272113_sCBD; DEG_GSE274859_LPS_24h
Rap1 signaling pathway Homo sapiens hsa04015	7	DEG_GSE168797_Mock_CBD; DEG_GSE168797_SARS_CBD; DEG_GSE179661_MHCC97H; DEG_GSE261716_CBD0.2_2d; DEG_GSE272113_CBD; DEG_GSE272113_sCBD; DEG_GSE274859_LPS_24h
Regulation of actin cytoskeleton Homo sapiens hsa04810	7	DEG_GSE168797_Mock_CBD; DEG_GSE168797_SARS_CBD; DEG_GSE179661_MHCC97H; DEG_GSE261716_CBD0.2_2d; DEG_GSE272113_CBD; DEG_GSE272113_sCBD; DEG_GSE274859_LPS_24h
regulation of gene silencing by miRNA (GO:0060964)	7	DEG_GSE131565; DEG_GSE151512_24h; DEG_GSE152088; DEG_GSE168797_Mock_CBD; DEG_GSE168797_SARS_CBD; DEG_GSE179661_MHCC97H; DEG_GSE274859_LPS_24h
regulation of transcription involved in G1/S transition of mitotic cell cycle (GO:0000083)	7	DEG_GSE131565; DEG_GSE151512_12h; DEG_GSE151512_24h; DEG_GSE168797_Mock_CBD; DEG_GSE168797_SARS_CBD; DEG_GSE179661_HepG2; DEG_GSE274859_LPS_24h
RNA splicing (GO:0008380)	7	DEG_GSE131565; DEG_GSE151512_12h; DEG_GSE151512_24h; DEG_GSE152088; DEG_GSE168797_Mock_CBD; DEG_GSE179661_MHCC97H; DEG_GSE274859_LPS_24h
telomere maintenance via recombination (GO:0000722)	7	DEG_GSE131565; DEG_GSE151512_24h; DEG_GSE168797_Mock_CBD; DEG_GSE168797_SARS_CBD; DEG_GSE179661_HepG2; DEG_GSE179661_MHCC97H; DEG_GSE274859_LPS_24h
termination of RNA polymerase II transcription (GO:0006369)	7	DEG_GSE131565; DEG_GSE151512_12h; DEG_GSE151512_24h; DEG_GSE168797_Mock_CBD; DEG_GSE179661_HepG2; DEG_GSE261716_CBD10_28d; DEG_GSE274859_LPS_24h
translesion synthesis (GO:0019985)	7	DEG_GSE131565; DEG_GSE151512_12h; DEG_GSE151512_24h; DEG_GSE168797_Mock_CBD; DEG_GSE168797_SARS_CBD; DEG_GSE179661_HepG2; DEG_GSE274859_LPS_24h
tRNA export from nucleus (GO:0006409)	7	DEG_GSE131565; DEG_GSE152088; DEG_GSE168797_Mock_CBD; DEG_GSE168797_SARS_CBD; DEG_GSE179661_HepG2; DEG_GSE179661_MHCC97H; DEG_GSE274859_LPS_24h
viral process (GO:0016032)	7	DEG_GSE131565; DEG_GSE152088; DEG_GSE168797_Mock_CBD; DEG_GSE168797_SARS_CBD; DEG_GSE179661_HepG2; DEG_GSE179661_MHCC97H; DEG_GSE274859_LPS_24h
Arrhythmogenic right ventricular cardiomyopathy (ARVC) Homo sapiens hsa05412	6	DEG_GSE131565; DEG_GSE168797_Mock_CBD; DEG_GSE168797_SARS_CBD; DEG_GSE179661_MHCC97H; DEG_GSE272113_CBD; DEG_GSE272113_sCBD
Axon guidance Homo sapiens hsa04360	6	DEG_GSE151512_6h; DEG_GSE168797_Mock_CBD; DEG_GSE168797_SARS_CBD; DEG_GSE235310_LPS; DEG_GSE272113_CBD; DEG_GSE272113_sCBD
canonical glycolysis (GO:0061621)	6	DEG_GSE151512_12h; DEG_GSE151512_24h; DEG_GSE151512_6h; DEG_GSE179661_MHCC97H; DEG_GSE274435_DMSO_24h; DEG_GSE274859_LPS_24h
cellular response to DNA damage stimulus (GO:0006974)	6	DEG_GSE131565; DEG_GSE152088; DEG_GSE168797_Mock_CBD; DEG_GSE168797_SARS_CBD; DEG_GSE179661_HepG2; DEG_GSE274859_LPS_24h
Central carbon metabolism in cancer Homo sapiens hsa05230	6	DEG_GSE168797_Mock_CBD; DEG_GSE179661_MHCC97H; DEG_GSE261716_CBD0.2_2d; DEG_GSE261716_CBD20_2d; DEG_GSE274435_DMSO_24h; DEG_GSE274859_LPS_24h
Dilated cardiomyopathy Homo sapiens hsa05414	6	DEG_GSE168797_Mock_CBD; DEG_GSE168797_SARS_CBD; DEG_GSE179661_MHCC97H; DEG_GSE272113_CBD; DEG_GSE272113_sCBD; DEG_GSE274859_LPS_24h
DNA repair (GO:0006281)	6	DEG_GSE131565; DEG_GSE151512_24h; DEG_GSE168797_Mock_CBD; DEG_GSE168797_SARS_CBD; DEG_GSE179661_HepG2; DEG_GSE274859_LPS_24h
double-strand break repair (GO:0006302)	6	DEG_GSE131565; DEG_GSE152088; DEG_GSE168797_Mock_CBD; DEG_GSE168797_SARS_CBD; DEG_GSE179661_HepG2; DEG_GSE274859_LPS_24h
extracellular matrix organization (GO:0030198)	6	DEG_GSE131565; DEG_GSE168797_SARS_CBD; DEG_GSE168797_SARS_CBDV; DEG_GSE179661_MHCC97H; DEG_GSE272113_CBD; DEG_GSE272113_sCBD
Fanconi anemia pathway Homo sapiens hsa03460	6	DEG_GSE131565; DEG_GSE168797_Mock_CBD; DEG_GSE168797_SARS_CBD; DEG_GSE179661_HepG2; DEG_GSE179661_MHCC97H; DEG_GSE274859_LPS_24h
Hepatitis B Homo sapiens hsa05161	6	DEG_GSE151512_12h; DEG_GSE151512_24h; DEG_GSE179661_MHCC97H; DEG_GSE235310_LPS; DEG_GSE261716_CBD0.2_2d; DEG_GSE274859_LPS_24h
Homologous recombination Homo sapiens hsa03440	6	DEG_GSE131565; DEG_GSE168797_Mock_CBD; DEG_GSE168797_SARS_CBD; DEG_GSE179661_HepG2; DEG_GSE179661_MHCC97H; DEG_GSE274859_LPS_24h
interstrand cross-link repair (GO:0036297)	6	DEG_GSE131565; DEG_GSE151512_24h; DEG_GSE168797_Mock_CBD; DEG_GSE168797_SARS_CBD; DEG_GSE179661_HepG2; DEG_GSE274859_LPS_24h
mismatch repair (GO:0006298)	6	DEG_GSE131565; DEG_GSE151512_24h; DEG_GSE168797_Mock_CBD; DEG_GSE168797_SARS_CBD; DEG_GSE179661_HepG2; DEG_GSE274859_LPS_24h
mitochondrial electron transport, NADH to ubiquinone (GO:0006120)	6	DEG_GSE131565; DEG_GSE151512_24h; DEG_GSE168797_Mock_CBD; DEG_GSE179661_HepG2; DEG_GSE179661_MHCC97H; DEG_GSE272113_CBD
mitochondrial respiratory chain complex I assembly (GO:0032981)	6	DEG_GSE131565; DEG_GSE151512_24h; DEG_GSE168797_Mock_CBD; DEG_GSE179661_HepG2; DEG_GSE179661_MHCC97H; DEG_GSE272113_CBD
Nucleotide excision repair Homo sapiens hsa03420	6	DEG_GSE131565; DEG_GSE151512_24h; DEG_GSE168797_Mock_CBD; DEG_GSE168797_SARS_CBD; DEG_GSE179661_HepG2; DEG_GSE274859_LPS_24h
nucleotide-excision repair, DNA gap filling (GO:0006297)	6	DEG_GSE131565; DEG_GSE151512_24h; DEG_GSE168797_Mock_CBD; DEG_GSE168797_SARS_CBD; DEG_GSE179661_HepG2; DEG_GSE274859_LPS_24h
PI3K-Akt signaling pathway Homo sapiens hsa04151	6	DEG_GSE179661_MHCC97H; DEG_GSE261716_CBD0.2_2d; DEG_GSE261716_CBD20_28d; DEG_GSE272113_CBD; DEG_GSE272113_sCBD; DEG_GSE274859_LPS_24h
positive regulation of transcription from RNA polymerase II promoter (GO:0045944)	6	DEG_GSE168797_Mock_CBD; DEG_GSE168797_SARS_CBD; DEG_GSE168797_SARS_CBDV; DEG_GSE266113_mutNdufs4; DEG_GSE272113_sCBD; DEG_GSE274859_LPS_24h
Purine metabolism Homo sapiens hsa00230	6	DEG_GSE131565; DEG_GSE168797_Mock_CBD; DEG_GSE168797_SARS_CBD; DEG_GSE179661_HepG2; DEG_GSE179661_MHCC97H; DEG_GSE274859_LPS_24h
regulation of signal transduction by p53 class mediator (GO:1901796)	6	DEG_GSE131565; DEG_GSE151512_24h; DEG_GSE168797_Mock_CBD; DEG_GSE168797_SARS_CBD; DEG_GSE179661_HepG2; DEG_GSE274859_LPS_24h
regulation of ubiquitin-protein ligase activity involved in mitotic cell cycle (GO:0051439)	6	DEG_GSE131565; DEG_GSE151512_24h; DEG_GSE168797_Mock_CBD; DEG_GSE168797_SARS_CBD; DEG_GSE179661_HepG2; DEG_GSE274859_LPS_24h
Renal cell carcinoma Homo sapiens hsa05211	6	DEG_GSE151512_12h; DEG_GSE151512_24h; DEG_GSE151512_6h; DEG_GSE168797_Mock_CBD; DEG_GSE261716_CBD0.2_2d; DEG_GSE274859_LPS_24h
RNA export from nucleus (GO:0006405)	6	DEG_GSE131565; DEG_GSE151512_12h; DEG_GSE151512_24h; DEG_GSE152088; DEG_GSE168797_Mock_CBD; DEG_GSE261716_CBD10_28d
RNA metabolic process (GO:0016070)	6	DEG_GSE131565; DEG_GSE151512_12h; DEG_GSE151512_24h; DEG_GSE168797_Mock_CBD; DEG_GSE179661_MHCC97H; DEG_GSE274859_LPS_24h
Small cell lung cancer Homo sapiens hsa05222	6	DEG_GSE131565; DEG_GSE168797_Mock_CBD; DEG_GSE168797_SARS_CBD; DEG_GSE179661_MHCC97H; DEG_GSE272113_sCBD; DEG_GSE274859_LPS_24h
strand displacement (GO:0000732)	6	DEG_GSE131565; DEG_GSE168797_Mock_CBD; DEG_GSE168797_SARS_CBD; DEG_GSE179661_HepG2; DEG_GSE179661_MHCC97H; DEG_GSE274859_LPS_24h
telomere maintenance (GO:0000723)	6	DEG_GSE131565; DEG_GSE168797_Mock_CBD; DEG_GSE168797_SARS_CBD; DEG_GSE179661_HepG2; DEG_GSE179661_MHCC97H; DEG_GSE274859_LPS_24h
Bacterial invasion of epithelial cells Homo sapiens hsa05100	5	DEG_GSE168797_Mock_CBD; DEG_GSE179661_MHCC97H; DEG_GSE272113_CBD; DEG_GSE272113_sCBD; DEG_GSE274859_LPS_24h
CENP-A containing nucleosome assembly (GO:0034080)	5	DEG_GSE131565; DEG_GSE168797_Mock_CBD; DEG_GSE168797_SARS_CBD; DEG_GSE179661_HepG2; DEG_GSE274859_LPS_24h
centrosome cycle (GO:0007098)	5	DEG_GSE131565; DEG_GSE152088; DEG_GSE168797_Mock_CBD; DEG_GSE179661_HepG2; DEG_GSE274859_LPS_24h
chromatin remodeling (GO:0006338)	5	DEG_GSE151512_24h; DEG_GSE168797_Mock_CBD; DEG_GSE168797_SARS_CBD; DEG_GSE179661_HepG2; DEG_GSE274859_LPS_24h
chromosome segregation (GO:0007059)	5	DEG_GSE131565; DEG_GSE168797_Mock_CBD; DEG_GSE168797_SARS_CBD; DEG_GSE179661_HepG2; DEG_GSE274859_LPS_24h
ciliary basal body docking (GO:0097711)	5	DEG_GSE131565; DEG_GSE168797_Mock_CBD; DEG_GSE168797_SARS_CBD; DEG_GSE179661_HepG2; DEG_GSE274859_LPS_24h
Gap junction Homo sapiens hsa04540	5	DEG_GSE168797_Mock_CBD; DEG_GSE168797_SARS_CBD; DEG_GSE261716_CBD20_28d; DEG_GSE272113_CBD; DEG_GSE274859_LPS_24h
Glycolysis / Gluconeogenesis Homo sapiens hsa00010	5	DEG_GSE168797_Mock_CBD; DEG_GSE179661_MHCC97H; DEG_GSE201508_cGAMP; DEG_GSE274435_DMSO_24h; DEG_GSE274859_LPS_24h
Hippo signaling pathway Homo sapiens hsa04390	5	DEG_GSE131565; DEG_GSE168797_Mock_CBD; DEG_GSE168797_SARS_CBD; DEG_GSE272113_CBD; DEG_GSE272113_sCBD
HTLV-I infection Homo sapiens hsa05166	5	DEG_GSE168797_Mock_CBD; DEG_GSE168797_SARS_CBD; DEG_GSE179661_MHCC97H; DEG_GSE272113_sCBD; DEG_GSE274859_LPS_24h
Huntington's disease Homo sapiens hsa05016	5	DEG_GSE131565; DEG_GSE151512_24h; DEG_GSE168797_Mock_CBD; DEG_GSE179661_MHCC97H; DEG_GSE272113_CBD
Hypertrophic cardiomyopathy (HCM) Homo sapiens hsa05410	5	DEG_GSE168797_SARS_CBD; DEG_GSE179661_MHCC97H; DEG_GSE272113_CBD; DEG_GSE272113_sCBD; DEG_GSE274859_LPS_24h
Leukocyte transendothelial migration Homo sapiens hsa04670	5	DEG_GSE168797_Mock_CBD; DEG_GSE201508_cGAMP; DEG_GSE272113_CBD; DEG_GSE272113_sCBD; DEG_GSE274859_LPS_24h
Lysine degradation Homo sapiens hsa00310	5	DEG_GSE131565; DEG_GSE168797_Mock_CBD; DEG_GSE168797_SARS_CBD; DEG_GSE179661_MHCC97H; DEG_GSE274859_LPS_24h
negative regulation of transcription from RNA polymerase II promoter (GO:0000122)	5	DEG_GSE168797_Mock_CBD; DEG_GSE168797_SARS_CBD; DEG_GSE168797_SARS_CBDV; DEG_GSE266113_mutNdufs4; DEG_GSE274859_LPS_24h
nucleotide-excision repair, DNA incision (GO:0033683)	5	DEG_GSE131565; DEG_GSE168797_Mock_CBD; DEG_GSE168797_SARS_CBD; DEG_GSE179661_HepG2; DEG_GSE274859_LPS_24h
nucleotide-excision repair, DNA incision, 5'-to lesion (GO:0006296)	5	DEG_GSE131565; DEG_GSE168797_Mock_CBD; DEG_GSE168797_SARS_CBD; DEG_GSE179661_HepG2; DEG_GSE274859_LPS_24h
Pathogenic Escherichia coli infection Homo sapiens hsa05130	5	DEG_GSE168797_Mock_CBD; DEG_GSE235310_LPS; DEG_GSE235310_Veh; DEG_GSE261716_CBD0.2_28d; DEG_GSE274859_LPS_24h
positive regulation of apoptotic process (GO:0043065)	5	DEG_GSE151512_12h; DEG_GSE151512_24h; DEG_GSE272113_CBD; DEG_GSE272113_sCBD; DEG_GSE274859_LPS_24h
positive regulation of DNA-directed DNA polymerase activity (GO:1900264)	5	DEG_GSE131565; DEG_GSE168797_Mock_CBD; DEG_GSE168797_SARS_CBD; DEG_GSE179661_HepG2; DEG_GSE274859_LPS_24h
Progesterone-mediated oocyte maturation Homo sapiens hsa04914	5	DEG_GSE168797_Mock_CBD; DEG_GSE168797_SARS_CBD; DEG_GSE179661_HepG2; DEG_GSE179661_MHCC97H; DEG_GSE274859_LPS_24h
regulation of attachment of spindle microtubules to kinetochore (GO:0051988)	5	DEG_GSE151512_24h; DEG_GSE168797_Mock_CBD; DEG_GSE168797_SARS_CBD; DEG_GSE179661_MHCC97H; DEG_GSE274859_LPS_24h
regulation of cell cycle (GO:0051726)	5	DEG_GSE151512_12h; DEG_GSE151512_24h; DEG_GSE168797_Mock_CBD; DEG_GSE168797_SARS_CBD; DEG_GSE274859_LPS_24h
regulation of cellular response to heat (GO:1900034)	5	DEG_GSE131565; DEG_GSE151512_24h; DEG_GSE152088; DEG_GSE168797_SARS_CBD; DEG_GSE274859_LPS_24h
regulation of glucose transport (GO:0010827)	5	DEG_GSE131565; DEG_GSE152088; DEG_GSE168797_Mock_CBD; DEG_GSE168797_SARS_CBD; DEG_GSE179661_MHCC97H
replication fork processing (GO:0031297)	5	DEG_GSE131565; DEG_GSE168797_Mock_CBD; DEG_GSE168797_SARS_CBD; DEG_GSE179661_HepG2; DEG_GSE274859_LPS_24h
spindle organization (GO:0007051)	5	DEG_GSE131565; DEG_GSE168797_Mock_CBD; DEG_GSE168797_SARS_CBD; DEG_GSE179661_HepG2; DEG_GSE274859_LPS_24h
Thyroid hormone signaling pathway Homo sapiens hsa04919	5	DEG_GSE168797_Mock_CBD; DEG_GSE168797_SARS_CBD; DEG_GSE179661_MHCC97H; DEG_GSE261716_CBD0.2_2d; DEG_GSE274859_LPS_24h
transcription-coupled nucleotide-excision repair (GO:0006283)	5	DEG_GSE131565; DEG_GSE151512_24h; DEG_GSE168797_Mock_CBD; DEG_GSE179661_HepG2; DEG_GSE274859_LPS_24h
Alzheimer's disease Homo sapiens hsa05010	4	DEG_GSE131565; DEG_GSE151512_24h; DEG_GSE179661_MHCC97H; DEG_GSE272113_CBD
AMPK signaling pathway Homo sapiens hsa04152	4	DEG_GSE179661_MHCC97H; DEG_GSE261716_CBD20_28d; DEG_GSE261716_CBD20_2d; DEG_GSE272113_sCBD
centrosome duplication (GO:0051298)	4	DEG_GSE168797_Mock_CBD; DEG_GSE168797_SARS_CBD; DEG_GSE179661_HepG2; DEG_GSE274859_LPS_24h
cholesterol biosynthetic process (GO:0006695)	4	DEG_GSE179661_MHCC97H; DEG_GSE235310_LPS; DEG_GSE235310_Veh; DEG_GSE274859_LPS_24h
Citrate cycle (TCA cycle) Homo sapiens hsa00020	4	DEG_GSE131565; DEG_GSE168797_Mock_CBD; DEG_GSE179661_MHCC97H; DEG_GSE272113_CBD
cytoskeleton organization (GO:0007010)	4	DEG_GSE168797_Mock_CBD; DEG_GSE168797_SARS_CBD; DEG_GSE235310_Veh; DEG_GSE272113_sCBD
DNA double-strand break processing (GO:0000729)	4	DEG_GSE131565; DEG_GSE168797_Mock_CBD; DEG_GSE179661_HepG2; DEG_GSE274859_LPS_24h
DNA ligation (GO:0006266)	4	DEG_GSE131565; DEG_GSE168797_Mock_CBD; DEG_GSE168797_SARS_CBD; DEG_GSE274859_LPS_24h
DNA strand elongation involved in DNA replication (GO:0006271)	4	DEG_GSE131565; DEG_GSE168797_Mock_CBD; DEG_GSE168797_SARS_CBD; DEG_GSE179661_HepG2
ECM-receptor interaction Homo sapiens hsa04512	4	DEG_GSE131565; DEG_GSE179661_MHCC97H; DEG_GSE272113_CBD; DEG_GSE272113_sCBD
establishment of mitotic spindle orientation (GO:0000132)	4	DEG_GSE151512_12h; DEG_GSE168797_Mock_CBD; DEG_GSE168797_SARS_CBD; DEG_GSE274859_LPS_24h
fatty acid beta-oxidation (GO:0006635)	4	DEG_GSE131565; DEG_GSE179661_HepG2; DEG_GSE179661_MHCC97H; DEG_GSE272113_CBD
Fatty acid metabolism Homo sapiens hsa01212	4	DEG_GSE131565; DEG_GSE179661_HepG2; DEG_GSE179661_MHCC97H; DEG_GSE274859_LPS_24h
G-quadruplex DNA unwinding (GO:0044806)	4	DEG_GSE168797_Mock_CBD; DEG_GSE168797_SARS_CBD; DEG_GSE179661_HepG2; DEG_GSE274859_LPS_24h
histone mRNA metabolic process (GO:0008334)	4	DEG_GSE131565; DEG_GSE151512_24h; DEG_GSE179661_HepG2; DEG_GSE274859_LPS_24h
intracellular transport of virus (GO:0075733)	4	DEG_GSE152088; DEG_GSE168797_Mock_CBD; DEG_GSE168797_SARS_CBD; DEG_GSE179661_MHCC97H
MAPK signaling pathway Homo sapiens hsa04010	4	DEG_GSE151512_6h; DEG_GSE168797_SARS_CBD; DEG_GSE261716_CBD0.2_28d; DEG_GSE274859_LPS_24h
metaphase plate congression (GO:0051310)	4	DEG_GSE151512_12h; DEG_GSE168797_Mock_CBD; DEG_GSE168797_SARS_CBD; DEG_GSE274859_LPS_24h
microtubule depolymerization (GO:0007019)	4	DEG_GSE131565; DEG_GSE168797_Mock_CBD; DEG_GSE168797_SARS_CBD; DEG_GSE274859_LPS_24h
mitochondrial translational elongation (GO:0070125)	4	DEG_GSE131565; DEG_GSE151512_24h; DEG_GSE179661_HepG2; DEG_GSE201508_cGAMP
mitochondrial translational termination (GO:0070126)	4	DEG_GSE131565; DEG_GSE151512_24h; DEG_GSE179661_HepG2; DEG_GSE201508_cGAMP
mRNA surveillance pathway Homo sapiens hsa03015	4	DEG_GSE151512_24h; DEG_GSE168797_Mock_CBD; DEG_GSE168797_SARS_CBD; DEG_GSE274859_LPS_24h
negative regulation of cell proliferation (GO:0008285)	4	DEG_GSE151512_12h; DEG_GSE168797_Mock_CBD; DEG_GSE272113_CBD; DEG_GSE272113_sCBD
neural tube closure (GO:0001843)	4	DEG_GSE168797_Mock_CBD; DEG_GSE261716_CBD10_28d; DEG_GSE272113_CBD; DEG_GSE272113_sCBD
neutrophil degranulation (GO:0043312)	4	DEG_GSE179661_MHCC97H; DEG_GSE201508_cGAMP; DEG_GSE235310_Veh; DEG_GSE274859_LPS_24h
Non-alcoholic fatty liver disease (NAFLD) Homo sapiens hsa04932	4	DEG_GSE131565; DEG_GSE179661_MHCC97H; DEG_GSE272113_CBD; DEG_GSE274859_LPS_24h
Non-small cell lung cancer Homo sapiens hsa05223	4	DEG_GSE168797_Mock_CBD; DEG_GSE168797_SARS_CBD; DEG_GSE179661_MHCC97H; DEG_GSE274859_LPS_24h
nucleobase-containing compound metabolic process (GO:0006139)	4	DEG_GSE131565; DEG_GSE179661_HepG2; DEG_GSE179661_MHCC97H; DEG_GSE274859_LPS_24h
Oxidative phosphorylation Homo sapiens hsa00190	4	DEG_GSE131565; DEG_GSE151512_24h; DEG_GSE179661_MHCC97H; DEG_GSE272113_CBD
Parkinson's disease Homo sapiens hsa05012	4	DEG_GSE131565; DEG_GSE151512_24h; DEG_GSE168797_Mock_CBD; DEG_GSE272113_CBD
Pentose phosphate pathway Homo sapiens hsa00030	4	DEG_GSE168797_Mock_CBD; DEG_GSE179661_MHCC97H; DEG_GSE261716_CBD20_28d; DEG_GSE274859_LPS_24h
positive regulation of cell proliferation (GO:0008284)	4	DEG_GSE131565; DEG_GSE168797_SARS_CBD; DEG_GSE272113_CBD; DEG_GSE272113_sCBD
post-translational protein modification (GO:0043687)	4	DEG_GSE131565; DEG_GSE151512_24h; DEG_GSE179661_HepG2; DEG_GSE179661_MHCC97H
Pyruvate metabolism Homo sapiens hsa00620	4	DEG_GSE131565; DEG_GSE168797_Mock_CBD; DEG_GSE179661_MHCC97H; DEG_GSE274859_LPS_24h
regulation of cell shape (GO:0008360)	4	DEG_GSE168797_Mock_CBD; DEG_GSE168797_SARS_CBD; DEG_GSE201508_cGAMP; DEG_GSE272113_sCBD
regulation of cholesterol biosynthetic process (GO:0045540)	4	DEG_GSE179661_MHCC97H; DEG_GSE235310_LPS; DEG_GSE235310_Veh; DEG_GSE274859_LPS_24h
regulation of circadian rhythm (GO:0042752)	4	DEG_GSE168797_Mock_CBD; DEG_GSE168797_SARS_CBD; DEG_GSE168797_SARS_CBDV; DEG_GSE274859_LPS_24h
regulation of mitotic nuclear division (GO:0007088)	4	DEG_GSE168797_Mock_CBD; DEG_GSE168797_SARS_CBD; DEG_GSE179661_HepG2; DEG_GSE274859_LPS_24h
regulation of mitotic spindle organization (GO:0060236)	4	DEG_GSE131565; DEG_GSE151512_12h; DEG_GSE151512_24h; DEG_GSE168797_SARS_CBD
regulation of small GTPase mediated signal transduction (GO:0051056)	4	DEG_GSE168797_Mock_CBD; DEG_GSE168797_SARS_CBD; DEG_GSE272113_sCBD; DEG_GSE274859_LPS_24h
response to hypoxia (GO:0001666)	4	DEG_GSE151512_12h; DEG_GSE151512_24h; DEG_GSE151512_6h; DEG_GSE272113_CBD
RNA processing (GO:0006396)	4	DEG_GSE131565; DEG_GSE151512_24h; DEG_GSE168797_Mock_CBD; DEG_GSE274859_LPS_24h
Steroid biosynthesis Homo sapiens hsa00100	4	DEG_GSE179661_MHCC97H; DEG_GSE235310_LPS; DEG_GSE235310_Veh; DEG_GSE274859_LPS_24h
Valine, leucine and isoleucine degradation Homo sapiens hsa00280	4	DEG_GSE131565; DEG_GSE168797_Mock_CBD; DEG_GSE179661_HepG2; DEG_GSE179661_MHCC97H
Adherens junction Homo sapiens hsa04520	3	DEG_GSE261716_CBD0.2_2d; DEG_GSE272113_CBD; DEG_GSE272113_sCBD
Adrenergic signaling in cardiomyocytes Homo sapiens hsa04261	3	DEG_GSE179661_MHCC97H; DEG_GSE272113_CBD; DEG_GSE274859_LPS_24h
Amoebiasis Homo sapiens hsa05146	3	DEG_GSE168797_SARS_CBDV; DEG_GSE272113_CBD; DEG_GSE272113_sCBD
apoptotic process (GO:0006915)	3	DEG_GSE201508_cGAMP; DEG_GSE235310_LPS; DEG_GSE274859_LPS_24h
ATP-dependent chromatin remodeling (GO:0043044)	3	DEG_GSE131565; DEG_GSE151512_24h; DEG_GSE168797_Mock_CBD
cell cycle arrest (GO:0007050)	3	DEG_GSE131565; DEG_GSE179661_MHCC97H; DEG_GSE274859_LPS_24h
cell division (GO:0051301)	3	DEG_GSE235310_LPS; DEG_GSE235310_Veh; DEG_GSE274859_LPS_24h
collagen fibril organization (GO:0030199)	3	DEG_GSE131565; DEG_GSE272113_CBD; DEG_GSE272113_sCBD
double-strand break repair via nonhomologous end joining (GO:0006303)	3	DEG_GSE131565; DEG_GSE151512_24h; DEG_GSE179661_HepG2
endodermal cell differentiation (GO:0035987)	3	DEG_GSE131565; DEG_GSE272113_CBD; DEG_GSE272113_sCBD
error-free translesion synthesis (GO:0070987)	3	DEG_GSE151512_24h; DEG_GSE179661_HepG2; DEG_GSE274859_LPS_24h
error-prone translesion synthesis (GO:0042276)	3	DEG_GSE168797_Mock_CBD; DEG_GSE179661_HepG2; DEG_GSE274859_LPS_24h
Fatty acid degradation Homo sapiens hsa00071	3	DEG_GSE131565; DEG_GSE179661_HepG2; DEG_GSE179661_MHCC97H
fatty-acyl-CoA biosynthetic process (GO:0046949)	3	DEG_GSE131565; DEG_GSE179661_MHCC97H; DEG_GSE274859_LPS_24h
Fc gamma R-mediated phagocytosis Homo sapiens hsa04666	3	DEG_GSE168797_Mock_CBD; DEG_GSE261716_CBD0.2_2d; DEG_GSE274859_LPS_24h
FoxO signaling pathway Homo sapiens hsa04068	3	DEG_GSE261716_CBD0.2_2d; DEG_GSE272113_sCBD; DEG_GSE274859_LPS_24h
Fructose and mannose metabolism Homo sapiens hsa00051	3	DEG_GSE151512_24h; DEG_GSE179661_MHCC97H; DEG_GSE274859_LPS_24h
Glioma Homo sapiens hsa05214	3	DEG_GSE168797_SARS_CBD; DEG_GSE179661_MHCC97H; DEG_GSE274859_LPS_24h
gluconeogenesis (GO:0006094)	3	DEG_GSE179661_MHCC97H; DEG_GSE274435_DMSO_24h; DEG_GSE274859_LPS_24h
glycosaminoglycan biosynthetic process (GO:0006024)	3	DEG_GSE131565; DEG_GSE168797_Mock_CBD; DEG_GSE179661_MHCC97H
HIF-1 signaling pathway Homo sapiens hsa04066	3	DEG_GSE151512_12h; DEG_GSE151512_6h; DEG_GSE274859_LPS_24h
Influenza A Homo sapiens hsa05164	3	DEG_GSE152088; DEG_GSE201508_cGAMP; DEG_GSE261716_CBD0.2_2d
integrin-mediated signaling pathway (GO:0007229)	3	DEG_GSE131565; DEG_GSE179661_MHCC97H; DEG_GSE272113_sCBD
Measles Homo sapiens hsa05162	3	DEG_GSE152088; DEG_GSE201508_cGAMP; DEG_GSE261716_CBD0.2_2d
microtubule-based movement (GO:0007018)	3	DEG_GSE168797_Mock_CBD; DEG_GSE168797_SARS_CBD; DEG_GSE274859_LPS_24h
mitotic chromosome condensation (GO:0007076)	3	DEG_GSE168797_Mock_CBD; DEG_GSE168797_SARS_CBD; DEG_GSE274859_LPS_24h
mitotic recombination (GO:0006312)	3	DEG_GSE131565; DEG_GSE168797_Mock_CBD; DEG_GSE179661_HepG2
mitotic spindle organization (GO:0007052)	3	DEG_GSE168797_Mock_CBD; DEG_GSE168797_SARS_CBD; DEG_GSE274859_LPS_24h
mRNA processing (GO:0006397)	3	DEG_GSE151512_24h; DEG_GSE168797_Mock_CBD; DEG_GSE274859_LPS_24h
negative regulation of cell migration (GO:0030336)	3	DEG_GSE168797_Mock_CBD; DEG_GSE168797_SARS_CBD; DEG_GSE272113_sCBD
negative regulation of protein binding (GO:0032091)	3	DEG_GSE168797_Mock_CBD; DEG_GSE201508_cGAMP; DEG_GSE274859_LPS_24h
Notch signaling pathway Homo sapiens hsa04330	3	DEG_GSE261716_CBD10_28d; DEG_GSE272113_sCBD; DEG_GSE274859_LPS_24h
nuclear import (GO:0051170)	3	DEG_GSE131565; DEG_GSE151512_24h; DEG_GSE274859_LPS_24h
nucleobase-containing small molecule interconversion (GO:0015949)	3	DEG_GSE179661_HepG2; DEG_GSE179661_MHCC97H; DEG_GSE274859_LPS_24h
Oxytocin signaling pathway Homo sapiens hsa04921	3	DEG_GSE168797_Mock_CBD; DEG_GSE168797_SARS_CBD; DEG_GSE274859_LPS_24h
Peroxisome Homo sapiens hsa04146	3	DEG_GSE131565; DEG_GSE179661_HepG2; DEG_GSE179661_MHCC97H
platelet degranulation (GO:0002576)	3	DEG_GSE179661_MHCC97H; DEG_GSE272113_CBD; DEG_GSE272113_sCBD
positive regulation of endothelial cell migration (GO:0010595)	3	DEG_GSE261716_CBD0.2_2d; DEG_GSE272113_CBD; DEG_GSE272113_sCBD
positive regulation of epithelial to mesenchymal transition (GO:0010718)	3	DEG_GSE168797_Mock_CBD; DEG_GSE272113_CBD; DEG_GSE272113_sCBD
positive regulation of protein localization to Cajal body (GO:1904871)	3	DEG_GSE131565; DEG_GSE179661_MHCC97H; DEG_GSE274859_LPS_24h
positive regulation of telomerase RNA localization to Cajal body (GO:1904874)	3	DEG_GSE131565; DEG_GSE179661_MHCC97H; DEG_GSE274859_LPS_24h
positive regulation of telomere maintenance via telomerase (GO:0032212)	3	DEG_GSE131565; DEG_GSE152088; DEG_GSE274859_LPS_24h
positive regulation of type I interferon production (GO:0032481)	3	DEG_GSE131565; DEG_GSE152088; DEG_GSE274859_LPS_24h
Propanoate metabolism Homo sapiens hsa00640	3	DEG_GSE131565; DEG_GSE179661_HepG2; DEG_GSE179661_MHCC97H
Prostate cancer Homo sapiens hsa05215	3	DEG_GSE261716_CBD0.2_2d; DEG_GSE272113_sCBD; DEG_GSE274859_LPS_24h
protein localization to kinetochore (GO:0034501)	3	DEG_GSE168797_Mock_CBD; DEG_GSE168797_SARS_CBD; DEG_GSE179661_HepG2
protein ubiquitination involved in ubiquitin-dependent protein catabolic process (GO:0042787)	3	DEG_GSE151512_12h; DEG_GSE168797_Mock_CBD; DEG_GSE274859_LPS_24h
purine nucleobase biosynthetic process (GO:0009113)	3	DEG_GSE131565; DEG_GSE168797_Mock_CBD; DEG_GSE274859_LPS_24h
purine nucleotide biosynthetic process (GO:0006164)	3	DEG_GSE131565; DEG_GSE168797_Mock_CBD; DEG_GSE274859_LPS_24h
purine ribonucleoside monophosphate biosynthetic process (GO:0009168)	3	DEG_GSE131565; DEG_GSE168797_Mock_CBD; DEG_GSE274859_LPS_24h
regulation of cell migration (GO:0030334)	3	DEG_GSE168797_Mock_CBD; DEG_GSE261716_CBD0.2_2d; DEG_GSE272113_sCBD
regulation of DNA replication (GO:0006275)	3	DEG_GSE168797_Mock_CBD; DEG_GSE168797_SARS_CBD; DEG_GSE274859_LPS_24h
regulation of transcription from RNA polymerase II promoter (GO:0006357)	3	DEG_GSE151512_24h; DEG_GSE168797_Mock_CBD; DEG_GSE168797_SARS_CBD
resolution of meiotic recombination intermediates (GO:0000712)	3	DEG_GSE131565; DEG_GSE168797_Mock_CBD; DEG_GSE274859_LPS_24h
response to ionizing radiation (GO:0010212)	3	DEG_GSE131565; DEG_GSE168797_Mock_CBD; DEG_GSE179661_HepG2
response to virus (GO:0009615)	3	DEG_GSE131565; DEG_GSE152088; DEG_GSE201508_cGAMP
RNA polymerase Homo sapiens hsa03020	3	DEG_GSE131565; DEG_GSE179661_MHCC97H; DEG_GSE274859_LPS_24h
RNA secondary structure unwinding (GO:0010501)	3	DEG_GSE131565; DEG_GSE152088; DEG_GSE179661_MHCC97H
rRNA processing (GO:0006364)	3	DEG_GSE131565; DEG_GSE152088; DEG_GSE274859_LPS_24h
Signaling pathways regulating pluripotency of stem cells Homo sapiens hsa04550	3	DEG_GSE168797_Mock_CBD; DEG_GSE179661_MHCC97H; DEG_GSE261716_CBD0.2_2d
spliceosomal complex assembly (GO:0000245)	3	DEG_GSE131565; DEG_GSE151512_24h; DEG_GSE274859_LPS_24h
spliceosomal snRNP assembly (GO:0000387)	3	DEG_GSE131565; DEG_GSE151512_24h; DEG_GSE274859_LPS_24h
Terpenoid backbone biosynthesis Homo sapiens hsa00900	3	DEG_GSE179661_MHCC97H; DEG_GSE235310_LPS; DEG_GSE274859_LPS_24h
Tight junction Homo sapiens hsa04530	3	DEG_GSE168797_Mock_CBD; DEG_GSE272113_CBD; DEG_GSE272113_sCBD
Transcriptional misregulation in cancer Homo sapiens hsa05202	3	DEG_GSE168797_SARS_CBDV; DEG_GSE272113_sCBD; DEG_GSE274859_LPS_24h
tricarboxylic acid cycle (GO:0006099)	3	DEG_GSE131565; DEG_GSE168797_Mock_CBD; DEG_GSE272113_CBD
Ubiquitin mediated proteolysis Homo sapiens hsa04120	3	DEG_GSE179661_HepG2; DEG_GSE272113_sCBD; DEG_GSE274859_LPS_24h
ventricular septum morphogenesis (GO:0060412)	3	DEG_GSE151512_12h; DEG_GSE272113_CBD; DEG_GSE272113_sCBD
3'-UTR-mediated mRNA stabilization (GO:0070935)	2	DEG_GSE151512_24h; DEG_GSE274859_LPS_24h
ABC transporters Homo sapiens hsa02010	2	DEG_GSE179661_MHCC97H; DEG_GSE261716_CBD20_28d
actin filament organization (GO:0007015)	2	DEG_GSE272113_CBD; DEG_GSE272113_sCBD
Acute myeloid leukemia Homo sapiens hsa05221	2	DEG_GSE261716_CBD0.2_2d; DEG_GSE274859_LPS_24h
adherens junction organization (GO:0034332)	2	DEG_GSE168797_Mock_CBD; DEG_GSE272113_sCBD
Adipocytokine signaling pathway Homo sapiens hsa04920	2	DEG_GSE261716_CBD20_28d; DEG_GSE261716_CBD20_2d
aerobic respiration (GO:0009060)	2	DEG_GSE131565; DEG_GSE179661_HepG2
anaphase-promoting complex-dependent catabolic process (GO:0031145)	2	DEG_GSE131565; DEG_GSE274859_LPS_24h
Arginine and proline metabolism Homo sapiens hsa00330	2	DEG_GSE168797_Mock_CBD; DEG_GSE179661_MHCC97H
attachment of GPI anchor to protein (GO:0016255)	2	DEG_GSE131565; DEG_GSE179661_MHCC97H
attachment of mitotic spindle microtubules to kinetochore (GO:0051315)	2	DEG_GSE168797_Mock_CBD; DEG_GSE274859_LPS_24h
axon guidance (GO:0007411)	2	DEG_GSE272113_CBD; DEG_GSE272113_sCBD
B cell receptor signaling pathway Homo sapiens hsa04662	2	DEG_GSE261716_CBD0.2_2d; DEG_GSE274859_LPS_24h
Basal cell carcinoma Homo sapiens hsa05217	2	DEG_GSE168797_Mock_CBD; DEG_GSE272113_sCBD
base-excision repair (GO:0006284)	2	DEG_GSE131565; DEG_GSE274859_LPS_24h
Biosynthesis of amino acids Homo sapiens hsa01230	2	DEG_GSE179661_MHCC97H; DEG_GSE274859_LPS_24h
branched-chain amino acid catabolic process (GO:0009083)	2	DEG_GSE168797_Mock_CBD; DEG_GSE179661_HepG2
cAMP signaling pathway Homo sapiens hsa04024	2	DEG_GSE168797_Mock_CBD; DEG_GSE168797_SARS_CBDV
cardiac muscle contraction (GO:0060048)	2	DEG_GSE272113_CBD; DEG_GSE272113_sCBD
Cardiac muscle contraction Homo sapiens hsa04260	2	DEG_GSE179661_MHCC97H; DEG_GSE272113_CBD
cell cycle (GO:0007049)	2	DEG_GSE131565; DEG_GSE274859_LPS_24h
cell cycle checkpoint (GO:0000075)	2	DEG_GSE168797_Mock_CBD; DEG_GSE168797_SARS_CBD
cellular aldehyde metabolic process (GO:0006081)	2	DEG_GSE168797_Mock_CBD; DEG_GSE179661_MHCC97H
cellular protein modification process (GO:0006464)	2	DEG_GSE151512_24h; DEG_GSE272113_sCBD
cellular response to ionizing radiation (GO:0071479)	2	DEG_GSE151512_24h; DEG_GSE274859_LPS_24h
centriole replication (GO:0007099)	2	DEG_GSE168797_Mock_CBD; DEG_GSE168797_SARS_CBD
cGMP-PKG signaling pathway Homo sapiens hsa04022	2	DEG_GSE168797_Mock_CBD; DEG_GSE274859_LPS_24h
chemical synaptic transmission (GO:0007268)	2	DEG_GSE274435_DMSO_24h; DEG_GSE274435_EtOH_24h
Choline metabolism in cancer Homo sapiens hsa05231	2	DEG_GSE261716_CBD0.2_2d; DEG_GSE274859_LPS_24h
chromatin organization (GO:0006325)	2	DEG_GSE168797_Mock_CBD; DEG_GSE274859_LPS_24h
cilium assembly (GO:0060271)	2	DEG_GSE179661_HepG2; DEG_GSE272113_CBD
circadian regulation of gene expression (GO:0032922)	2	DEG_GSE168797_SARS_CBDV; DEG_GSE261716_CBD10_28d
collagen catabolic process (GO:0030574)	2	DEG_GSE131565; DEG_GSE272113_sCBD
Complement and coagulation cascades Homo sapiens hsa04610	2	DEG_GSE179661_HepG2; DEG_GSE179661_MHCC97H
creatine metabolic process (GO:0006600)	2	DEG_GSE272113_CBD; DEG_GSE272113_sCBD
Cysteine and methionine metabolism Homo sapiens hsa00270	2	DEG_GSE179661_HepG2; DEG_GSE179661_MHCC97H
Cytokine-cytokine receptor interaction Homo sapiens hsa04060	2	DEG_GSE168797_SARS_CBDV; DEG_GSE261716_CBD0.2_2d
cytokinesis (GO:0000910)	2	DEG_GSE168797_Mock_CBD; DEG_GSE168797_SARS_CBD
cytoskeleton-dependent intracellular transport (GO:0030705)	2	DEG_GSE168797_SARS_CBD; DEG_GSE274859_LPS_24h
DNA damage checkpoint (GO:0000077)	2	DEG_GSE152088; DEG_GSE168797_Mock_CBD
DNA duplex unwinding (GO:0032508)	2	DEG_GSE179661_HepG2; DEG_GSE274859_LPS_24h
DNA replication-dependent nucleosome assembly (GO:0006335)	2	DEG_GSE151512_24h; DEG_GSE274859_LPS_24h
DNA topological change (GO:0006265)	2	DEG_GSE168797_Mock_CBD; DEG_GSE274859_LPS_24h
Endocytosis Homo sapiens hsa04144	2	DEG_GSE168797_Mock_CBD; DEG_GSE261716_CBD0.2_2d
ephrin receptor signaling pathway (GO:0048013)	2	DEG_GSE168797_Mock_CBD; DEG_GSE179661_MHCC97H
epithelial to mesenchymal transition (GO:0001837)	2	DEG_GSE131565; DEG_GSE168797_Mock_CBD
epithelial to mesenchymal transition involved in endocardial cushion formation (GO:0003198)	2	DEG_GSE272113_CBD; DEG_GSE272113_sCBD
establishment of protein localization to plasma membrane (GO:0090002)	2	DEG_GSE168797_Mock_CBD; DEG_GSE261716_CBD0.2_28d
Estrogen signaling pathway Homo sapiens hsa04915	2	DEG_GSE179661_MHCC97H; DEG_GSE274859_LPS_24h
G2 DNA damage checkpoint (GO:0031572)	2	DEG_GSE168797_Mock_CBD; DEG_GSE168797_SARS_CBD
Galactose metabolism Homo sapiens hsa00052	2	DEG_GSE179661_MHCC97H; DEG_GSE261716_CBD20_28d
Glucagon signaling pathway Homo sapiens hsa04922	2	DEG_GSE261716_CBD20_28d; DEG_GSE272113_CBD
glycolytic process (GO:0006096)	2	DEG_GSE274435_DMSO_24h; DEG_GSE274859_LPS_24h
Glycosaminoglycan biosynthesis - heparan sulfate / heparin Homo sapiens hsa00534	2	DEG_GSE131565; DEG_GSE179661_MHCC97H
glycosaminoglycan metabolic process (GO:0030203)	2	DEG_GSE131565; DEG_GSE179661_MHCC97H
Glycosylphosphatidylinositol(GPI)-anchor biosynthesis Homo sapiens hsa00563	2	DEG_GSE131565; DEG_GSE179661_MHCC97H
Glyoxylate and dicarboxylate metabolism Homo sapiens hsa00630	2	DEG_GSE131565; DEG_GSE274859_LPS_24h
Inositol phosphate metabolism Homo sapiens hsa00562	2	DEG_GSE261716_CBD20_2d; DEG_GSE274859_LPS_24h
insulin receptor signaling pathway (GO:0008286)	2	DEG_GSE151512_6h; DEG_GSE272113_sCBD
Insulin resistance Homo sapiens hsa04931	2	DEG_GSE261716_CBD20_28d; DEG_GSE261716_CBD20_2d
Insulin secretion Homo sapiens hsa04911	2	DEG_GSE151512_6h; DEG_GSE274435_DMSO_24h
intracellular signal transduction (GO:0035556)	2	DEG_GSE168797_SARS_CBD; DEG_GSE274859_LPS_24h
intraciliary transport involved in cilium assembly (GO:0035735)	2	DEG_GSE179661_HepG2; DEG_GSE272113_CBD
Leishmaniasis Homo sapiens hsa05140	2	DEG_GSE201508_cGAMP; DEG_GSE274859_LPS_24h
Longevity regulating pathway - mammal Homo sapiens hsa04211	2	DEG_GSE261716_CBD20_28d; DEG_GSE261716_CBD20_2d
maturation of SSU-rRNA from tricistronic rRNA transcript (SSU-rRNA, 5.8S rRNA, LSU-rRNA) (GO:0000462)	2	DEG_GSE131565; DEG_GSE152088
microtubule bundle formation (GO:0001578)	2	DEG_GSE151512_6h; DEG_GSE274859_LPS_24h
mitochondrial translation (GO:0032543)	2	DEG_GSE131565; DEG_GSE179661_HepG2
Morphine addiction Homo sapiens hsa05032	2	DEG_GSE168797_Mock_CBD; DEG_GSE168797_SARS_CBD
muscle contraction (GO:0006936)	2	DEG_GSE272113_CBD; DEG_GSE272113_sCBD
muscle filament sliding (GO:0030049)	2	DEG_GSE272113_CBD; DEG_GSE272113_sCBD
muscle organ development (GO:0007517)	2	DEG_GSE272113_CBD; DEG_GSE272113_sCBD
N-Glycan biosynthesis Homo sapiens hsa00510	2	DEG_GSE179661_HepG2; DEG_GSE179661_MHCC97H
negative regulation of anoikis (GO:2000811)	2	DEG_GSE272113_CBD; DEG_GSE272113_sCBD
negative regulation of circadian rhythm (GO:0042754)	2	DEG_GSE168797_Mock_CBD; DEG_GSE168797_SARS_CBD
negative regulation of translation (GO:0017148)	2	DEG_GSE151512_24h; DEG_GSE179661_MHCC97H
negative regulation of ubiquitin-protein ligase activity involved in mitotic cell cycle (GO:0051436)	2	DEG_GSE131565; DEG_GSE151512_24h
negative regulation of viral genome replication (GO:0045071)	2	DEG_GSE131565; DEG_GSE201508_cGAMP
nervous system development (GO:0007399)	2	DEG_GSE151512_6h; DEG_GSE274435_DMSO_24h
neuronal stem cell population maintenance (GO:0097150)	2	DEG_GSE168797_SARS_CBD; DEG_GSE168797_SARS_CBDV
Neurotrophin signaling pathway Homo sapiens hsa04722	2	DEG_GSE151512_6h; DEG_GSE168797_Mock_CBDV
NF-kappa B signaling pathway Homo sapiens hsa04064	2	DEG_GSE168797_Mock_CBDV; DEG_GSE168797_SARS_CBDV
nuclear envelope organization (GO:0006998)	2	DEG_GSE168797_Mock_CBD; DEG_GSE274859_LPS_24h
nucleotide-excision repair (GO:0006289)	2	DEG_GSE168797_Mock_CBD; DEG_GSE179661_HepG2
odontogenesis (GO:0042476)	2	DEG_GSE272113_CBD; DEG_GSE272113_sCBD
osteoblast differentiation (GO:0001649)	2	DEG_GSE131565; DEG_GSE152088
Osteoclast differentiation Homo sapiens hsa04380	2	DEG_GSE201508_cGAMP; DEG_GSE261716_CBD0.2_2d
peptidyl-serine phosphorylation (GO:0018105)	2	DEG_GSE168797_SARS_CBD; DEG_GSE274859_LPS_24h
Phosphatidylinositol signaling system Homo sapiens hsa04070	2	DEG_GSE261716_CBD20_2d; DEG_GSE274859_LPS_24h
Phospholipase D signaling pathway Homo sapiens hsa04072	2	DEG_GSE272113_CBD; DEG_GSE272113_sCBD
positive regulation of actin filament polymerization (GO:0030838)	2	DEG_GSE272113_CBD; DEG_GSE272113_sCBD
positive regulation of angiogenesis (GO:0045766)	2	DEG_GSE168797_Mock_CBDV; DEG_GSE272113_sCBD
positive regulation of cell migration (GO:0030335)	2	DEG_GSE272113_CBD; DEG_GSE272113_sCBD
positive regulation of cytokinesis (GO:0032467)	2	DEG_GSE168797_Mock_CBD; DEG_GSE274859_LPS_24h
positive regulation of double-strand break repair (GO:2000781)	2	DEG_GSE131565; DEG_GSE168797_Mock_CBD
positive regulation of establishment of protein localization to telomere (GO:1904851)	2	DEG_GSE131565; DEG_GSE274859_LPS_24h
positive regulation of fibroblast proliferation (GO:0048146)	2	DEG_GSE131565; DEG_GSE272113_CBD
positive regulation of NF-kappaB transcription factor activity (GO:0051092)	2	DEG_GSE168797_Mock_CBDV; DEG_GSE201508_cGAMP
positive regulation of smooth muscle cell proliferation (GO:0048661)	2	DEG_GSE272113_CBD; DEG_GSE272113_sCBD
positive regulation of ubiquitin-protein ligase activity involved in regulation of mitotic cell cycle transition (GO:0051437)	2	DEG_GSE131565; DEG_GSE151512_24h
potassium ion transport (GO:0006813)	2	DEG_GSE274435_DMSO_24h; DEG_GSE274435_EtOH_24h
protein import into nucleus (GO:0006606)	2	DEG_GSE151512_24h; DEG_GSE168797_Mock_CBD
protein phosphorylation (GO:0006468)	2	DEG_GSE168797_SARS_CBD; DEG_GSE274859_LPS_24h
protein stabilization (GO:0050821)	2	DEG_GSE152088; DEG_GSE274859_LPS_24h
pulmonary valve morphogenesis (GO:0003184)	2	DEG_GSE272113_CBD; DEG_GSE272113_sCBD
reciprocal meiotic recombination (GO:0007131)	2	DEG_GSE179661_HepG2; DEG_GSE274859_LPS_24h
regulation of cyclin-dependent protein serine/threonine kinase activity (GO:0000079)	2	DEG_GSE151512_24h; DEG_GSE274859_LPS_24h
regulation of double-strand break repair via homologous recombination (GO:0010569)	2	DEG_GSE151512_24h; DEG_GSE274859_LPS_24h
regulation of G1/S transition of mitotic cell cycle (GO:2000045)	2	DEG_GSE272113_CBD; DEG_GSE274859_LPS_24h
regulation of heart rate (GO:0002027)	2	DEG_GSE272113_CBD; DEG_GSE272113_sCBD
respiratory electron transport chain (GO:0022904)	2	DEG_GSE179661_HepG2; DEG_GSE272113_CBD
response to cytokine (GO:0034097)	2	DEG_GSE168797_SARS_CBDV; DEG_GSE201508_cGAMP
response to interferon-alpha (GO:0035455)	2	DEG_GSE131565; DEG_GSE201508_cGAMP
response to interferon-beta (GO:0035456)	2	DEG_GSE131565; DEG_GSE201508_cGAMP
ribosomal large subunit assembly (GO:0000027)	2	DEG_GSE131565; DEG_GSE274859_LPS_24h
ribosomal large subunit biogenesis (GO:0042273)	2	DEG_GSE131565; DEG_GSE274859_LPS_24h
Ribosome biogenesis in eukaryotes Homo sapiens hsa03008	2	DEG_GSE131565; DEG_GSE152088
Ribosome Homo sapiens hsa03010	2	DEG_GSE131565; DEG_GSE272113_CBD
RNA splicing, via transesterification reactions (GO:0000375)	2	DEG_GSE151512_24h; DEG_GSE168797_Mock_CBD
sarcomere organization (GO:0045214)	2	DEG_GSE272113_CBD; DEG_GSE272113_sCBD
skeletal muscle contraction (GO:0003009)	2	DEG_GSE272113_CBD; DEG_GSE272113_sCBD
skeletal muscle tissue development (GO:0007519)	2	DEG_GSE272113_CBD; DEG_GSE272113_sCBD
skeletal system development (GO:0001501)	2	DEG_GSE131565; DEG_GSE272113_sCBD
snRNA transcription from RNA polymerase II promoter (GO:0042795)	2	DEG_GSE151512_12h; DEG_GSE151512_24h
Sphingolipid signaling pathway Homo sapiens hsa04071	2	DEG_GSE168797_Mock_CBD; DEG_GSE235310_LPS
spindle assembly (GO:0051225)	2	DEG_GSE168797_Mock_CBD; DEG_GSE274859_LPS_24h
sprouting angiogenesis (GO:0002040)	2	DEG_GSE168797_Mock_CBD; DEG_GSE272113_sCBD
striated muscle contraction (GO:0006941)	2	DEG_GSE272113_CBD; DEG_GSE272113_sCBD
substantia nigra development (GO:0021762)	2	DEG_GSE151512_24h; DEG_GSE168797_Mock_CBD
substrate adhesion-dependent cell spreading (GO:0034446)	2	DEG_GSE168797_SARS_CBD; DEG_GSE272113_sCBD
sympathetic nervous system development (GO:0048485)	2	DEG_GSE151512_12h; DEG_GSE151512_24h
TNF signaling pathway Homo sapiens hsa04668	2	DEG_GSE168797_SARS_CBDV; DEG_GSE235310_LPS
Toxoplasmosis Homo sapiens hsa05145	2	DEG_GSE179661_MHCC97H; DEG_GSE261716_CBD0.2_2d
transcription, DNA-templated (GO:0006351)	2	DEG_GSE151512_24h; DEG_GSE168797_Mock_CBD
translational initiation (GO:0006413)	2	DEG_GSE272113_CBD; DEG_GSE274859_LPS_24h
vascular endothelial growth factor receptor signaling pathway (GO:0048010)	2	DEG_GSE261716_CBD0.2_2d; DEG_GSE272113_sCBD
VEGF signaling pathway Homo sapiens hsa04370	2	DEG_GSE179661_MHCC97H; DEG_GSE274859_LPS_24h
7-methylguanosine mRNA capping (GO:0006370)	1	DEG_GSE131565
actin cytoskeleton organization (GO:0030036)	1	DEG_GSE168797_Mock_CBD
actin filament bundle assembly (GO:0051017)	1	DEG_GSE272113_sCBD
adherens junction assembly (GO:0034333)	1	DEG_GSE168797_Mock_CBD
Aldosterone synthesis and secretion Homo sapiens hsa04925	1	DEG_GSE274859_LPS_24h
alternative mRNA splicing, via spliceosome (GO:0000380)	1	DEG_GSE151512_24h
Amphetamine addiction Homo sapiens hsa05031	1	DEG_GSE168797_SARS_CBDV
Amyotrophic lateral sclerosis (ALS) Homo sapiens hsa05014	1	DEG_GSE201508_cGAMP
androgen receptor signaling pathway (GO:0030521)	1	DEG_GSE151512_24h
antigen processing and presentation of endogenous peptide antigen via MHC class I (GO:0019885)	1	DEG_GSE131565
apoptotic DNA fragmentation (GO:0006309)	1	DEG_GSE274859_LPS_24h
astral microtubule organization (GO:0030953)	1	DEG_GSE168797_SARS_CBD
atrioventricular valve morphogenesis (GO:0003181)	1	DEG_GSE272113_sCBD
attachment of spindle microtubules to kinetochore (GO:0008608)	1	DEG_GSE274859_LPS_24h
axon extension involved in axon guidance (GO:0048846)	1	DEG_GSE168797_SARS_CBD
axonogenesis (GO:0007409)	1	DEG_GSE272113_sCBD
Bile secretion Homo sapiens hsa04976	1	DEG_GSE179661_MHCC97H
biotin metabolic process (GO:0006768)	1	DEG_GSE179661_MHCC97H
blood vessel development (GO:0001568)	1	DEG_GSE272113_sCBD
BMP signaling pathway (GO:0030509)	1	DEG_GSE272113_sCBD
branching involved in blood vessel morphogenesis (GO:0001569)	1	DEG_GSE272113_sCBD
Butanoate metabolism Homo sapiens hsa00650	1	DEG_GSE179661_HepG2
Carbohydrate digestion and absorption Homo sapiens hsa04973	1	DEG_GSE274859_LPS_24h
carbohydrate metabolic process (GO:0005975)	1	DEG_GSE179661_MHCC97H
cardiac right ventricle morphogenesis (GO:0003215)	1	DEG_GSE131565
Cell adhesion molecules (CAMs) Homo sapiens hsa04514	1	DEG_GSE235310_Veh
cell migration (GO:0016477)	1	DEG_GSE168797_Mock_CBD
cell motility (GO:0048870)	1	DEG_GSE272113_sCBD
cell-matrix adhesion (GO:0007160)	1	DEG_GSE272113_sCBD
cellular protein complex localization (GO:0034629)	1	DEG_GSE168797_SARS_CBD
cellular respiration (GO:0045333)	1	DEG_GSE179661_MHCC97H
cellular response to fibroblast growth factor stimulus (GO:0044344)	1	DEG_GSE168797_SARS_CBDV
cellular response to gamma radiation (GO:0071480)	1	DEG_GSE274859_LPS_24h
cellular response to lipopolysaccharide (GO:0071222)	1	DEG_GSE168797_SARS_CBDV
cellular response to oxidative stress (GO:0034599)	1	DEG_GSE179661_MHCC97H
cellular response to starvation (GO:0009267)	1	DEG_GSE274859_LPS_24h
cellular response to UV (GO:0034644)	1	DEG_GSE274859_LPS_24h
cellular response to vascular endothelial growth factor stimulus (GO:0035924)	1	DEG_GSE272113_sCBD
centrosome localization (GO:0051642)	1	DEG_GSE168797_Mock_CBD
Chagas disease (American trypanosomiasis) Homo sapiens hsa05142	1	DEG_GSE179661_MHCC97H
Chemokine signaling pathway Homo sapiens hsa04062	1	DEG_GSE235310_LPS
cholesterol homeostasis (GO:0042632)	1	DEG_GSE179661_MHCC97H
Cholinergic synapse Homo sapiens hsa04725	1	DEG_GSE274859_LPS_24h
chromatin assembly (GO:0031497)	1	DEG_GSE168797_Mock_CBD
chromatin-mediated maintenance of transcription (GO:0048096)	1	DEG_GSE168797_SARS_CBD
chromosome organization (GO:0051276)	1	DEG_GSE151512_24h
Cocaine addiction Homo sapiens hsa05030	1	DEG_GSE168797_SARS_CBDV
cytoplasmic mRNA processing body assembly (GO:0033962)	1	DEG_GSE151512_24h
defense response to virus (GO:0051607)	1	DEG_GSE201508_cGAMP
dendritic cell differentiation (GO:0097028)	1	DEG_GSE201508_cGAMP
DNA metabolic process (GO:0006259)	1	DEG_GSE168797_Mock_CBD
DNA-dependent DNA replication (GO:0006261)	1	DEG_GSE274859_LPS_24h
DNA-templated transcription, initiation (GO:0006352)	1	DEG_GSE274859_LPS_24h
Dopaminergic synapse Homo sapiens hsa04728	1	DEG_GSE168797_Mock_CBD
Drug metabolism - cytochrome P450 Homo sapiens hsa00982	1	DEG_GSE179661_MHCC97H
embryonic digit morphogenesis (GO:0042733)	1	DEG_GSE131565
embryonic limb morphogenesis (GO:0030326)	1	DEG_GSE272113_sCBD
endochondral ossification (GO:0001958)	1	DEG_GSE272113_sCBD
Endocrine and other factor-regulated calcium reabsorption Homo sapiens hsa04961	1	DEG_GSE168797_Mock_CBD
endocytic recycling (GO:0032456)	1	DEG_GSE272113_sCBD
Endometrial cancer Homo sapiens hsa05213	1	DEG_GSE168797_Mock_CBD
entrainment of circadian clock by photoperiod (GO:0043153)	1	DEG_GSE168797_Mock_CBD
epidermal growth factor receptor signaling pathway (GO:0007173)	1	DEG_GSE272113_sCBD
Epithelial cell signaling in Helicobacter pylori infection Homo sapiens hsa05120	1	DEG_GSE179661_MHCC97H
Epstein-Barr virus infection Homo sapiens hsa05169	1	DEG_GSE274859_LPS_24h
ErbB signaling pathway Homo sapiens hsa04012	1	DEG_GSE274859_LPS_24h
establishment or maintenance of epithelial cell apical/basal polarity (GO:0045197)	1	DEG_GSE272113_sCBD
ethanol catabolic process (GO:0006068)	1	DEG_GSE179661_HepG2
ethanol oxidation (GO:0006069)	1	DEG_GSE179661_HepG2
extracellular matrix disassembly (GO:0022617)	1	DEG_GSE272113_sCBD
face morphogenesis (GO:0060325)	1	DEG_GSE272113_sCBD
fat cell differentiation (GO:0045444)	1	DEG_GSE272113_sCBD
Fc epsilon RI signaling pathway Homo sapiens hsa04664	1	DEG_GSE179661_MHCC97H
fibroblast growth factor receptor signaling pathway (GO:0008543)	1	DEG_GSE151512_24h
filopodium assembly (GO:0046847)	1	DEG_GSE274859_LPS_24h
Folate biosynthesis Homo sapiens hsa00790	1	DEG_GSE131565
folic acid metabolic process (GO:0046655)	1	DEG_GSE274859_LPS_24h
GABAergic synapse Homo sapiens hsa04727	1	DEG_GSE274435_DMSO_24h
galactose catabolic process (GO:0019388)	1	DEG_GSE179661_MHCC97H
Gastric acid secretion Homo sapiens hsa04971	1	DEG_GSE274859_LPS_24h
global genome nucleotide-excision repair (GO:0070911)	1	DEG_GSE179661_HepG2
glucose homeostasis (GO:0042593)	1	DEG_GSE261716_CBD20_28d
Glutamatergic synapse Homo sapiens hsa04724	1	DEG_GSE274435_DMSO_24h
Glutathione metabolism Homo sapiens hsa00480	1	DEG_GSE179661_MHCC97H
Glycine, serine and threonine metabolism Homo sapiens hsa00260	1	DEG_GSE179661_HepG2
glycosaminoglycan catabolic process (GO:0006027)	1	DEG_GSE179661_MHCC97H
Glycosaminoglycan degradation Homo sapiens hsa00531	1	DEG_GSE179661_MHCC97H
Glycosphingolipid biosynthesis - globo series Homo sapiens hsa00603	1	DEG_GSE179661_MHCC97H
GnRH signaling pathway Homo sapiens hsa04912	1	DEG_GSE179661_MHCC97H
heart development (GO:0007507)	1	DEG_GSE272113_sCBD
Hematopoietic cell lineage Homo sapiens hsa04640	1	DEG_GSE235310_Veh
heme biosynthetic process (GO:0006783)	1	DEG_GSE179661_HepG2
hemidesmosome assembly (GO:0031581)	1	DEG_GSE131565
hemopoiesis (GO:0030097)	1	DEG_GSE272113_sCBD
hepatocyte growth factor receptor signaling pathway (GO:0048012)	1	DEG_GSE168797_SARS_CBD
Herpes simplex infection Homo sapiens hsa05168	1	DEG_GSE201508_cGAMP
histone exchange (GO:0043486)	1	DEG_GSE151512_24h
histone H2B ubiquitination (GO:0033523)	1	DEG_GSE151512_24h
histone H3-K4 methylation (GO:0051568)	1	DEG_GSE168797_SARS_CBD
histone H3-K9 demethylation (GO:0033169)	1	DEG_GSE151512_24h
histone H4-K16 acetylation (GO:0043984)	1	DEG_GSE168797_SARS_CBD
histone methylation (GO:0016571)	1	DEG_GSE274859_LPS_24h
histone monoubiquitination (GO:0010390)	1	DEG_GSE151512_24h
homophilic cell adhesion via plasma membrane adhesion molecules (GO:0007156)	1	DEG_GSE168797_Mock_CBD
I-kappaB kinase/NF-kappaB signaling (GO:0007249)	1	DEG_GSE235310_LPS
Inflammatory mediator regulation of TRP channels Homo sapiens hsa04750	1	DEG_GSE179661_MHCC97H
inflammatory response (GO:0006954)	1	DEG_GSE201508_cGAMP
innate immune response (GO:0045087)	1	DEG_GSE201508_cGAMP
interferon-gamma-mediated signaling pathway (GO:0060333)	1	DEG_GSE201508_cGAMP
interphase microtubule nucleation by interphase microtubule organizing center (GO:0051415)	1	DEG_GSE168797_SARS_CBD
intrinsic apoptotic signaling pathway in response to DNA damage by p53 class mediator (GO:0042771)	1	DEG_GSE201508_cGAMP
intrinsic apoptotic signaling pathway in response to oxidative stress (GO:0008631)	1	DEG_GSE274859_LPS_24h
Jak-STAT signaling pathway Homo sapiens hsa04630	1	DEG_GSE261716_CBD0.2_2d
keratan sulfate biosynthetic process (GO:0018146)	1	DEG_GSE272113_sCBD
kidney development (GO:0001822)	1	DEG_GSE168797_Mock_CBD
kinetochore assembly (GO:0051382)	1	DEG_GSE274859_LPS_24h
Legionellosis Homo sapiens hsa05134	1	DEG_GSE168797_SARS_CBDV
Long-term potentiation Homo sapiens hsa04720	1	DEG_GSE274859_LPS_24h
Longevity regulating pathway - multiple species Homo sapiens hsa04213	1	DEG_GSE272113_sCBD
low-density lipoprotein particle clearance (GO:0034383)	1	DEG_GSE179661_MHCC97H
Lysosome Homo sapiens hsa04142	1	DEG_GSE179661_MHCC97H
Malaria Homo sapiens hsa05144	1	DEG_GSE272113_sCBD
MAPK cascade (GO:0000165)	1	DEG_GSE272113_CBD
maturation of LSU-rRNA (GO:0000470)	1	DEG_GSE131565
Melanogenesis Homo sapiens hsa04916	1	DEG_GSE168797_Mock_CBD
Melanoma Homo sapiens hsa05218	1	DEG_GSE274859_LPS_24h
membrane budding (GO:0006900)	1	DEG_GSE235310_LPS
membrane raft assembly (GO:0001765)	1	DEG_GSE168797_Mock_CBD
Metabolism of xenobiotics by cytochrome P450 Homo sapiens hsa00980	1	DEG_GSE179661_MHCC97H
microtubule cytoskeleton organization (GO:0000226)	1	DEG_GSE168797_SARS_CBD
microtubule nucleation (GO:0007020)	1	DEG_GSE168797_SARS_CBD
miRNA metabolic process (GO:0010586)	1	DEG_GSE274859_LPS_24h
mitochondrial electron transport, cytochrome c to oxygen (GO:0006123)	1	DEG_GSE131565
mitochondrial electron transport, ubiquinol to cytochrome c (GO:0006122)	1	DEG_GSE131565
mitochondrial respiratory chain complex III assembly (GO:0034551)	1	DEG_GSE131565
mitochondrial respiratory chain complex IV assembly (GO:0033617)	1	DEG_GSE131565
mitotic cell cycle checkpoint (GO:0007093)	1	DEG_GSE151512_12h
mitotic DNA replication checkpoint (GO:0033314)	1	DEG_GSE179661_HepG2
mitotic G2 DNA damage checkpoint (GO:0007095)	1	DEG_GSE179661_HepG2
mitotic spindle assembly checkpoint (GO:0007094)	1	DEG_GSE274859_LPS_24h
mitral valve morphogenesis (GO:0003183)	1	DEG_GSE168797_Mock_CBD
movement of cell or subcellular component (GO:0006928)	1	DEG_GSE274859_LPS_24h
mRNA splice site selection (GO:0006376)	1	DEG_GSE151512_24h
mTOR signaling pathway Homo sapiens hsa04150	1	DEG_GSE261716_CBD0.2_2d
MyD88-dependent toll-like receptor signaling pathway (GO:0002755)	1	DEG_GSE152088
myeloid cell differentiation (GO:0030099)	1	DEG_GSE168797_SARS_CBD
negative regulation of apoptotic process (GO:0043066)	1	DEG_GSE272113_sCBD
negative regulation of canonical Wnt signaling pathway (GO:0090090)	1	DEG_GSE272113_CBD
negative regulation of cell cycle (GO:0045786)	1	DEG_GSE168797_SARS_CBDV
negative regulation of cell cycle arrest (GO:0071157)	1	DEG_GSE151512_24h
negative regulation of cell growth (GO:0030308)	1	DEG_GSE274859_LPS_24h
negative regulation of cell-matrix adhesion (GO:0001953)	1	DEG_GSE274859_LPS_24h
negative regulation of defense response to virus (GO:0050687)	1	DEG_GSE168797_Mock_CBD
negative regulation of DNA damage response, signal transduction by p53 class mediator (GO:0043518)	1	DEG_GSE272113_sCBD
negative regulation of DNA recombination (GO:0045910)	1	DEG_GSE168797_Mock_CBD
negative regulation of endothelial cell apoptotic process (GO:2000352)	1	DEG_GSE168797_SARS_CBDV
negative regulation of ERK1 and ERK2 cascade (GO:0070373)	1	DEG_GSE179661_MHCC97H
negative regulation of fat cell differentiation (GO:0045599)	1	DEG_GSE274859_LPS_24h
negative regulation of gene expression (GO:0010629)	1	DEG_GSE272113_sCBD
negative regulation of interferon-gamma production (GO:0032689)	1	DEG_GSE131565
negative regulation of mRNA splicing, via spliceosome (GO:0048025)	1	DEG_GSE168797_Mock_CBD
negative regulation of myoblast differentiation (GO:0045662)	1	DEG_GSE272113_CBD
negative regulation of Notch signaling pathway (GO:0045746)	1	DEG_GSE201508_cGAMP
negative regulation of ossification (GO:0030279)	1	DEG_GSE168797_SARS_CBD
negative regulation of protein localization to cell surface (GO:2000009)	1	DEG_GSE272113_CBD
negative regulation of protein phosphorylation (GO:0001933)	1	DEG_GSE168797_Mock_CBD
negative regulation of stress fiber assembly (GO:0051497)	1	DEG_GSE272113_sCBD
negative regulation of type I interferon production (GO:0032480)	1	DEG_GSE201508_cGAMP
neuron projection development (GO:0031175)	1	DEG_GSE151512_12h
neurotransmitter secretion (GO:0007269)	1	DEG_GSE274435_DMSO_24h
Nicotinate and nicotinamide metabolism Homo sapiens hsa00760	1	DEG_GSE152088
NOD-like receptor signaling pathway Homo sapiens hsa04621	1	DEG_GSE201508_enthanol
Notch signaling pathway (GO:0007219)	1	DEG_GSE272113_sCBD
nuclear pore complex assembly (GO:0051292)	1	DEG_GSE152088
nuclear-transcribed mRNA catabolic process, nonsense-mediated decay (GO:0000184)	1	DEG_GSE272113_CBD
nucleocytoplasmic transport (GO:0006913)	1	DEG_GSE274859_LPS_24h
nucleosome disassembly (GO:0006337)	1	DEG_GSE151512_24h
nucleotide-excision repair, DNA duplex unwinding (GO:0000717)	1	DEG_GSE179661_HepG2
nucleotide-excision repair, DNA incision, 3'-to lesion (GO:0006295)	1	DEG_GSE179661_HepG2
nucleotide-excision repair, preincision complex assembly (GO:0006294)	1	DEG_GSE179661_HepG2
nucleotide-excision repair, preincision complex stabilization (GO:0006293)	1	DEG_GSE179661_HepG2
One carbon pool by folate Homo sapiens hsa00670	1	DEG_GSE274859_LPS_24h
Other glycan degradation Homo sapiens hsa00511	1	DEG_GSE179661_MHCC97H
Other types of O-glycan biosynthesis Homo sapiens hsa00514	1	DEG_GSE274859_LPS_24h
outflow tract morphogenesis (GO:0003151)	1	DEG_GSE272113_sCBD
oxidation-reduction process (GO:0055114)	1	DEG_GSE179661_MHCC97H
Pentose and glucuronate interconversions Homo sapiens hsa00040	1	DEG_GSE179661_MHCC97H
peptidyl-tyrosine phosphorylation (GO:0018108)	1	DEG_GSE272113_CBD
peroxisome organization (GO:0007031)	1	DEG_GSE179661_MHCC97H
Pertussis Homo sapiens hsa05133	1	DEG_GSE201508_enthanol
pharyngeal arch artery morphogenesis (GO:0061626)	1	DEG_GSE168797_Mock_CBD
Phenylalanine metabolism Homo sapiens hsa00360	1	DEG_GSE179661_MHCC97H
phosphorylation (GO:0016310)	1	DEG_GSE274859_LPS_24h
plasminogen activation (GO:0031639)	1	DEG_GSE179661_MHCC97H
Platelet activation Homo sapiens hsa04611	1	DEG_GSE179661_MHCC97H
platelet-derived growth factor receptor signaling pathway (GO:0048008)	1	DEG_GSE272113_sCBD
Porphyrin and chlorophyll metabolism Homo sapiens hsa00860	1	DEG_GSE179661_MHCC97H
positive regulation of basement membrane assembly involved in embryonic body morphogenesis (GO:1904261)	1	DEG_GSE168797_SARS_CBD
positive regulation of blood vessel endothelial cell migration (GO:0043536)	1	DEG_GSE272113_sCBD
positive regulation of bone mineralization (GO:0030501)	1	DEG_GSE131565
positive regulation of cell cycle (GO:0045787)	1	DEG_GSE151512_12h
positive regulation of cell cycle arrest (GO:0071158)	1	DEG_GSE272113_CBD
positive regulation of cellular metabolic process (GO:0031325)	1	DEG_GSE179661_MHCC97H
positive regulation of cellular protein catabolic process (GO:1903364)	1	DEG_GSE168797_Mock_CBD
positive regulation of collagen biosynthetic process (GO:0032967)	1	DEG_GSE272113_sCBD
positive regulation of epithelial cell migration (GO:0010634)	1	DEG_GSE168797_Mock_CBD
positive regulation of G1/S transition of mitotic cell cycle (GO:1900087)	1	DEG_GSE274859_LPS_24h
positive regulation of gene expression (GO:0010628)	1	DEG_GSE274859_LPS_24h
positive regulation of gene expression, epigenetic (GO:0045815)	1	DEG_GSE274859_LPS_24h
positive regulation of glycogen biosynthetic process (GO:0045725)	1	DEG_GSE272113_sCBD
positive regulation of I-kappaB kinase/NF-kappaB signaling (GO:0043123)	1	DEG_GSE272113_sCBD
positive regulation of interferon-beta production (GO:0032728)	1	DEG_GSE152088
positive regulation of intracellular estrogen receptor signaling pathway (GO:0033148)	1	DEG_GSE179661_MHCC97H
positive regulation of lamellipodium assembly (GO:0010592)	1	DEG_GSE235310_LPS
positive regulation of microtubule polymerization (GO:0031116)	1	DEG_GSE272113_sCBD
positive regulation of mitochondrial translation (GO:0070131)	1	DEG_GSE131565
positive regulation of mitotic cell cycle spindle assembly checkpoint (GO:0090267)	1	DEG_GSE131565
positive regulation of mRNA 3'-end processing (GO:0031442)	1	DEG_GSE151512_24h
positive regulation of mRNA splicing, via spliceosome (GO:0048026)	1	DEG_GSE151512_24h
positive regulation of muscle cell differentiation (GO:0051149)	1	DEG_GSE272113_sCBD
positive regulation of myoblast differentiation (GO:0045663)	1	DEG_GSE272113_sCBD
positive regulation of nuclear-transcribed mRNA poly(A) tail shortening (GO:0060213)	1	DEG_GSE168797_SARS_CBDV
positive regulation of ossification (GO:0045778)	1	DEG_GSE131565
positive regulation of osteoblast differentiation (GO:0045669)	1	DEG_GSE272113_sCBD
positive regulation of peptidyl-tyrosine phosphorylation (GO:0050731)	1	DEG_GSE272113_sCBD
positive regulation of phosphatidylinositol 3-kinase signaling (GO:0014068)	1	DEG_GSE272113_sCBD
positive regulation of protein insertion into mitochondrial membrane involved in apoptotic signaling pathway (GO:1900740)	1	DEG_GSE151512_12h
positive regulation of protein kinase activity (GO:0045860)	1	DEG_GSE274859_LPS_24h
positive regulation of protein targeting to membrane (GO:0090314)	1	DEG_GSE272113_sCBD
positive regulation of protein ubiquitination (GO:0031398)	1	DEG_GSE168797_Mock_CBD
positive regulation of reactive oxygen species metabolic process (GO:2000379)	1	DEG_GSE272113_sCBD
positive regulation of receptor biosynthetic process (GO:0010870)	1	DEG_GSE168797_Mock_CBD
positive regulation of Rho protein signal transduction (GO:0035025)	1	DEG_GSE272113_sCBD
positive regulation of stress-activated MAPK cascade (GO:0032874)	1	DEG_GSE272113_sCBD
positive regulation of telomerase activity (GO:0051973)	1	DEG_GSE274859_LPS_24h
positive regulation of transcription elongation from RNA polymerase II promoter (GO:0032968)	1	DEG_GSE151512_24h
positive regulation of transcription from RNA polymerase III promoter (GO:0045945)	1	DEG_GSE131565
positive regulation of translational initiation (GO:0045948)	1	DEG_GSE151512_24h
positive regulation of ubiquitin protein ligase activity (GO:1904668)	1	DEG_GSE274859_LPS_24h
positive regulation of viral transcription (GO:0050434)	1	DEG_GSE151512_24h
positive regulation of Wnt signaling pathway (GO:0030177)	1	DEG_GSE272113_sCBD
Primary immunodeficiency Homo sapiens hsa05340	1	DEG_GSE235310_Veh
Prion diseases Homo sapiens hsa05020	1	DEG_GSE272113_CBD
Prolactin signaling pathway Homo sapiens hsa04917	1	DEG_GSE261716_CBD0.2_2d
proteasome-mediated ubiquitin-dependent protein catabolic process (GO:0043161)	1	DEG_GSE151512_24h
protein autophosphorylation (GO:0046777)	1	DEG_GSE274859_LPS_24h
protein complex assembly (GO:0006461)	1	DEG_GSE272113_sCBD
protein dephosphorylation (GO:0006470)	1	DEG_GSE274859_LPS_24h
protein deubiquitination (GO:0016579)	1	DEG_GSE274859_LPS_24h
protein export from nucleus (GO:0006611)	1	DEG_GSE274859_LPS_24h
protein K11-linked ubiquitination (GO:0070979)	1	DEG_GSE274859_LPS_24h
protein localization to centrosome (GO:0071539)	1	DEG_GSE179661_HepG2
Protein processing in endoplasmic reticulum Homo sapiens hsa04141	1	DEG_GSE151512_24h
Proximal tubule bicarbonate reclamation Homo sapiens hsa04964	1	DEG_GSE274859_LPS_24h
pyruvate metabolic process (GO:0006090)	1	DEG_GSE168797_Mock_CBD
Ras protein signal transduction (GO:0007265)	1	DEG_GSE274859_LPS_24h
Ras signaling pathway Homo sapiens hsa04014	1	DEG_GSE274859_LPS_24h
reactive oxygen species metabolic process (GO:0072593)	1	DEG_GSE272113_CBD
regulation of actin cytoskeleton organization (GO:0032956)	1	DEG_GSE168797_Mock_CBD
regulation of alternative mRNA splicing, via spliceosome (GO:0000381)	1	DEG_GSE151512_24h
regulation of apoptotic process (GO:0042981)	1	DEG_GSE272113_CBD
regulation of ATPase activity (GO:0043462)	1	DEG_GSE272113_sCBD
regulation of axonogenesis (GO:0050770)	1	DEG_GSE272113_sCBD
regulation of canonical Wnt signaling pathway (GO:0060828)	1	DEG_GSE274859_LPS_24h
regulation of cell proliferation (GO:0042127)	1	DEG_GSE235310_LPS
regulation of chromosome segregation (GO:0051983)	1	DEG_GSE151512_12h
regulation of cytoskeleton organization (GO:0051493)	1	DEG_GSE272113_sCBD
regulation of gene expression, epigenetic (GO:0040029)	1	DEG_GSE274859_LPS_24h
regulation of GTPase activity (GO:0043087)	1	DEG_GSE168797_Mock_CBD
regulation of insulin secretion involved in cellular response to glucose stimulus (GO:0061178)	1	DEG_GSE168797_SARS_CBD
regulation of keratinocyte differentiation (GO:0045616)	1	DEG_GSE235310_LPS
regulation of lamellipodium assembly (GO:0010591)	1	DEG_GSE274859_LPS_24h
regulation of lipid metabolic process (GO:0019216)	1	DEG_GSE168797_Mock_CBDV
regulation of macroautophagy (GO:0016241)	1	DEG_GSE151512_24h
regulation of mitotic cell cycle (GO:0007346)	1	DEG_GSE168797_Mock_CBD
regulation of mRNA splicing, via spliceosome (GO:0048024)	1	DEG_GSE151512_24h
regulation of neuron apoptotic process (GO:0043523)	1	DEG_GSE168797_Mock_CBD
regulation of protein phosphorylation (GO:0001932)	1	DEG_GSE272113_CBD
regulation of stress fiber assembly (GO:0051492)	1	DEG_GSE274859_LPS_24h
regulation of synaptic plasticity (GO:0048167)	1	DEG_GSE151512_12h
regulation of transcription from RNA polymerase I promoter (GO:0006356)	1	DEG_GSE151512_24h
regulation of transcription from RNA polymerase II promoter in response to hypoxia (GO:0061418)	1	DEG_GSE151512_24h
regulation of transcription, DNA-templated (GO:0006355)	1	DEG_GSE168797_SARS_CBDV
regulation of translation (GO:0006417)	1	DEG_GSE151512_12h
release of cytochrome c from mitochondria (GO:0001836)	1	DEG_GSE201508_cGAMP
respiratory chain complex IV assembly (GO:0008535)	1	DEG_GSE179661_MHCC97H
response to calcium ion (GO:0051592)	1	DEG_GSE179661_MHCC97H
response to lipopolysaccharide (GO:0032496)	1	DEG_GSE235310_LPS
response to unfolded protein (GO:0006986)	1	DEG_GSE152088
retrograde protein transport, ER to cytosol (GO:0030970)	1	DEG_GSE151512_24h
Rheumatoid arthritis Homo sapiens hsa05323	1	DEG_GSE168797_SARS_CBDV
RNA degradation Homo sapiens hsa03018	1	DEG_GSE274859_LPS_24h
Salmonella infection Homo sapiens hsa05132	1	DEG_GSE235310_LPS
Selenocompound metabolism Homo sapiens hsa00450	1	DEG_GSE179661_MHCC97H
semaphorin-plexin signaling pathway (GO:0071526)	1	DEG_GSE272113_sCBD
Shigellosis Homo sapiens hsa05131	1	DEG_GSE235310_LPS
Sphingolipid metabolism Homo sapiens hsa00600	1	DEG_GSE168797_Mock_CBDV
spliceosomal tri-snRNP complex assembly (GO:0000244)	1	DEG_GSE201508_cGAMP
SRP-dependent cotranslational protein targeting to membrane (GO:0006614)	1	DEG_GSE272113_CBD
sterol biosynthetic process (GO:0016126)	1	DEG_GSE274859_LPS_24h
strand invasion (GO:0042148)	1	DEG_GSE168797_Mock_CBD
sulfation (GO:0051923)	1	DEG_GSE179661_HepG2
Sulfur relay system Homo sapiens hsa04122	1	DEG_GSE168797_Mock_CBD
sympathetic ganglion development (GO:0061549)	1	DEG_GSE151512_12h
Synaptic vesicle cycle Homo sapiens hsa04721	1	DEG_GSE274435_DMSO_24h
T cell activation (GO:0042110)	1	DEG_GSE235310_LPS
T cell costimulation (GO:0031295)	1	DEG_GSE235310_LPS
t-circle formation (GO:0090656)	1	DEG_GSE179661_HepG2
telomere maintenance via telomerase (GO:0007004)	1	DEG_GSE274859_LPS_24h
termination of RNA polymerase I transcription (GO:0006363)	1	DEG_GSE131565
TGF-beta signaling pathway Homo sapiens hsa04350	1	DEG_GSE168797_Mock_CBD
Toll-like receptor signaling pathway Homo sapiens hsa04620	1	DEG_GSE261716_CBD0.2_2d
TOR signaling (GO:0031929)	1	DEG_GSE274859_LPS_24h
transcription elongation from RNA polymerase I promoter (GO:0006362)	1	DEG_GSE131565
transcription elongation from RNA polymerase II promoter (GO:0006368)	1	DEG_GSE151512_24h
transcription from RNA polymerase II promoter (GO:0006366)	1	DEG_GSE151512_24h
transcription initiation from RNA polymerase I promoter (GO:0006361)	1	DEG_GSE131565
transcription initiation from RNA polymerase II promoter (GO:0006367)	1	DEG_GSE168797_SARS_CBD
transforming growth factor beta receptor signaling pathway (GO:0007179)	1	DEG_GSE272113_sCBD
tRNA modification (GO:0006400)	1	DEG_GSE131565
Tryptophan metabolism Homo sapiens hsa00380	1	DEG_GSE179661_MHCC97H
Tuberculosis Homo sapiens hsa05152	1	DEG_GSE261716_CBD0.2_2d
type I interferon signaling pathway (GO:0060337)	1	DEG_GSE201508_cGAMP
Vasopressin-regulated water reabsorption Homo sapiens hsa04962	1	DEG_GSE272113_CBD
vesicle organization (GO:0016050)	1	DEG_GSE235310_LPS
Vibrio cholerae infection Homo sapiens hsa05110	1	DEG_GSE179661_MHCC97H
Viral carcinogenesis Homo sapiens hsa05203	1	DEG_GSE274859_LPS_24h
viral mRNA export from host cell nucleus (GO:0046784)	1	DEG_GSE168797_Mock_CBD
Viral myocarditis Homo sapiens hsa05416	1	DEG_GSE235310_LPS
viral transcription (GO:0019083)	1	DEG_GSE274859_LPS_24h
Vitamin digestion and absorption Homo sapiens hsa04977	1	DEG_GSE179661_MHCC97H
Wnt signaling pathway Homo sapiens hsa04310	1	DEG_GSE272113_sCBD
xenobiotic catabolic process (GO:0042178)	1	DEG_GSE179661_MHCC97H
