# Supplementary material for: Comparative analysis of 105 datasets across species and tissues reveals differential transcriptomic responses to cannabinoids THC and CBD
Source: J Cannabis Res. 2025 Dec 16;8:13. doi: 10.1186/s42238-025-00361-0 (PMC12821297; doi:10.1186/s42238-025-00361-0)
Supplement: Supplementary file 1 — Supplementary Material 1: Supplement Table 1. Summary of publicly available cannabis-related transcriptomic datasets. Supplement Table 2. Summary of cannabis-related and reference transcriptomic datasets. Supplement Table 3. Summary of number of DEGs in each dataset. Supplement Table 4. Multi-way ANOVA of chemical and experimental factors on DEG counts. Supplement Table 5. THC Cluster 1 cluster-level DEG summary. Supplement Table 6. THC Cluster 2 cluster-level DEG summary. Supplement Table 7. CBD Cluster 1 cluster-level DEG summary. Supplement Table 8. CBD Cluster 4 cluster-level DEG summary. Supplement Table 9. CBD Cluster 2 cluster-level DEG summary. Supplement Table 10. CBD Cluster 3 cluster-level DEG summary. Supplement Table 11. Frequency of DEGs across CBD datasets. Supplement Table 12. Frequency of DEGs across THC datasets. Supplement Table 13. Frequency of pathways across THC datasets. Supplement Table 14. Frequency of pathways across CBD datasets. Supplement Table 15. p-value aggregated meta-DEGs across THC and CBD datasets. Supplement Table 16. ECS-associated genes and reference sources. Supplement Table 17. Fisher’s exact tests results between DEG lists and ECS-associated genes. Supplement Table 18. Key driver analysis results for THC and CBD datasets. [file 42238_2025_361_MOESM1_ESM.zip › Supplement Table 15.xlsx]

## Sheet: THC
Name	Score
ZNF544	7.93039e-09
ZNF442	5.37327e-08
FOSB	2.44211e-07
ZNF720	6.14155e-07
FOS	6.45356e-07
ZNF300	8.55583e-07
VWF	1.96485e-06
ZNF699	2.53142e-06
CDKN1A	3.61694e-06
COL1A2	4.4853e-06
VEGFA	4.77297e-06
SLC7A11	6.09023e-06
EGR2	1.22361e-05
GJB2	1.49405e-05
NR4A3	1.786e-05
EYA2	1.79043e-05
KEL	1.87343e-05
LY6G6E	1.87662e-05
EGR1	2.3297e-05
SHC3	2.49636e-05
DPM1	2.56838e-05
MGP	2.67298e-05
OGN	2.682e-05
CACNG3	3.11775e-05
AQP1	3.64558e-05
TTN	4.2285e-05
RND3	5.28547e-05
FBLN1	5.42525e-05
SLC25A34	5.541e-05
PCOLCE	6.182e-05
OCIAD2	7.02099e-05
GCK	7.22358e-05
ZNF595	7.69594e-05
ZNF570	8.89454e-05
HSPA1B	8.94409e-05
TOB2	0.000113732
LBP	0.000123639
IGSF9B	0.00012757
CCDC85B	0.000131681
BHLHE40	0.000135506
CPED1	0.000141817
HEMGN	0.000142741
PLIN2	0.000143603
FOLR1	0.000189958
MALT1	0.000203164
CFD	0.00020398
XRCC2	0.000204078
SLC13A4	0.000218805
EFCAB13	0.000220141
ARHGAP33	0.0002214
GREB1	0.000264025
CACNB4	0.000265662
AEBP1	0.000289843
FABP7	0.000313235
HSPE1-MOB4	0.00032113
WFIKKN2	0.000325765
CARNS1	0.000327844
IFIT1	0.000346038
FLNC	0.000352901
KBTBD11-OT1	0.000374652
ZNF510	0.000375453
CPNE4	0.000404617
HLA-DRB1	0.000425217
RPL36A-HNRNPH2	0.000428174
ITPKB	0.000433568
H1F0	0.0004601
PODXL	0.000460899
RXFP1	0.000518111
DOK5	0.000519884
ALOX15	0.000528988
CFB	0.000529124
TENM2	0.000534467
SNRPD3	0.000553251
CALD1	0.000563152
ZNF592	0.00056433
SPDYE9	0.000588739
NPAS4	0.000617243
GPAT3	0.000643709
GJB6	0.000759984
MYO7A	0.000798686
CLDN2	0.000806811
CLIC5	0.000895909
SREBF1	0.000909588
DYSF	0.000957305
BAZ1A	0.000966099
COBL	0.000989791
SGK1	0.000991549
ID3	0.00100888
A2M	0.00103785
CALB1	0.00105971
DDIT4L	0.00108316
NFATC1	0.00109611
FMOD	0.0010988
ATF5	0.00113964
SFRP1	0.00120297
AHNAK	0.00122007
PLK4	0.00122212
CFAP298-TCP10L	0.001231
TRIB1	0.00123159
RPL15	0.00123825
CCND2	0.00125023
SEMA7A	0.00125589
NPSR1	0.00125592
IER3	0.00125604
STRA6	0.00128849
NRP2	0.00129613
NCAN	0.00131366
LRRC51	0.00133804
ZNF254	0.00137199
RELN	0.00138007
SERPING1	0.00143237
PLIN4	0.00149739
TINAGL1	0.00157459
CEBPD	0.00158893
BTBD18	0.00162901
TDRD6	0.00164614
MNS1	0.00165727
CNP	0.0017439
PAXX	0.00175484
GRM2	0.00177515
ZNF136	0.00178937
JUN	0.00180552
CCDC88C	0.00180611
PKHD1L1	0.0018081
FXYD5	0.00181322
SLC4A5	0.00181716
LMO7	0.00182441
UCP2	0.00183359
OR8S1	0.00187433
ITIH3	0.00189849
SEMA3B	0.00191401
RNA5-8SP6	0.00203383
PPP1R3A	0.00206639
SLC27A5	0.00207965
FAM180A	0.0020882
FGF12	0.00216488
SMOC2	0.00218663
ADIRF	0.00235496
NRN1	0.00235728
PREX1	0.00241278
SLC4A1	0.00253285
PTPRB	0.00253328
IFIT3	0.00255564
ZNF430	0.00262256
H2AFX	0.00264968
RASGEF1C	0.00269508
CNTN6	0.0026995
HEBP1	0.0027407
HLA-DQA1	0.00274189
PRLR	0.00276368
AKR7A3	0.00277498
DDIT3	0.0028087
ENC1	0.00281725
WDR34	0.00283259
CHD7	0.0029074
RSPH1	0.00296557
CLN8	0.00302518
COL3A1	0.00304861
PABPC4L	0.00305375
KLK6	0.00324778
RNF43	0.00328688
MUC5B	0.00331835
MRC1	0.00332447
BMP6	0.0033937
SLC25A39P1	0.00347891
GET1-SH3BGR	0.00358596
PEG3	0.00365062
IER5	0.00368253
ZNF81	0.00374652
CEP97	0.00375077
CPXM2	0.00376442
ALAS2	0.00378841
CYP4F25P	0.00385356
PLAC9	0.00390329
SLC2A13	0.00392023
NOS1AP	0.00393202
TMEM229B	0.00400705
ANK1	0.00401068
INMT	0.00407719
TRPM3	0.00416383
CACNA1I	0.00417529
CKMT1B	0.00428174
OMD	0.00434453
ALDH1A2	0.00451811
C4B	0.00454871
ST8SIA6	0.00478005
SLC22A6	0.00484904
CDH12P2	0.00487048
CHEK1	0.00492328
ZNF485	0.004924
DLGAP2	0.00493336
DOCK8	0.00498888
CUX2	0.00510109
HERPUD1	0.00510226
SLC38A2	0.00514451
DNAH17	0.00515228
ARMCX5-GPRASP2	0.00519161
RPS5	0.00519359
RBP1	0.00520096
CD93	0.00522004
PERP	0.00522901
DUTP6	0.00524513
NEUROG1	0.00527215
DNMT3L	0.00531962
MFAP3L	0.00544803
ZNF385C	0.00561236
COTL1	0.00569923
PID1	0.0057193
FOSL2	0.00572238
OR51J1	0.00573418
ARHGEF37	0.00581562
DCLK1	0.00584542
ADGRL3	0.00585466
SIK1B	0.0058548
BGN	0.00586502
RASGEF1B	0.00587774
SCML4	0.00595331
CXXC4	0.00595623
LAMC3	0.0059563
C12orf60	0.00601437
TFAP2B	0.00607152
NRIP3	0.00609136
TUBB6	0.00617756
ZNRD1ASP	0.00622412
ADGRF5	0.00625897
FAM90A20P	0.00626204
PSD2	0.00636089
OLFM3	0.00644142
LCORL	0.00647766
FXYD6	0.00655872
RESF1	0.0065593
CCDC178	0.00661489
KCNV1	0.00669254
CDH9	0.00671995
BOLA2P2	0.00674374
ZNF816	0.00675413
KIFC3	0.00682171
TESC	0.00689294
ZNF134	0.00701135
CHD2	0.00712931
TH	0.00713504
BFSP2	0.00714927
CD74	0.00720603
DUSP14	0.00720833
CREG1	0.00724472
TNS1	0.00736273
TTC23L	0.007386
GPD1	0.007446
RHOQP1	0.00749304
HBG2	0.00754656
IFRD2	0.00771301
SLC6A20	0.00773389
CYP1B1	0.00777772
BTBD8	0.00784097
ZNF234	0.00786675
H3C13	0.00802826
NUMA1	0.00804084
FGFR3	0.00807468
CEP162	0.00812976
C19orf57	0.00814305
CHRM4	0.00815788
UPK3B	0.00818882
GDF9	0.00820821
RRP12	0.00832951
EGFR	0.00849034
IGF2	0.00856313
IGFBP4	0.00857626
SLC6A13	0.00865507
GOLGA8O	0.00867052
ANKRD36	0.00872404
PXDN	0.00879187
PCP2	0.00882491
KIF17	0.0088412
COX6A2	0.00887733
LRRC10B	0.00891728
MMP17	0.00897728
UNC80	0.0089815
LFNG	0.00901107
CRABP1	0.00904154
SEC1P	0.00931278
UNC79	0.00931454
GH1	0.00938088
PLXND1	0.00950919
KLF2	0.00951849
NFKBIA	0.00952253
RGS16	0.00960554
MIDEAS	0.00963391
SRL	0.00978692
FMNL1	0.00979033
RGPD5	0.00979448
HYAL1	0.00984034
WNT7B	0.00989276
TUBB8B	0.00990152
FRMPD2	0.00996491
ACTBP7	0.0100086
SETD1B	0.0100209
MAN2A2	0.0100737
KIAA0586	0.010185
PLP1	0.010208
H2BC6	0.0103297
KCNG2	0.010339
UBE2FP1	0.0103832
MTCO1P12	0.0105438
TRAF3IP3	0.0105604
L1CAM	0.0105712
BORCS8-MEF2B	0.0106508
SLC37A2	0.0107194
AFAP1L1	0.0107199
CRACDL	0.0107579
PLN	0.010825
CYMP	0.0108649
PPM1AP1	0.010972
TRAF3	0.0110713
GPHA2	0.0110949
SLC2A5	0.0110963
TIGD6	0.0111325
SMIM18	0.0111514
GFAP	0.0111641
ZNF91	0.0112166
CLDN11	0.0112182
ACAT2	0.0112723
ELFN1	0.0113406
COLEC12	0.0113415
MOV10L1	0.01135
RIPOR3	0.0114258
CHST15	0.0114908
UTRN	0.0116409
TLR8	0.0116523
TRIM58	0.0117343
ELN	0.0117657
RNASEK-C17orf49	0.0117748
CARD18	0.0118818
ZNF782	0.0119353
PTP4A3	0.0120089
ZNF285BP	0.0120424
KLF10	0.0120876
MAN2B2	0.0121208
TEK	0.0121991
ZC3H11B	0.012203
JUNB	0.0122217
ZNF322P1	0.0122565
ENDOU	0.0123109
WNT5A	0.0123502
REELD1	0.0123635
MOB3A	0.0124071
RAB3IL1	0.0124562
GABRE	0.0124584
SPDYE2	0.0124706
CACNA1B	0.0125062
ISCA1	0.0125082
GFI1	0.0125241
SNCA	0.0125551
RPL9P2	0.0126311
FBXO40	0.0127405
HTR1B	0.0129248
FST	0.0129933
ARL4AP4	0.0130593
CSAD	0.0130666
PATJ	0.0131249
MTMR8	0.0131663
DDIT4	0.0133074
DPY19L3	0.0133176
ENPP2	0.0133362
RPS27	0.0134466
SELENOV	0.013488
ADA2	0.013541
VIM	0.0135454
CYP2C19	0.0136305
NFE2L2	0.0137318
DDN	0.0138052
NSA2P5	0.0138086
CD209	0.0138163
ZNF114	0.0138621
CTAGE7P	0.0139156
EGR4	0.013948
EGR3	0.0139614
TCAF2P1	0.0139692
AGT	0.0139897
FUS	0.0139965
MFSD3	0.0140878
MDFIC2	0.0142146
TFCP2L1	0.0142262
HMGN1P8	0.0143438
MUC19	0.0144509
STOM	0.014474
NSA2	0.0144965
ATP5MF-PTCD1	0.0145579
ADRA1A	0.0145845
LBR	0.0146292
DNAH14	0.0146575
CXCL16	0.0146792
RBM38	0.0146989
RNF5	0.0147749
CCNG2	0.0147944
HK2	0.0148099
PFN4	0.0148893
KRT18P59	0.0149326
SPATA31A7	0.0149861
SPRN	0.0150143
LRRC32	0.0150319
FCMR	0.0150352
PHOSPHO1	0.0150918
RAB6D	0.0150931
NDP	0.0151195
CFAP251	0.0151466
OVCH1	0.0152002
RIMS1	0.0152043
CALML4	0.0155622
MYBPC1	0.015592
MYH7	0.0156637
RPL27A	0.0157055
THBD	0.0157413
TMEM215	0.0158283
LYNX1-SLURP2	0.0158424
TEX43	0.0159162
IRX2	0.0159289
OSR2	0.0159495
ABCC6P1	0.0160565
H2AC14	0.01611
TPM2	0.0161181
SLC1A5	0.0161885
CYP26B1	0.0162359
TSPAN8	0.0163742
CCN1	0.0164561
GRK7	0.0164847
IGSF1	0.0166259
PFKFB3	0.0166475
HES5	0.0166684
ISLR	0.0166995
IRX3	0.0168023
ELOVL6	0.0169943
CCNP	0.0170734
ARC	0.0171008
C8orf33	0.017109
ADAMTS7P4	0.017127
SMPDL3B	0.0171341
LEPR	0.0171857
DEPP1	0.0172101
NR1D2	0.0172666
METTL15P1	0.017341
AIDAP2	0.0174481
AHSP	0.0174876
ACP3	0.0175551
SPTA1	0.0175746
NDUFV2P1	0.0176086
EYA1	0.0176347
GADD45B	0.0176478
ULBP1	0.0177181
SFTPD	0.0178227
LIPI	0.0179171
DOCK3	0.0179659
NOTCH4	0.0179677
HES2	0.0179684
ADGRA1	0.0179991
ADH5P5	0.0180368
TRAF4	0.0180631
SETD9	0.0181974
RTN4RL1	0.0182835
DUXAP10	0.0183044
ELAVL4	0.0183202
TXNIP	0.0183706
TYRO3P	0.0186791
TMX3	0.0187585
MPZ	0.0187848
H4C8	0.0188396
VGF	0.0188569
FLT1	0.0189356
KRT9	0.0190419
MARK1	0.0191716
TGFBR3	0.019185
ETNPPL	0.0192933
THSD4	0.0193448
RABAC1	0.0193648
NLRC5	0.0193965
SIRPB1	0.0194284
FKBP5	0.0195573
PSMC3	0.0195667
SANBR	0.0196425
LGI2	0.0197251
HSD17B6	0.0197495
ATP7A	0.0197576
COL17A1	0.0198372
TUSC1	0.0198603
RSC1A1	0.0199818
GPRC5C	0.0200473
IL18RAP	0.0200515
RS1	0.0201668
MCF2L2	0.0201777
CX3CL1	0.0202084
CHRNA7	0.0204453
ADAMDEC1	0.020488
EOMES	0.0205174
GOLGA6A	0.0205523
TSPAN5	0.0208244
TRPC3	0.0208486
BBS4	0.0208504
THBS1	0.0213555
CASKIN2	0.0214147
COL18A1	0.0214188
ERMN	0.0214926
STRIP2	0.0214944
HYPK	0.0215149
GUCY1A1	0.0215194
TTR	0.0215403
MYO16	0.0215561
SLC17A6	0.0216029
CMPK2	0.0216229
LOC114841037	0.0217471
TGFBI	0.0220441
CCL5	0.0221253
KRT5	0.022209
KRTAP5-11	0.0222115
DOCK4	0.0222943
SNX29P2	0.0223186
CDRT15	0.0223721
DUSP1	0.0224414
MICAL2	0.0224771
TPM1	0.0224799
SIX1	0.0225272
GGTLC2	0.0226397
PIGP	0.0226605
FAM156A	0.0226932
FAM160A2	0.0226983
SAMD14	0.0228138
PRSS51	0.0230679
FMC1-LUC7L2	0.0231214
ZNF492	0.0231749
SPTB	0.0232281
IFITM5	0.0232284
IL17RE	0.0232677
ME1	0.0233522
ADH4	0.023389
UTS2	0.0234425
PPP1R18	0.0235199
CHIT1	0.0235247
ZNF571	0.0236031
CEP128	0.0236919
PYGM	0.0237095
SH3RF2	0.0237606
GPR158	0.023807
MFSD2A	0.0238349
LAMA3	0.0239381
STMN4	0.0240394
RPS3AP29	0.0241383
SHISA3	0.024179
CTXN1	0.0242668
NKAPP1	0.0244059
COX4I1	0.0244179
SPRED1	0.0244205
KRBOX5	0.02462
MYH11	0.0246471
TBX15	0.0248051
SCGB2B2	0.0248876
ATP2B2	0.0248963
PRKG1	0.0249426
POU5F1P3	0.0253158
SPR	0.0253188
TMEM121B	0.0254022
FAM86EP	0.0254228
SLC26A2	0.0254396
CCDC130	0.0255771
PFN1P3	0.0255834
EDA2R	0.0256788
AVP	0.0256997
CHST8	0.025729
NOTCH2	0.0257951
SLC1A2	0.0260077
OSBPL3	0.0260608
GJA9	0.0261186
NID1	0.0261294
TIPARP	0.0261653
NR1D1	0.0262612
ELF2P1	0.0263327
ANKRD20A2P	0.0264397
BLOC1S6P1	0.0265468
GPM6A	0.0266
ZNF567	0.0266003
SNED1	0.0266272
RIMKLA	0.0266713
GUSBP1	0.0267073
C4orf33	0.0267392
DRC7	0.0267495
OXT	0.0267993
SRGN	0.0269535
H4C4	0.026975
CORO7	0.0271094
SNRPCP3	0.0272426
APPBP2	0.0272559
C21orf91	0.0272705
IQCG	0.0273407
WSB1	0.0274747
EIF3EP1	0.0275102
FKBP10	0.0275602
ETV5	0.0275757
S100A2	0.0276898
KIAA0040	0.0277556
ZNF365	0.0278623
CYP2B7P	0.0279383
GPC3	0.0281375
ZNF789	0.0281524
LRRC4C	0.028155
RASGRP3	0.0283169
CIART	0.0283241
FILIP1L	0.0283576
ANXA3	0.0283875
LAMA5	0.02839
PHACTR1	0.0284514
EGF	0.02847
AMY2A	0.0284736
PMS2P4	0.0285271
GUCY1A2	0.0285453
SPTY2D1OS	0.0286341
GALNT7	0.0286369
MCM7	0.0286421
ZNF540	0.0286876
ZDBF2	0.028737
C1QBPP2	0.0287412
PDLIM1P4	0.0289017
ADCY7	0.0292517
CHKB-CPT1B	0.0292764
NEUROD2	0.0293994
KRT8	0.0294769
ZNF519	0.0295098
BNIP3P4	0.029544
DNAH6	0.0295643
SPINT1	0.0295883
PEX5L	0.0296993
WFS1	0.0297303
ANXA1	0.0297934
H3C15	0.0298116
SETD7	0.0298259
PLA2G4C	0.0298486
ARL17B	0.0298651
RPL35AP32	0.0299722
PPARGC1A	0.0299863
TEAD1	0.0300747
RYKP1	0.0301863
TRIM42	0.0302268
OR7C1	0.0302398
MTX1	0.0302532
PDZK1IP1	0.0303705
CFAP47	0.0304525
SPECC1L-ADORA2A	0.0304539
TOB1	0.0304549
ABHD14A-ACY1	0.0305074
ELAPOR1	0.0306144
PGK1P2	0.030668
MTAPP2	0.030775
OLFM1	0.0308
CDK9	0.0308139
SMG1P4	0.030882
APBA1	0.0311266
FLT4	0.0311974
RPL3P6	0.0312032
PKD1L1	0.0313885
PACSIN1	0.0314398
MGST1	0.0316065
CHD5	0.0317762
RPS6P20	0.0318454
RBX1P2	0.0319525
PER2	0.0320755
DENND6B	0.0322315
SPATA2L	0.0322664
C4orf46P2	0.0323806
AADAC	0.0325947
PRR5-ARHGAP8	0.0327018
APOD	0.0327425
MRPL37P1	0.0327553
PSIP1	0.0327857
MTRNR2L7	0.0329145
ZNF200	0.0330229
CFL1P3	0.0330764
TRMT9B	0.0332869
UOX	0.033344
CXCL12	0.0333788
MPND	0.0335473
NUPR1	0.0335682
OTX2	0.0336426
ECE1	0.0336877
TMPRSS11D	0.0336908
FAM24B	0.0337187
FBXO2	0.0337236
WBP11P2	0.0337722
EMP1	0.0338522
AQP7B	0.0338793
GBP6	0.0339189
DEFB1	0.0339489
DNAH3	0.0339854
BNIP5	0.0340908
IPO5P1	0.0342539
GPR89B	0.0342828
SFXN4	0.0343599
ABCG2	0.0344362
LRRK2	0.0344969
RAB43P1	0.0345215
MAS1	0.0345444
SORBS2	0.0345544
ABCA9	0.0346135
IFT20	0.0346433
FOSL1	0.034647
RPL13P5	0.0346821
SEZ6L2	0.0349206
PPP1R17	0.0349489
KCTD9	0.0349555
ACADS	0.0352075
FRMD1	0.0352173
RFPL3	0.0353779
CLDN1	0.0354201
GOT1L1	0.0354882
FOXP4	0.0355762
PCDH11Y	0.0356455
ABHD4	0.0356742
ISLR2	0.0358898
PGLYRP2	0.0360007
A4GALT	0.0361779
GNE	0.0361832
CCDC187	0.0362223
FAM201B	0.0363413
H3-7	0.0363948
RNF165	0.0365163
CCR6	0.0365461
ARHGEF5	0.0365705
RCOR2	0.0366121
GFPT2	0.03663
THBS4	0.0366918
ST3GAL6	0.0367109
ACTG1P4	0.0367694
PTCH2	0.0369997
ERVMER34-1	0.037037
THG1L	0.0370585
PITPNM2	0.0370791
ELOCP33	0.0370906
SEMA3A	0.0371052
COL16A1	0.0373058
IL24	0.0374117
ZNF214	0.0374652
HIST2H2AA4	0.0376962
MAP3K20	0.0377385
ANKRD26	0.0378306
ECMXP	0.0378399
PUS10	0.0378964
DOC2A	0.0379655
CACNA2D1	0.0379753
RPL21P43	0.0382145
ZNF329	0.0382263
EIF5	0.0382469
SLC16A8	0.038476
HLA-DRA	0.0385834
FUT3	0.0385892
SLC6A6	0.038833
TNRC18	0.038864
CIDEC	0.0388804
TIMM9P2	0.0390173
KCP	0.0390575
RNF152P1	0.0390709
TMEM9	0.0391424
TET3	0.0391527
NLRP11	0.0391779
CMC1	0.0393157
PIM3	0.0393565
C8orf74	0.0393767
CDH6	0.0393896
BLACAT1	0.039392
PCDHGC4	0.0394048
APOBEC3A	0.0395526
MAGT1	0.0395893
TFAP2A	0.0396386
CXorf49B	0.0396596
ADGRB2	0.0396781
RRP1	0.0397108
CXCL3	0.0397131
GTF2IP1	0.0397666
PIK3R1	0.0397738
ANKRD36B	0.0398737
ZNF840P	0.0399807
NCOR1P1	0.0400343
PHF24	0.0400986
ATP6V0A4	0.0401548
ATP2A1	0.040251
EHD2	0.04026
NPHP3-ACAD11	0.0403019
ZNF534	0.0404624
AICDA	0.0405461
TUBAP12	0.040623
ROCK1P1	0.04073
F13A1	0.0408025
USP12P1	0.0408371
SCARF1	0.0408436
ENPP7P6	0.0409441
NFIL3	0.0410441
TMEM145	0.041092
ICAM1	0.0412946
STAB1	0.041356
INTS4P1	0.0413723
ATXN7	0.0413934
DCHS1	0.041412
PIGHP1	0.0414258
CACNG7	0.0414935
ZBTB45P2	0.0415329
CFL1	0.0415438
SAMD9	0.0415474
HSPB7	0.0415489
RAB3C	0.0416097
CD28	0.041668
KRT81	0.0416934
DGAT2	0.0417657
POU6F1	0.0417967
SERINC2	0.0418065
SPHK1	0.0418273
FAM185BP	0.0419075
DPY19L2P2	0.041961
SMG1P7	0.0420146
SLC7A4	0.0421858
KLHDC7A	0.0422284
KCTD4	0.0424707
SULT1A1	0.0425935
CLDN18	0.0426568
ADAMTSL2	0.0426687
ANO2	0.0427362
MFSD14C	0.0428174
OR51M1	0.0428709
GABRA6	0.0429143
HSPA5	0.0430246
SRP68P3	0.0430315
LCT	0.0430504
ACVRL1	0.0431988
PNKDP1	0.0432456
PTPRO	0.0433299
ZFP36L2	0.0433877
KCNA4	0.0434042
P2RY11	0.0434061
KIF14	0.0437331
HMGA1P2	0.0438878
TRPC5OS	0.0440484
PTPN14	0.0441339
XNDC1N-ZNF705EP-ALG1L9P	0.044423
SLC2A4	0.0445279
MMADHCP2	0.0445836
MRPL9P1	0.0447977
RPL5P23	0.0449047
SCML2	0.0449835
NOA1	0.0450463
DRGX	0.0451168
CNPY1	0.0451704
POU5F1P4	0.0451723
KRT18P31	0.0452259
SLC43A3	0.0452921
PRSS12	0.045325
PRG4	0.0454692
YIPF3	0.0455212
GSTM1	0.0456307
SRBD1	0.0457254
PPIF	0.0457349
MCTS2	0.0458146
PCDH15	0.0458172
STIM2	0.046048
DDO	0.0460654
H2BC10	0.0460822
ABCC11	0.0461893
RUNX3	0.0461959
MEST	0.0462038
WASH4P	0.0462963
COL4A4	0.0463111
RPL5P11	0.0463498
HDAC9	0.0463506
PRDM7	0.0464569
RPL24P4	0.0466709
ARX	0.0467007
SUMO4	0.0467245
PIGY	0.0467768
RANGAP1	0.0468103
CDX1	0.0468315
DENND5B	0.0469138
GLCE	0.0471041
ZNF541	0.0471121
MC4R	0.0471559
AGO3	0.0471704
SETX	0.0472262
HAS1	0.047259
PPIAP16	0.0472597
ABI3BP	0.0472855
TMEM52B	0.0473132
FABP1	0.0474738
EEF1E1P1	0.0475273
TJP2	0.0475493
CFAP43	0.0475525
NR4A2	0.0475932
MPZL2	0.0477751
DENND1C	0.0478284
PGPEP1	0.0479773
DHFRP1	0.048009
TMEM176A	0.0480318
HIP1	0.0480454
VN1R42P	0.0480625
UBE2SP2	0.048116
FBN3	0.0482231
SLC24A1	0.0483049
ARL14EPP1	0.0483301
ACTG1P14	0.0483836
PCSK1	0.0484905
GRAMD4P8	0.0486513
CDH23	0.0486722
SOHLH2	0.0489189
FZR1	0.0489442
BICC1	0.0490087
GAS2L3	0.0490514
CILP	0.0492061
NEFH	0.0492068
CCR9	0.049222
CACNA1G	0.0492391
AGXT	0.0494006
CYBRD1	0.0494968
ITPK1P1	0.0495076
ZNF792	0.0496146
DHX40P1	0.0497752
SCN4B	0.0498995
DIP2A	0.0499406
HIPK2	0.0501669
CSNK2A3	0.0502034
ARPP19	0.0502112
SEMA3G	0.0502492
RPL23	0.050328
CDC37P1	0.0503639
SPATC1	0.0504175
RPL24	0.0504314
ARL5B	0.0504709
ZNF20	0.0505245
LINC00672	0.050578
RPL35AP17	0.0507386
POU5F1P6	0.0508456
RPS24	0.0509046
ADAMTS13	0.0510571
CD4	0.0510588
MMP8	0.0510611
NRG3	0.0511084
RASAL1	0.0511129
ZMYND19P1	0.0513273
S100A11	0.0513558
FBLL1	0.0516628
DIO2	0.0517016
SLCO5A1	0.0517204
GDF2	0.051741
TM4SF1	0.0517483
DNAJC19P5	0.0517555
ZIM2	0.0518626
C17orf113	0.0520231
RAET1E	0.0520766
HSPH1	0.0522817
MCTS1	0.0524119
NEUROD1	0.0524853
SLC6A9	0.0526211
AMER3	0.0528141
POMP	0.0528299
ITGBL1	0.0528478
TULP3P1	0.0528795
MS4A10	0.0529865
PTGES	0.052998
CDC14C	0.0530936
SRSF12	0.0531847
FMR1	0.0532029
CRTAC1	0.0532426
PDE4D	0.053501
ACAA2P1	0.0536288
TPGS1	0.0537207
CPA4	0.0539816
MOSMO	0.0540435
IGF1R	0.0540798
TSSK6	0.0541133
PPP2R2B	0.0541467
RTEL1P1	0.0542175
AGAP7P	0.0543246
CRISPLD1	0.0543726
ATXN1	0.0544363
RAB6C	0.0545922
KCNN1	0.0546886
MAPK6P3	0.0546992
CKMT2	0.0547727
FER1L4	0.0548927
ADGRL4	0.0548989
RPL31	0.0551562
PSMD10P1	0.0551809
TRIM16L	0.0552344
DLC1	0.0552351
TTLL2	0.0553415
ST6GAL2	0.0556067
TMEM134	0.0556376
ZMYND8	0.0558217
SLC52A1	0.0559302
TNS4	0.0559769
HOXB2	0.0560373
SSTR2	0.0560457
HIP1R	0.0560458
MFAP1P1	0.0560908
TEX13D	0.0561443
COL15A1	0.0562854
MIX23P3	0.0563049
GUSBP15	0.0563584
TIMP4	0.0564777
MUC16	0.0565231
RPL12P44	0.0565725
KIFBP	0.056626
CSAG2	0.0567866
TGIF2-RAB5IF	0.0569471
CLDN16	0.0570006
SUCNR1	0.0570101
ID1	0.0570114
ANO7	0.057142
DDX18	0.057161
PLD1	0.0571743
RHEBP1	0.0572147
RPL36	0.0572751
OR5A1	0.0572856
EIF4EBP1P1	0.0573218
CTSB	0.0573971
PTPRVP	0.0574823
BTF3	0.0575182
LECT2	0.0575359
HNRNPA1P59	0.0576429
ITIH2	0.0576738
TIMP3	0.0577252
FCHSD1	0.0577528
TMEM238L	0.057857
PARP4	0.0578673
RAB40B	0.057883
ARHGAP20	0.057903
FAM86B2	0.0582852
NCAM2	0.0583776
ZNF749	0.0583922
RC3H2	0.0584135
USP28	0.0584566
ZNF491	0.0586063
GFRA2	0.0587418
RPA4	0.0587669
HRH3	0.0588137
SUFU	0.0589685
ZPLD2P	0.0590345
CATSPER2P1	0.0593021
CYLD	0.0593294
ZNF862	0.0593497
ZNF69	0.0594301
HMGN2P15	0.0594626
CDC42BPG	0.0594995
PMS2P9	0.0595162
CDH13	0.0595446
CTBP2P7	0.0595697
DBH	0.0596352
CADPS	0.0596413
LENEP	0.0596837
HOPX	0.0596878
NOTCH3	0.0597402
CDR2	0.0597717
HR	0.0598274
PIEZO1	0.0598476
NPM2	0.0598626
PAICSP1	0.0598908
SST	0.0598932
FIGN	0.0599188
CRYM	0.0599447
SLC22A20P	0.0601049
FBXL2	0.060126
TMEM213	0.0602655
RPS12P28	0.060319
CRACR2A	0.0603623
EMB	0.0603933
RASL11B	0.0604
LMBR1	0.0604068
KIAA1109	0.0604816
SELENOM	0.0605485
SEC24D	0.0606269
REXO4	0.0607453
PEAR1	0.0607623
SERPINI1	0.0610891
GSDMA	0.0611111
FAM74A6	0.0611753
ITGA9	0.0612464
MEGF6	0.061358
TMLHE	0.0614202
PRSS27	0.0614429
ACAA2	0.0614791
ANGPTL2	0.0614812
RPL23AP80	0.0614965
SDHC	0.0615241
ENPP7P4	0.0616035
RYR1	0.0616688
BMP5	0.0616725
LOC105371267	0.0617518
H4-16	0.0617641
MEF2D	0.0618935
PCOLCE2	0.0619533
EEF1A1P6	0.0619782
LY6G6C	0.0620617
ENTHD1	0.0620867
BCL11B	0.0622979
PXT1	0.0622993
SH3GL1P2	0.0624063
DUSP11	0.0624778
FCGR3A	0.0625377
ATP8A2P2	0.0625669
LINC00674	0.0626204
HIST2H3D	0.0626236
EPHA5	0.0626494
CYP8B1	0.0626739
ITGB4	0.0627942
MT1HL1	0.0628345
RPSAP43	0.0629416
TERT	0.0629944
B3GNT5	0.06302
FAM217B	0.0631023
CLTRN	0.0631285
ZNF888	0.0632092
AKR1C8P	0.0632185
TMED5	0.0632527
RAP1AP	0.0632627
DKKL1	0.0633525
CBX8	0.0634687
TP53AIP1	0.0634768
BNIP3L	0.0634862
HECW2	0.0636513
PIN4P1	0.0636909
ZNF229	0.0637444
GDF15	0.0638914
UHRF2P1	0.0639585
NT5C3A	0.0640221
HTR3A	0.0641375
BDNF	0.0641536
ZNF611	0.0641726
FAM199X	0.064181
ADCY8	0.0642233
VWA5B1	0.0642483
TRAPPC14	0.0642796
RPL13A	0.0643603
MEF2C	0.064366
SLC46A2	0.0643866
DNAH7	0.0643922
CYTL1	0.0644391
PDYN	0.0644793
BMS1P8	0.0644937
MRPS25	0.0645307
CHD8	0.0646461
ZIC4	0.0646809
SCART1	0.0646947
EMID1	0.0647065
ARSJ	0.0647688
CATSPER1	0.0648148
LYPD5	0.0648481
AZGP1	0.0650587
CCDC144A	0.0650824
MICU3	0.0652094
MTATP6P11	0.0654036
PRELID1P1	0.0655106
GAPDHP61	0.0655641
SHMT1	0.0655769
FBXW10B	0.0656176
TRH	0.0657562
SUSD3	0.065793
ZBTB32	0.0658317
MARCHF3	0.0658384
VRTN	0.0658788
IL23R	0.0659567
AGAP5	0.0660458
C2	0.0660708
EPB41L5	0.0661501
A2MP1	0.0662599
COL1A1	0.0664657
FOXO1	0.0665587
ACTG1P17	0.0667416
RPS15A	0.0668288
NOMO3	0.0669557
TBPL2	0.0670092
RHCE	0.0670627
MYOG	0.0671152
NOC2LP1	0.0672768
TNFAIP2	0.0673232
CBWD6	0.0673839
ASB4	0.0675005
WHRN	0.0675289
SVIL	0.0676771
ZNF322	0.0676995
FTH1P23	0.067705
ARHGEF38	0.0677925
UBE2CP2	0.0679726
APOL1	0.0681332
HTRA3	0.0681678
NRARP	0.068278
ENTPD3	0.0683291
RGS5	0.0685671
SLC38A5	0.0686546
TBX2	0.0687261
NAALAD2	0.0688261
PCDH7	0.0688826
COL4A3	0.0689339
AKR7L	0.068936
TMEM205	0.0690465
ADAMTSL4	0.0690807
SSX4	0.0692036
MAGEA2	0.0692571
WDR64	0.0693052
LMOD2	0.0693106
EXTL3	0.0693609
SERPINE3	0.0693628
TEX21P	0.0694712
GHRL	0.0695782
EN2	0.0696225
FCRLA	0.0696249
ERN2	0.0696517
SF3A2	0.0696599
PTN	0.0697348
TAS2R14	0.0697923
ZDHHC22	0.0698389
PRELP	0.0701249
ZNF596	0.0704346
C2orf88	0.0704967
RPL31P61	0.0705416
AKAP13	0.0705669
TTC22	0.070576
CCNJL	0.070616
SLC5A1	0.070711
RPL13AP12	0.0707557
ELOA2	0.0708092
LINC00265-2P	0.0710769
SLC9A3R1	0.0711195
MCOLN2	0.071121
ZFP69B	0.0713445
LYPD2	0.0714389
SLC26A7	0.071441
IL1RN	0.0715128
HBA1	0.0715206
ZNF880	0.0716121
DLG3	0.0716704
BAIAP3	0.0718272
NWD2	0.0718662
USP24	0.0719268
EHD3	0.0719501
CYP3A7	0.0719867
CCDC114	0.0721707
PPIHP1	0.0722008
ZNF585B	0.0722543
SLC35E4	0.0723136
GNA12	0.0723152
CLCN1	0.072374
CICP3	0.0724684
ATAD2B	0.0725712
MTCYBP21	0.072629
ATP1B1P1	0.0726825
IFNL3	0.0727896
ZNF530	0.0728431
CDC27P1	0.0728966
ULBP3	0.0730572
FAM81B	0.0731329
GCNT4	0.0731855
TDRD10	0.0732712
ENDOD1	0.0733124
ROBO2	0.0734517
NMBR	0.0734867
EDNRB	0.0737137
BTG1	0.0739321
COILP1	0.0740206
ADAMTS14	0.074124
SPACA4	0.0741276
PELI3	0.0742911
HSP90B2P	0.0743417
DNPH1	0.0745597
DGKH	0.0746701
FCRL2	0.0747556
PPP1R1B	0.0748541
ARHGAP8	0.0749558
SNCG	0.0750338
RPL12P14	0.0751445
MSR1	0.0752205
OLFML2A	0.0752205
C2orf15	0.0753586
DUSP2	0.0754986
SLC17A5	0.0755221
KIF27	0.07565
TMED10P2	0.0757868
EEF1DP2	0.0758938
CABLES1	0.0759697
TLX1	0.0760009
ZNF271P	0.0760544
HLA-F	0.0762149
YY2	0.076438
CPN2	0.0764826
NLGN1	0.0766109
RDH5	0.0766195
CXADR	0.0766197
COL24A1	0.0766738
CHORDC1P4	0.0767502
PDAP1	0.0767607
FARP1	0.0767799
MAPK15	0.0767976
RPL7AP2	0.0768037
ZNF124	0.0768348
SLC8B1	0.0768961
FGL2	0.076976
SYCE3	0.077089
CNTN5	0.0772044
TPTEP2	0.0772319
ADM	0.0773418
KDM7A	0.0773858
FHOD3	0.0774121
CYP2S1	0.0774449
GARIN1B	0.0774995
CCDC3	0.0775273
TMEM72	0.0776845
ZDHHC2	0.0777263
LAMB3	0.0777268
LRRC37A7P	0.0778206
CXCL5	0.0779276
RPL7AP70	0.0780347
C19orf73	0.0781417
DLGAP3	0.0781714
GRK3	0.0781912
SLC4A4	0.0782326
HECW1	0.0784
SDC3	0.0785545
SERPINH1P1	0.0785699
FGF22	0.0785992
ENHO	0.0787584
ARFGAP2	0.0789076
EFCAB8	0.0791243
PILRA	0.0792185
MAPK8IP2	0.079271
TMEM151A	0.0793569
NAMPTP1	0.0793727
TOMM20L	0.0794262
NDUFC2-KCTD14	0.0795868
ST8SIA5	0.079617
SPATA45	0.0796939
IGFBP2	0.079713
TRIM69	0.0797635
ACKR4	0.079818
LNPEP	0.0801031
FOXN3	0.080139
SLC25A1P1	0.0805502
AP3M2	0.0806479
TRIM68	0.0809277
LAMB1	0.0810056
LCN9	0.081246
RNF152	0.0813678
TMEM168	0.0814123
CCDC12	0.0814599
TAFAZZIN	0.0814601
ZNF236	0.0815622
ZFP69	0.0815671
GRID2	0.0815836
EIF3F	0.0816082
SOCS5P2	0.0816742
C16orf92	0.0818347
KDM1A	0.0818893
SEMA6A	0.0819426
IRS3P	0.0819953
TLR6	0.0820288
ANXA2	0.0820951
JAK2	0.0821086
TUBB2B	0.0821288
SDC4	0.0822237
HFE	0.0822469
CDH1	0.0823698
TRIM59	0.0823724
ESPL1	0.082417
CD160	0.082477
ZNF587	0.0825305
DSE	0.0825565
GAL3ST4	0.0828262
LUM	0.0829222
GPR42	0.0831192
CD36	0.0831515
RPL6P27	0.0831728
PDE4DIPP6	0.0832263
HSPG2	0.0834235
DISP1	0.0834696
NPTX1	0.083509
CPHXL2	0.083815
ZSCAN30	0.0838412
SEPTIN1	0.0838686
ESAM	0.0838806
ALX4	0.0839534
HPD	0.0840314
IDSP1	0.0840826
ZNF324B	0.084097
BAIAP2L1	0.0842515
ZNF559-ZNF177	0.0842967
FAAH2	0.0844038
HJURP	0.084431
LGALS3BP	0.0846964
ZDHHC11B	0.0848319
FOLH1B	0.0848855
GYPC	0.0849713
OR7E12P	0.0850996
ZFHX2	0.0853669
TPPP	0.0854134
PPIAP22	0.0854207
DOT1L	0.0855843
DUSP18	0.0856115
ZNF33BP1	0.0856348
IRAG2	0.0856883
HNRNPMP1	0.0857418
PPM1M	0.085793
HMGB3P9	0.0858489
DNAAF8	0.0859024
ZNF417	0.0861165
CICP13	0.0862235
EMP3	0.0862743
FAM47E	0.086321
ACOT11	0.0863913
TAP2	0.0867712
HRK	0.086956
MTOR	0.0870323
ZNF574	0.087039
ZNF774	0.0870799
ARRDC2	0.0872252
ZNF155	0.0872404
C9orf131	0.0873475
ACTB	0.0874137
C2CD2L	0.0874835
DDX11L16	0.0876686
TRIAP1	0.0877998
SNRPB2	0.0878079
FAP	0.0878317
ACBD4	0.0878422
PRCD	0.0879216
METTL25B	0.0882038
DOLK	0.0883573
AZGP1P2	0.0883644
HACD4	0.088413
RPS15AP36	0.0886855
C3	0.0888927
TMEM30B	0.0889762
ANKRD20A4P	0.0890066
KLF2P2	0.0891672
SYNJ2BP-COX16	0.0892742
ERF	0.0893143
TCEAL3	0.0893241
NKD1	0.0896032
PDC	0.0896489
SMPX	0.0896829
POM121L6P	0.0897024
GOLGA8S	0.0897559
ZNF814	0.08997
SWT1	0.0900624
HIST1H3A	0.0901229
DGCR6	0.0901306
PIPSL	0.0901841
ZNF75CP	0.0902912
FNDC1	0.0903825
ARHGAP26	0.0904028
PHGR1	0.0906123
TP73	0.0906251
CAMLG	0.090688
MOV10	0.0909123
ANKRD19P	0.0909334
LRRC70	0.0910405
GSK3B	0.0911193
GPR119	0.0911475
PTEN	0.0912025
GJA8	0.0913688
THSD8	0.0914151
ZNF283	0.0915757
FAM181B	0.0921372
SLCO1B1	0.0921644
NTMT2	0.0922179
EPHA8	0.0922842
FAM104B	0.092325
HIST2H3A	0.0924358
VSIG10L2	0.0924855
KRBOX4	0.0926461
DNAI7	0.0928067
PYCR3	0.0928309
GEMIN8P4	0.0930743
ARHGEF28	0.0930942
PPP1R15A	0.0931209
RPS15AP14	0.0932349
PRR14	0.0932502
ZNF564	0.0937165
C11orf53	0.0937976
ACOXL	0.0939128
DUSP26	0.0940684
ZNF577	0.0940912
RPL21P44	0.0941447
CAMK2A	0.094176
ANO3	0.0942518
SYT12	0.0942769
PPARD	0.0942928
PASD1	0.0943053
HABP2	0.0943588
ALCAM	0.0943903
XCL1	0.0944123
FAM214B	0.0944448
BOLA2B	0.0945417
HSPA8P4	0.0945729
HSPD1P10	0.0946264
HCN1	0.0946589
ZNF267	0.0948495
RBP2	0.0949346
PSAPL1	0.0949475
C17orf67	0.0950011
WNT9B	0.0951139
ANO4	0.095185
COX8A	0.0952574
PHF5A	0.0953385
SLC27A3	0.095342
CLXN	0.0956969
ZNF709	0.095732
SYF2P2	0.0957504
ADGRG6	0.0958198
GRASP	0.0959716
ARHGAP23	0.0959792
TOP2A	0.0960388
RGS6	0.0960588
ARPC3P4	0.0962321
PRSS44P	0.0963391
ASGR1	0.0963659
RPL23AP53	0.0963926
ABTB3	0.0964462
GFOD1	0.0966266
JPH1	0.0966778
HOXD8	0.0967776
FAM53B	0.0967811
HDGFL1	0.0969279
CBY2	0.0969814
ZSCAN4	0.0970349
OSBPL10	0.0971725
TRDC	0.0971955
HMGB3P22	0.0973025
RGS17P1	0.097356
NDNF	0.0973806
RPL9P5	0.0974631
ZFAND2A	0.0975029
ASLP1	0.0975166
MDM4	0.0976325
CALB2	0.0976435
ARGFX	0.0978912
GOLGA6L5P	0.0980518
CRY2	0.0980869
MST1R	0.0981149
DCAF1	0.098299
PIWIL4	0.0983868
MEIOB	0.0984265
BMP3	0.0984479
CEACAM1	0.0984691
FAM49B	0.0987321
FOXO3B	0.0989082
CRYM-AS1	0.0991222
OLFM2	0.0991789
FOXP3	0.0992529
FKBP1AP1	0.0993899
MRPS31P5	0.0994434
TOX2	0.0994827
OR10G4	0.0995504
C14orf93	0.0995904
GLYATL1	0.0996039
CXCL14	0.0998509
ZNF484	0.0998715
TRAC	0.0999251
POM121L7P	0.0999786
FAM107A	0.100021
RNA5SP203	0.1003
GIPC2	0.100346
RPL31P46	0.100353
CEBPB	0.100384
KIF21B	0.100467
KIF20B	0.100507
RASGRF1	0.100526
GGTA2P	0.100621
PTK2	0.100699
BCL3	0.100839
GOLGA6B	0.100996
RALGAPA1P1	0.101049
PZP	0.10121
NHLH1	0.101244
CHMP1B2P	0.101317
MYO6	0.101375
AXIN2	0.101446
CXorf56	0.101645
UBL5	0.101682
HMGB3P4	0.101745
MICOS10-NBL1	0.101752
HLA-DPB1	0.102119
BCL2L13	0.102288
FCF1P5	0.102387
ARL4D	0.102423
DPEP1	0.102428
SRGAP2C	0.102441
C11orf87	0.102445
ZNF230	0.102494
PLAC8	0.102496
SRGAP2D	0.102548
PKP2	0.102618
CDCA7	0.102695
IMPG1	0.102737
ANKRD26P3	0.102815
RPL9P32	0.102869
IER5L	0.102889
CCDC198	0.102902
PPP1R1C	0.103116
HOXA13	0.103565
RHBG	0.103617
VDAC1P11	0.103618
BCL2L2-PABPN1	0.103725
OR7E158P	0.103779
BMS1P3	0.103832
VN1R51P	0.103886
AHRR	0.103925
CSNK1G2P1	0.103939
HTR1DP1	0.103993
NHS	0.10404
RETREG1	0.104144
RBMS1P1	0.104207
NLRP2B	0.104314
F11R	0.10436
RBM17P2	0.104421
ARHGAP11A-SCG5	0.104635
ZNF33B	0.104742
CHRM1	0.104817
SLC44A1	0.104887
MYH6	0.104918
C12orf50	0.104956
MVB12B	0.105015
HSPD1P11	0.105117
MTND4P30	0.105224
CTRL	0.105251
FGFRL1	0.105322
PTCHD3P1	0.105331
CNGB1	0.105642
DISP2	0.105806
DEPTOR	0.105815
HTR4	0.105819
GUCY1B2	0.105973
CLDN5	0.106091
ELOC	0.106154
EGFL7	0.106234
ZNF969P	0.106294
SHISA8	0.106321
ZNF525	0.106348
MAPK7	0.106508
RPL26P6	0.106508
TMEM191B	0.106615
TPI1P1	0.106669
NUDT9P1	0.106722
CD59	0.10675
SYNPO2	0.106851
ST13P20	0.106936
AHDC1	0.107037
SYT5	0.107043
GXYLT1P6	0.107043
ASIC1	0.107084
ZIC5	0.10715
ZNF561	0.107365
TARDBPP2	0.107579
GRM4	0.107774
LRRC19	0.1079
RPL23AP42	0.107953
CACNA1S	0.107971
SMIM17	0.107973
FABP7P2	0.108167
PDK4	0.108188
SPINK7	0.108221
SCGB2B3P	0.108274
ECEL1P3	0.108382
FAHD2P1	0.108435
HNRNPA1P35	0.108489
CICP26	0.108596
CDH5	0.108758
NFIB	0.10903
PRSS54	0.109238
PRRX1	0.109324
UBASH3A	0.109428
AKR7A2	0.109527
CTNNAL1	0.109674
MYL5	0.10972
CMTM4	0.10977
BPGM	0.109833
PFAS	0.109853
DNAAF11	0.109934
MTND5P14	0.110041
OR10A4	0.110101
FAM238C	0.110308
TUBBP8	0.110362
TLCD3B	0.110404
ZNF460	0.110415
CKMT1A	0.110439
BCL2	0.110486
NPIPA1	0.110629
PPP1R14D	0.110736
CRTAM	0.110765
FAM21FP	0.11079
FOXD1	0.110815
CDRT15P14	0.110951
CACNB2	0.110963
SRP14P4	0.111058
OR4D1	0.111111
RPL18A	0.111117
PTGR3	0.111165
INS-IGF2	0.111218
GUSBP2	0.111432
ZNHIT6	0.111458
TFRC	0.111472
LIPH	0.111493
PCDHGB8P	0.1117
ALG1L9P	0.11186
HPCAL4	0.111891
RPL36AP54	0.111967
CNGB3	0.112065
OR7E125P	0.112235
TTC39B	0.112319
MAGEA10	0.112877
RALGPS2	0.112976
MED24	0.113063
CYP2C8	0.113145
C5orf58	0.113306
COX7A2P1	0.113627
HMGB1	0.113628
ADGRE2	0.11368
NETO1	0.113703
NAV3	0.113729
HSPB8	0.113912
OTOP2	0.113938
JAG2	0.113985
FBXO42	0.114008
HNF4A	0.114077
FAM219B	0.114082
ZNF74	0.114108
SKIDA1	0.114123
PRPS1P2	0.114215
SCOCP1	0.114322
PCSK1N	0.114443
GRIA2	0.114722
DACT2	0.114773
CTU2	0.114777
TIMP2	0.114833
KLHDC8A	0.115057
KRT8P9	0.115072
MRM1	0.115283
NIFKP6	0.115286
RPL7AP39	0.115607
IRF6	0.115654
CCNT1	0.115905
FAXC	0.115971
NEK6	0.115998
TMPRSS15	0.116142
ASTN1	0.116146
FOXC1	0.116247
CARS1	0.11641
RPSAP14	0.11657
GJA1P1	0.116624
HMGCS2	0.116642
HLA-DQB1	0.116673
FCN1	0.116677
ZNF626	0.116784
FGB	0.116974
SPX	0.117026
GAS6	0.117097
NEUROG3	0.117106
KIF1C	0.117188
RAB4B-EGLN2	0.117266
GGT5	0.117312
SCNN1D	0.11732
APOL3	0.117353
PON1	0.117381
RPL7P3	0.11748
TSEN34	0.117582
ZNF603P	0.117587
CNMD	0.117727
ZNF493	0.117748
GNRHR2	0.117962
MSLNL	0.117968
FLOT1	0.118084
FAM189A1	0.118344
AQP12B	0.118497
PHETA2	0.118571
ZBTB45P1	0.118604
ACAP3	0.118803
WFDC21P	0.118818
H2BC19P	0.118872
ADGRF4	0.119084
CAV1	0.119114
CPHL1P	0.119193
LDHC	0.119226
ZNF780B	0.119392
GIMAP7	0.119472
GPAA1P1	0.119568
RWDD2A	0.119629
DPP3P2	0.119889
DMBT1L1	0.120103
ARF3	0.120207
HIF3A	0.120314
HTR2C	0.120338
GPR18	0.120362
RPL32P16	0.120424
BASP1	0.120472
SVIL2P	0.120477
ZNF160	0.120483
VARS	0.120689
RAX2	0.120906
ABCC9	0.121031
BCL6	0.121112
SPP1	0.12126
CLTCL1	0.121387
TESPA1	0.121548
PNPLA2	0.121597
DAB2	0.121621
KLRA1P	0.121655
TLK2P2	0.121708
PREX2	0.121914
LDHAL6CP	0.121976
ANGPTL8	0.122083
ADAMTS7P3	0.122137
SP7	0.122144
FMO1	0.122376
MROH2A	0.122497
NEURL1	0.122501
CYLC2	0.122592
RPL7AP45	0.122672
LPAR5	0.122751
ABCC4	0.122775
PDE1C	0.12279
NONOP2	0.122832
PMEPA1	0.122881
PRG2	0.122907
PGA5	0.122993
ANGPTL1	0.123091
DHRS11	0.123167
NPM1P24	0.123207
ANGPT2	0.123241
MTCYBP43	0.123421
CLIC4	0.123458
ACTG1P15	0.123475
CTSH	0.123608
AGGF1P1	0.123742
SNURF	0.12395
CBLN1	0.124003
HMGN2P46	0.124063
COL27A1	0.124117
RAB3B	0.124174
RBBP4P1	0.124385
ASB13	0.124546
CENPP	0.1246
COL8A2	0.124798
CMTM1	0.125241
PDP1	0.125306
FAM247A	0.125348
ELOA3P	0.125401
SLC22A10	0.125615
S100A5	0.12583
C4orf48	0.125923
KCNV2	0.125974
UBXN10	0.126026
PNMA8B	0.126154
CADPS2	0.126229
CCL19	0.126256
ZNF320	0.126311
SLC6A4	0.126345
VWA1	0.126452
ROPN1B	0.126525
MVD	0.126532
DOC2B	0.126603
FBXO16	0.126646
TCP10L	0.126739
STARD13	0.126788
PANK2	0.126789
HSD17B1P1	0.126793
PPIAL4G	0.126846
FAM227B	0.126857
ALKBH5	0.127219
SPRED2	0.127481
ZNF282	0.127647
EPB42	0.127697
SIX6	0.127703
RORB	0.127866
CAND2	0.127958
OR2A20P	0.12797
CYP51A1P2	0.128077
TBC1D4	0.128122
MTCO1P46	0.128131
ITGAX	0.128153
ABCA4	0.12841
LEAP2	0.128506
MTND2P5	0.128559
ATAD2	0.128601
PRSS41	0.128604
MARCHF6	0.128646
THBS2	0.128756
NPR1	0.128863
RPL24P8	0.128934
SMC3P1	0.129041
ELF4	0.129087
RPL7P17	0.129094
FCGBP	0.129159
FAT2	0.129266
IL36G	0.12927
PRRC2C	0.129399
HSD17B8	0.1294
SLC7A1	0.129495
GATA5	0.129523
COL9A2	0.129654
BTN2A3P	0.129683
SPRR1A	0.129863
ADGRE4P	0.129936
ACTA2	0.129947
ENO3	0.129969
GADD45G	0.130011
CCDC183	0.130058
ACAD8	0.130061
ETS1	0.130344
RPL23AP97	0.130432
EEF1DP4	0.130539
MNX1	0.130647
PHLDB1	0.130659
TCAF1P1	0.1307
TM4SF18	0.130807
HCST	0.130962
FKBP4	0.131066
TVP23C	0.131075
FAM162B	0.131128
ALG1L10P	0.131235
UBE2D3P3	0.131342
HNRNPA1P22	0.131503
ZNF90P1	0.131717
TMEM150B	0.13184
BRI3P1	0.131878
OPRL1	0.132005
GHRHR	0.132038
RPS20P4	0.132092
EREG	0.132252
PHTF2	0.132538
ASMTL	0.132607
PWP2	0.132948
GARIN1A	0.133323
ADAMTSL5	0.133398
SALL3	0.133427
NCBP2L	0.13343
MAFF	0.133472
RPL9P16	0.133483
SMG1P2	0.13359
ULK4	0.133593
DYNLL1	0.13361
CBLC	0.133612
LRRC37A	0.133751
LRRC71	0.133858
RABL2A	0.133858
EMILIN2	0.133886
ZNF355P	0.133966
HOMER1	0.134136
RNF213	0.13424
FSTL5	0.134404
RPS2	0.134547
ZNF335	0.134567
CMKLR2	0.134875
ZNF615	0.134982
ADAMTS17	0.134987
FMO3	0.135188
ZG16B	0.135364
ZNF208	0.135463
C3orf70	0.135584
RNFT1	0.135783
ELAVL2	0.135983
H2AC19	0.136052
CYP27C1	0.136106
GPR68	0.136204
EIF4HP2	0.13632
C9orf129	0.136427
CACNA1D	0.13647
BCOR	0.136564
FAM219A	0.136596
NOTCH2NLA	0.136748
PPP1R21	0.136776
MS4A15	0.136975
ADGRA3P1	0.137016
FAM90A1	0.137039
LARS2	0.137115
MRC2	0.137217
ASAH2B	0.137283
PPP1R3G	0.137322
NUDT16L2P	0.13739
CPB2	0.137497
HCG22	0.137604
SLC34A3	0.137694
CYP2D7	0.137925
ATP6V1G2-DDX39B	0.137979
PSORS1C1	0.138033
UBE2S	0.138101
CCDC134	0.138151
OR7M1P	0.138193
RPL11	0.13821
MINAR2	0.138226
RAB19	0.138333
NTN3	0.138357
LAMB2P1	0.138407
CCDC169-SOHLH2	0.138621
ZNF736	0.138675
RIMS4	0.138781
FAR2P1	0.138782
SLC25A36P1	0.138942
NUDT2	0.138951
FSTL1	0.139017
ZNF77	0.139264
EMG1	0.139298
MED28P3	0.139317
CDC42P4	0.139371
[truncated: 18,097 more rows]

## Sheet: CBD
Name	Score
MT2A	1.18737e-30
HMOX1	1.2133e-28
MT1E	7.35139e-24
SLC3A2	2.59785e-23
DDIT3	1.72707e-18
EGR1	1.95335e-18
SLC30A1	2.33786e-18
MT1X	3.17662e-18
MT1F	3.42284e-17
TRIB3	1.03801e-16
SQSTM1	7.57358e-16
ATF4	3.04923e-15
GDF15	7.57703e-15
PLIN2	2.55581e-14
SLC7A11	8.08389e-14
MT1G	9.72651e-13
HMGCS1	9.76021e-13
DBP	2.23334e-12
SLC39A10	2.98306e-12
SLC7A5	3.26135e-12
SCD	3.60205e-12
HSP90B1	4.05737e-12
GCLM	7.67873e-12
NR1D1	9.0938e-12
ALAS1	1.68084e-11
PDIA4	1.84675e-11
DUSP1	2.65074e-11
CHAC1	4.04613e-11
PTMS	4.97816e-11
MT1M	6.91549e-11
HSPA5	9.3731e-11
ATF3	1.11212e-10
LSS	1.15648e-10
NDRG1	1.68382e-10
RGS4	2.31254e-10
BRI3	2.56828e-10
PLAUR	2.92988e-10
IDI1	3.51627e-10
PPP1R15A	3.52956e-10
EIF4EBP1	4.39747e-10
CASTOR2	8.22726e-10
ASNS	1.03586e-09
DHCR24	2.25251e-09
SYNPO	3.08563e-09
HERPUD1	3.73901e-09
TFRC	4.0832e-09
HMGCR	5.05383e-09
GADD45B	9.46662e-09
TOB2	1.01509e-08
IL1RN	1.07464e-08
SLC20A1	1.56229e-08
DDIT4	1.72586e-08
MDM2	2.23522e-08
GADD45A	2.99774e-08
FOS	3.5321e-08
SLC1A5	3.55028e-08
SRXN1	3.81095e-08
GTPBP2	3.94902e-08
CDKN1A	4.23421e-08
INSIG1	4.52546e-08
VEGFA	4.63816e-08
JUNB	4.82204e-08
DNMT1	5.09713e-08
NUPR1	5.51627e-08
CEBPB	5.55625e-08
MSMO1	5.71834e-08
OASL	6.04725e-08
RBM3	6.12321e-08
AMOTL2	7.18876e-08
MAFF	8.07753e-08
ODC1	8.39826e-08
UPP1	8.63745e-08
TRAPPC1	1.07002e-07
NR4A1	1.07472e-07
SQLE	1.09092e-07
KLHDC7B	1.16358e-07
TUBA1B	1.29187e-07
HDAC5	1.36382e-07
PPIF	1.62575e-07
PNRC1	1.80478e-07
TCOF1	2.1715e-07
CTSL	2.40023e-07
NFIL3	2.53811e-07
JUN	2.5775e-07
AARS1	2.72596e-07
HK2	3.00234e-07
MAT2A	3.46996e-07
CALR	3.67316e-07
NPAS2	3.74268e-07
LDLR	3.84585e-07
FTH1	4.20978e-07
ACAT2	4.6071e-07
NR1D2	4.92756e-07
PPP1R3C	5.00359e-07
ADCYAP1	5.02488e-07
RPL23AP58	5.02493e-07
XBP1	5.13402e-07
CCN1	5.18824e-07
MTHFD2	5.6279e-07
KLF4	5.6912e-07
SDF2L1	6.07212e-07
NUAK1	6.38448e-07
TRIB1	6.38662e-07
HMGN2	6.47694e-07
CSTB	6.63385e-07
IGFBP4	7.09952e-07
CCN2	7.96219e-07
GARS1	9.30799e-07
SLC48A1	1.03762e-06
LRRC8D	1.04577e-06
CHAF1A	1.10408e-06
TRIM25	1.14103e-06
FAM222A	1.18275e-06
PDIA6	1.19029e-06
FTL	1.20183e-06
ADM2	1.21585e-06
AQP9	1.22576e-06
CTSD	1.28883e-06
ABCC4	1.29942e-06
UBC	1.36613e-06
ATF5	1.38921e-06
MVD	1.42939e-06
CNPPD1	1.44394e-06
UQCR11	1.48585e-06
IFI16	1.49075e-06
TXNRD1	1.51864e-06
ATP5MC3	1.55188e-06
CXCL2	1.73979e-06
MT1H	1.79019e-06
GABARAPL1	1.95059e-06
LMO4	2.12852e-06
GNPDA1	2.35959e-06
NEDD9	2.61122e-06
DUSP6	2.75598e-06
RPS27AP5	2.83975e-06
NARF	2.94364e-06
RPS23P2	3.07944e-06
HYOU1	3.08889e-06
ANPEP	3.49802e-06
MGST1	3.99006e-06
MVP	4.05484e-06
ALDH1L2	4.38451e-06
HSPA9	4.56267e-06
STC2	4.59417e-06
ADM	5.04962e-06
LRRC17	5.05393e-06
PIM3	6.19898e-06
NREP	6.22016e-06
DNAJB9	6.22168e-06
HMGB1P27	6.56223e-06
SLC7A1	6.7478e-06
E2F1	6.74847e-06
STARD4	6.89663e-06
RPL37A	7.09905e-06
UAP1L1	7.27507e-06
CCND1	7.38286e-06
TP53I11	8.08642e-06
KCNG1	8.17142e-06
HMGA1	8.52432e-06
NID1	8.68355e-06
CHST3	9.25478e-06
TXNIP	9.30798e-06
CRELD2	9.53706e-06
IFIT2	9.64409e-06
OSGIN1	9.68771e-06
LGALS3	1.01751e-05
ST6GALNAC4	1.03966e-05
GRN	1.04271e-05
RPL28	1.11121e-05
H1-0	1.11313e-05
LAPTM4A	1.11339e-05
NOL4	1.14627e-05
ETS1	1.21189e-05
HSP90AA1	1.23146e-05
DNHD1	1.26389e-05
CREG1	1.26523e-05
SEC24D	1.29017e-05
ATP2B1	1.39769e-05
TMEM97	1.47807e-05
IFIT3	1.4798e-05
LONP1	1.4991e-05
AMDHD2	1.53802e-05
RRBP1	1.5566e-05
STAT2	1.55697e-05
ITGA6	1.58099e-05
CHD3	1.61705e-05
EIF5	1.65722e-05
CIART	1.70311e-05
TRERF1	1.71062e-05
ELK3	1.75706e-05
MAP1A	1.814e-05
IER3	1.84235e-05
ZFAND2A	1.84801e-05
PFKFB4	1.88177e-05
CEMIP2	1.89017e-05
MAP1LC3B	1.89068e-05
MCM7	1.92255e-05
SRSF1	2.06709e-05
PDIA3	2.10849e-05
MTSS1	2.12745e-05
OAF	2.13077e-05
TRIM16L	2.22339e-05
UBE2H	2.34707e-05
PTPRF	2.38168e-05
DUSP5	2.56889e-05
RPL32P36	2.59118e-05
TMEM200A	2.61048e-05
PNPT1	2.64358e-05
TIMP3	2.6998e-05
TOP2A	2.70909e-05
GBA	2.71756e-05
MMP13	2.85287e-05
GLA	2.91246e-05
SAT1	2.95599e-05
TEX19	2.99615e-05
MAFG	2.99725e-05
PMAIP1	3.06138e-05
VSTM2A	3.1036e-05
PTGS2	3.11111e-05
FAM20C	3.338e-05
NFKBIA	3.42542e-05
CDK2AP2	3.48653e-05
HMGB2	3.58616e-05
XPOT	3.67055e-05
PDK1	3.73709e-05
OSTC	3.74578e-05
SNN	3.75312e-05
SDCBP	3.77438e-05
SPHK1	3.80587e-05
SERINC2	3.82273e-05
PHLDA1	3.82833e-05
GEM	3.83551e-05
CRY1	3.87598e-05
SENP3	4.01742e-05
RPS19P1	4.02711e-05
CAVIN1	4.06709e-05
NCL	4.17521e-05
CXCL8	4.31083e-05
CCND3	4.56148e-05
PLEKHG3	4.61662e-05
DSTNP3	4.79144e-05
KIAA1522	4.89238e-05
TGIF1	4.99933e-05
RBBP7	5.31877e-05
FAM189A2	5.33931e-05
DOP1B	5.3837e-05
HKDC1	5.41424e-05
CMTM3	5.90183e-05
EPHB3	5.93013e-05
YARS1	5.93509e-05
KANK2	6.02703e-05
COL3A1	6.06261e-05
RND1	6.17295e-05
DHX9	6.21889e-05
COL7A1	6.46582e-05
NFKB2	6.50498e-05
SESN2	6.54152e-05
MANF	6.638e-05
G6PD	6.72747e-05
MAPKAPK3	6.78578e-05
CLIP4	6.85312e-05
MAGED2	6.9583e-05
CARS1	7.01071e-05
SGK1	7.06633e-05
SOX9	7.09326e-05
SPRY4	7.13518e-05
RASSF4	7.18933e-05
GADD45G	7.20139e-05
CRIP2	7.32835e-05
GPT2	7.48004e-05
B4GALT5	7.95554e-05
UBE2S	7.97589e-05
CCL4	8.0016e-05
BIRC2	8.13735e-05
NRIP3	8.22223e-05
SETX	8.22555e-05
H3-3A	8.50637e-05
COTL1	8.50845e-05
COL18A1	8.51418e-05
CYP2A6	8.54749e-05
NFIX	8.82899e-05
TMEM59	8.83402e-05
SOX4	8.96885e-05
SEC61A1	9.19215e-05
RNF220	9.26436e-05
EXO1	9.30722e-05
ASB1	9.3344e-05
ZNF510	9.53336e-05
LRP1	9.61887e-05
AARS	9.8581e-05
INAVA	0.000100177
CACYBP	0.000102646
HSPB1	0.000104131
HINFP	0.000104946
SLC16A3	0.00010544
SIK1B	0.000106259
TRAM1	0.000106573
ABCB9	0.000107314
CD109	0.00010871
WIPI1	0.000109473
RGS2	0.000110644
LRIG2	0.000111416
FNIP2	0.000112791
RPAIN	0.000113686
H1-2	0.000113844
CDK1	0.000115263
PER3	0.00011691
GSTA3	0.000120451
DNAJB1	0.000122392
DBH	0.000125883
PLAU	0.000130821
PINK1	0.000130921
GSTP1	0.000131152
TNS3	0.000132456
DLGAP4	0.000135771
PER1	0.000136022
SPON2	0.000137557
NCKAP1	0.000139016
ENDOD1	0.000142982
CALM3	0.000146441
MT1L	0.000146855
JUND	0.000147896
ATP6V1B2	0.000148022
NDST1	0.000150521
PPFIBP2	0.000153138
ASNSP1	0.00015401
LURAP1L	0.000163247
PALM2-AKAP2	0.000165298
MTHFD1L	0.000167514
GANAB	0.000169382
MAFK	0.000171158
BAIAP2	0.000172137
IARS1	0.000173925
TM4SF19	0.000175607
CLSPN	0.00017618
ZWINT	0.000183633
MYC	0.000184135
BHLHE41	0.00018495
GLOD5	0.000184983
SEPHS2	0.000186153
IRF1	0.000186442
LZTS3	0.000189899
CYGB	0.000190883
ENO1	0.000193684
SELENOS	0.000193902
AMPD3	0.000194014
PAK1	0.000194252
NEUROG2	0.000195381
CXCL14	0.00019647
NAV1	0.000198395
ATP6V0D2	0.000201353
CA12	0.000201528
MBNL2	0.000201661
MCM4	0.000202888
ADAM15	0.000206995
CTH	0.000207774
SNRPF	0.000208939
ANXA7	0.000209615
MT-CO2	0.000209823
CENPB	0.000211409
POLD2	0.000215262
ACTB	0.000216597
ETV4	0.00021814
RHOB	0.000223129
GPC1	0.000225394
TUBA4A	0.000225882
ARNTL	0.000227679
DACT3	0.000228039
FASN	0.000242818
SLCO4A1	0.000247944
IRF2BP2	0.000248093
BHLHA15	0.000249617
SARS1	0.000249806
TARS1	0.000249969
MT-ND5	0.000250203
TMEM41B	0.000252671
FAM25A	0.000252838
HM13	0.000256392
MCM10	0.000256536
MXD4	0.000268083
KMT2B	0.000270422
CD55	0.00027561
TNFAIP2	0.000277378
NDUFV1	0.000279316
SLFN11	0.000279413
PHLDA2	0.000281044
LARP6	0.000281399
LCN2	0.00028221
PSAT1	0.000282302
JDP2	0.000291668
LHFPL2	0.000291675
ENOSF1	0.0002941
PLEKHA4	0.000301522
ELL2	0.000302919
ERRFI1	0.00030668
BCDIN3D	0.000307294
NIPAL3	0.000309909
KLF10	0.000313682
TRIM2	0.000320599
RPL39	0.000321386
KLHL21	0.000321632
NIBAN2	0.000322488
SPRR2D	0.000323623
HP	0.000327529
ARRDC3	0.000329563
AKR1A1	0.000330432
CKAP2	0.000330903
BHLHE40	0.000339066
UHRF1	0.000340192
KLF7	0.000341678
CYTH3	0.000347367
CSRP1	0.000347905
LONRF3	0.000348073
KCTD12	0.000349488
GPC4	0.000359769
MVK	0.000359953
ERF	0.000362112
PRMT1	0.000362585
FN1	0.000377177
CREBRF	0.000378297
BEST1	0.000378443
ZNF544	0.000384738
NDUFB10	0.000385629
PUS1	0.000385758
NETO2	0.000385889
SLITRK6	0.000386087
FOSL1	0.000408107
ARC	0.000411022
HSPA6	0.000411479
GPCPD1	0.000413758
AOPEP	0.000413873
FAT1	0.000416566
CCNE2	0.000418863
SSRP1	0.000419466
PITX1	0.000421612
PFKP	0.00042834
GLMP	0.000430333
DGKK	0.000431691
DIO2	0.000432721
VDAC1P4	0.000441652
MSANTD3	0.000449936
UTP20	0.000450239
EMILIN1	0.000453017
IGFBP6	0.00045804
RPS2	0.000461775
EIF3E	0.000461922
DDX60	0.000464843
PHGDH	0.000466313
MFGE8	0.00047274
HEBP1	0.000477874
STAT3	0.000484181
TMEM268	0.000495458
LOXL1	0.000500436
MRPL42	0.000501487
CDV3	0.0005022
HES1	0.000502785
MREG	0.000509012
CNTROB	0.000513804
CYP51A1	0.000515172
OAZ2	0.000515777
ALOXE3	0.000526452
TCF4	0.000527902
RRM1	0.00053282
MEF2C	0.000534505
RDH11	0.000536716
SMR3B	0.000542682
DPP7	0.000546122
AGR2	0.000551216
EBP	0.000552085
CUEDC1	0.000562798
CHEK1	0.000563749
SOCS7	0.000566675
FKBP2	0.000567205
H2AX	0.000569502
TNFRSF21	0.000571882
CPLX2	0.000574445
IRF6	0.000575328
LASP1	0.000577431
MAP1B	0.000578456
BTG1	0.000585615
KIDINS220	0.000587246
LCE2A	0.000593202
SNRPA	0.000594047
SULF2	0.000597787
CLU	0.000604129
MMP17	0.00060424
FADS1	0.000607337
BAZ2B	0.000616183
NR4A3	0.000621833
LTBR	0.000624709
OGN	0.000625584
TSC22D3	0.000633955
NUCKS1P1	0.000636458
ACADVL	0.000644255
PPM1G	0.000645203
AKR1C1	0.000647411
AMIGO2	0.000650602
ATG13	0.000656601
PABIR2	0.000660563
AREG	0.000661253
SNX33	0.000662425
DAB2	0.000663532
CDK2AP1	0.000663887
SNRPD1	0.000670024
MT-CO3	0.000673287
THAP12	0.000677877
PRDX1	0.000683275
CSF1	0.000687385
HLF	0.000697399
SEPTIN11	0.000697423
COX7A2L	0.000700315
EXT1	0.000705881
TRIO	0.000705989
ATP6V0B	0.000708317
IFRD1	0.000711044
CLDN12	0.000717115
CDHR1	0.0007205
MKI67	0.000725108
SFPQ	0.000730846
CETN2	0.000730938
ATN1	0.000735195
SH3BP2	0.000735543
PIP5K1C	0.000740519
WDTC1	0.00074113
SLC6A9	0.000741329
ATP5PB	0.000751211
DDIT4L	0.000755303
THRSP	0.000760952
SRSF7	0.000763092
CCDC58	0.000767526
ASCL1	0.000781616
APOBEC3C	0.000801151
PDCD4	0.000803926
ATP1A1	0.000805513
PGAP4	0.00080571
MT-ATP8	0.000811362
HSPA1B	0.000814681
H3-5	0.000817238
CPEB1	0.000818029
BMP1	0.000828248
BTG2	0.000833634
SLC29A2	0.000835149
SELENON	0.000837035
ANGPTL4	0.000837993
PAPOLA	0.000850793
RPL10A	0.000851252
NAV2	0.000851327
TNS2	0.000852539
OGA	0.000860209
S100A4	0.000865854
ERO1B	0.000870144
CIDEC	0.000873585
PLD3	0.000875505
SMTN	0.000878991
ITPRIP	0.00088497
RHOF	0.000900836
PARP1	0.000902703
SORT1	0.00090717
CDCA7L	0.000913054
PSRC1	0.000920073
HLA-DRB4	0.000922559
ANTXR2	0.000922666
KDM4A	0.000937106
HS1BP3	0.000950139
CSK	0.000951311
ABHD5	0.000952808
GALNT2	0.000953436
NFIA	0.000956175
CALM2P2	0.000962123
DEPP1	0.000967788
SNX8	0.000970766
SRSF3	0.000972926
PCOLCE	0.000973252
RPN2	0.000973371
IGFBP5	0.000977404
SLC25A37	0.000980037
RPL10	0.000982873
SOD2	0.000984573
EIF3M	0.000989017
KIF1C	0.000989496
HERC4	0.000992687
MAD2L2	0.00100771
DMPK	0.00102025
ANGPT1	0.00102538
PPDPF	0.00102673
CHODL	0.00102899
PALLD	0.00103806
TOX3	0.00104637
KRTAP1-5	0.00105628
CCN3	0.00107108
DKK1	0.00107399
SERPINE2	0.00107873
SAMD1	0.00107951
LSP1P4	0.00108038
C5	0.00108064
REX1BD	0.00108264
SLC35F3	0.00108298
UNC5C	0.00109014
RPS6KA4	0.00110006
KMT2D	0.00110505
SMURF2	0.00110532
SNU13	0.00110706
FOSB	0.00110814
AXIN2	0.00111063
YIPF2	0.00111145
PALS1	0.00113081
ATP2A2	0.00114028
TP53INP2	0.0011435
GFER	0.00114583
DPY19L1	0.00115157
FOXN3	0.00115431
ARMCX3	0.00115532
TOR4A	0.00115871
DNASE2	0.0011639
SHMT2	0.00116577
RAB3IL1	0.00118353
LGALS8	0.00118633
DNAJB6	0.0012069
RPS27AP7	0.00121399
TGOLN2	0.00121477
UTP25	0.00122314
MYBL2	0.0012342
H1F0	0.00124289
PPP1R14B	0.00124295
DUSP22	0.00127865
RET	0.0012854
LRRC59	0.00128923
SH2B3	0.00128961
TIMM8B	0.00129061
COL6A2	0.00129096
GSTK1	0.00129322
STMN3	0.00129884
GPR155	0.00130161
TP53INP1	0.00130751
RFTN1	0.00131365
PFN1	0.00131976
C19orf57	0.00132239
SIVA1	0.00132854
TMEM98	0.00132959
ATOH8	0.00132997
CTPS1	0.00133269
GSTO1	0.00133562
SUGT1	0.00133966
GSR	0.00134116
PGRMC2	0.00134251
GPNMB	0.00134749
ITGB1	0.00134752
FHL2	0.0013481
FBN2	0.00135523
SEPTIN6	0.00135754
MAPK13	0.00135764
ZNF300	0.00136403
GBP6	0.00137981
NELFB	0.00138742
PALM2AKAP2	0.00138952
GABARAPL2	0.00139315
NXPH1	0.00139514
KIAA0319L	0.00140567
MAP2K6	0.00140638
SYT11	0.00140952
ALS2	0.00142606
CYSTM1	0.00143215
TNFRSF10B	0.00143497
GPR139	0.00143918
BNC2	0.00143966
ROCK2	0.00144001
FLOT2	0.0014437
PSAP	0.00144827
ATP6AP1	0.00145014
STX5	0.00146081
C5orf38	0.00146524
RASL11B	0.00146655
BIRC3	0.00146837
LPP	0.00146867
MYO18A	0.00147217
ALDH2	0.00147504
MAP1S	0.00147657
OXCT1	0.00147766
MDFIC	0.00148214
DLGAP5	0.00148288
CDK6	0.00148406
SLC17A5	0.0014868
DNAL1	0.0014877
OSM	0.00150282
CSNK1G2	0.00151764
TOM1	0.00152088
AP5Z1	0.00152101
PPP2R5D	0.00153863
PSEN2	0.00155998
LOXL2	0.00156235
NDUFA2	0.00156789
DDX58	0.00157271
GCC1	0.00158176
ANKRD10	0.00160543
NACA4P	0.00160606
IL17RA	0.00160883
FOXP1	0.00160991
EFHD2	0.00161412
WDR6	0.00161752
OSBPL1A	0.00162952
DYNLL1	0.00163004
BIRC5	0.00166116
MYH7	0.00166565
CNOT6L	0.00167139
FAM111B	0.00169401
SSR3	0.00169498
FBXO32	0.00169686
RND3	0.00169922
S100A10	0.00171082
INPP1	0.0017145
POU2F2	0.00171476
VAT1	0.00172805
ITGA5	0.00173441
MMP11	0.0017353
PPP1CC	0.00173649
PTTG1IP	0.00173765
NUCB1	0.00175075
PLEKHM2	0.00175175
LDHA	0.00175463
EIF1	0.001759
JAG2	0.00176327
PSMA1	0.00176937
RPL36AL	0.00177862
TIFAB	0.00178796
NONO	0.00180366
YIF1A	0.00181006
CMIP	0.00181501
KRT34	0.00182596
GOLGA1	0.00184051
RPLP0P2	0.00184368
MFSD2A	0.0018447
KLF6	0.00185505
ARFGAP3	0.00185879
GRK3	0.0018725
TMEM104	0.00187986
SMG5	0.00188381
ZMIZ1	0.00189062
SOD1	0.00189796
IDH1	0.00189981
KPRP	0.00190605
COPS3	0.00190668
NQO1	0.00191073
RPL7L1	0.00191107
ZFP36	0.00192832
HIST1H2AE	0.00193646
ATP6V1F	0.00194188
COL27A1	0.00195004
CA2	0.00195789
LRRC8A	0.00198965
MYL12B	0.00198997
KIAA0930	0.00201142
POR	0.00203112
IRX3	0.00204335
RAB30	0.00204623
BEX2	0.00205094
PAWR	0.00206304
ZEB1	0.00206745
NMNAT1	0.0020753
C12orf75	0.00208506
DENND11	0.00211249
LRRC57	0.0021145
F3	0.00211618
NPY2R	0.00211641
C9orf64	0.00211925
C7orf50	0.00212622
WDR5	0.00215018
M6PR	0.00215241
PPIA	0.00215313
GUCY1A1	0.00215325
H2AJ	0.00215425
SDR16C5	0.0021671
LTBP1	0.00217115
PLPP5	0.00218131
NGDN	0.00220533
MT-ND6	0.00220747
SNRPG	0.00222036
TRIM49	0.002225
HIST1H3I	0.00222883
UBE2L6	0.00223444
MYH9	0.00223863
ICOSLG	0.00224232
YPEL2	0.00224836
HFE	0.00226217
FBXL19	0.00226634
PEAR1	0.00226855
SGPL1	0.00227602
CTSC	0.00228205
ITGA2	0.00230951
BTN3A2	0.0023206
NDUFB1	0.00232775
SRSF4	0.00234416
BASP1	0.00234935
RAPGEF1	0.00236494
TSPYL2	0.00236643
KCNC2	0.00237307
NDUFA1	0.00237537
MYCBP	0.00239241
TIMP1	0.00240005
RSPH3	0.00240047
LOC102723996	0.00240573
BSCL2	0.00241346
DPYSL3	0.00242943
SGTB	0.00243092
OR6D1P	0.00243347
ATG9A	0.00243625
USP49	0.00245135
IVNS1ABP	0.00245503
IGF2R	0.00246054
ALDOB	0.00246207
TMPO	0.00246331
SLC2A1	0.00246491
NSL1	0.0024658
MAP1LC3A	0.00246863
TTLL5	0.00249777
TMEM192	0.00253548
ARIH2	0.00253886
GPRIN1	0.00254624
SPTLC2	0.00256859
TRIR	0.00257343
ANLN	0.00259277
HEXIM1	0.00259335
SH3D19	0.00259629
HDGF	0.00259781
RUSC2	0.00260033
RAB11FIP4	0.0026008
PGAM1	0.00260743
CIC	0.00261089
THAP3	0.00261584
PPP3R2	0.00261813
MPEG1	0.00262777
ABCC5	0.00263686
RNF126	0.00264598
ACSL1	0.00264702
SDC4	0.00266489
PRNP	0.00267721
ACLY	0.00270655
APRT	0.00270914
ROMO1	0.00278058
ANAPC16	0.00278263
ILVBL	0.00278384
GCH1	0.00280437
MPST	0.00281604
TGFB1	0.00282032
AZIN1	0.0028329
IL11	0.0028376
UAP1	0.0028383
HSPG2	0.00284032
DZIP3	0.00284047
STBD1	0.00285557
HIGD2A	0.0028698
CRNDE	0.00287621
MICAL2	0.00287918
VAV3	0.00288138
KHNYN	0.00288624
IL32	0.00290405
TNRC18	0.00290642
ARL17B	0.00290892
AKNA	0.002924
VCAN	0.00293072
ZFHX4	0.0029417
SOGA1	0.00296557
TAGLN	0.00296578
FBXW11	0.00297042
SEMA3E	0.00298528
AUP1	0.00298686
SOCS3	0.00299264
MGAT1	0.00299781
AUTS2	0.00300038
IER2	0.00300853
SET	0.00301011
MYL9	0.00302202
C11orf24	0.00302429
HMGB1P26	0.00302518
DPP9	0.00303224
XPNPEP3	0.00305065
TNKS1BP1	0.00305198
DIDO1	0.00306061
USP2	0.00306075
MT-CYB	0.00307283
TMEM132C	0.00308044
NEXN	0.00309421
FIGN	0.00309856
PIM1	0.00311656
BORCS6	0.00313416
CREB3L1	0.00313894
TMEM39A	0.00315434
H2AZ1	0.00316177
MROH1	0.00316229
SOBP	0.00316316
KDM2A	0.00318962
SLC25A6	0.00319518
ATAD2	0.00319528
BID	0.00320333
NAPSB	0.00322042
GAS1	0.00323181
STC1	0.00323622
PHIP	0.00323978
RAB15	0.00326576
SH3BGRL	0.00327171
YBX3	0.00328554
CHD2	0.00329044
PTBP1	0.00329248
RBAKDN	0.00331036
CCNB1IP1	0.0033224
PDLIM2	0.00332387
DUSP4	0.00332728
ATP5PO	0.00333934
FBXO34	0.00334157
BCL7C	0.00336124
PITPNA	0.00336132
TGM2	0.00340693
SMIM7	0.00341309
FARP1	0.00341356
ARID1B	0.00345346
CLUH	0.00347422
ZEB2	0.00349287
KPNA2P3	0.00350339
NDUFA11	0.0035191
SVIL	0.00352598
P2RY6	0.00354871
RREB1	0.00356341
MTHFD1	0.00356447
NBPF9	0.00359133
TUBA1A	0.00360361
CENPF	0.00361466
RPL17	0.00364995
SH3BP5L	0.00365819
NSDHL	0.00366059
MIA2	0.00366067
SLC44A5	0.00366328
SLC41A2	0.00367171
PLEC	0.00368543
KDM3A	0.00370536
INF2	0.00370905
CCDC47	0.00372234
DNM1	0.00372734
PHF19	0.00372902
BRD4	0.00374921
HNRNPF	0.00375315
FOXRED2	0.00375624
PHF11	0.00377459
SYVN1	0.00377982
WASHC5	0.00378653
MIR7-3HG	0.00379877
RPS27L	0.00380764
PER2	0.00381601
P4HA2	0.00381735
LRRC8C	0.00383569
NABP1	0.00388944
SFRP1	0.00390949
COLGALT1	0.00391113
POLR1D	0.00391331
ZNF570	0.00391972
MYADM	0.00392616
THRA	0.00393886
MAFB	0.00394777
PIK3CD	0.00395887
RASSF8	0.00400879
STARD7	0.00404752
STK17A	0.00406796
MYO1C	0.00408205
H3-3B	0.00415101
CCNA2	0.00415467
RRAGD	0.00416689
VGLL4	0.00417478
CREB5	0.00417753
ACTG1	0.00420714
FLRT2	0.00422298
TUBB2A	0.00423275
HINT2	0.0042375
HMGB3	0.00424399
ADGRG1	0.00428157
LZTS1	0.00429264
HERC5	0.00431344
MTATP6P1	0.00433338
NES	0.00436813
S100A11	0.00437737
UFM1	0.00439559
ETS2	0.00439928
RPL35A	0.0044028
REPS1	0.00441356
GIPR	0.00442183
OAS3	0.00443311
FAM27E3	0.00444999
GAS2L3	0.00446275
ATIC	0.00446412
FILIP1L	0.00448389
FERMT2	0.00449872
ZFC3H1	0.00451157
LAMC1	0.00451225
CRYBG2	0.00452454
RPL12P2	0.00455558
CCL7	0.00456296
FRMD4A	0.00457167
ATP5F1E	0.00459308
LINC01146	0.0046128
SLC12A4	0.00461622
CLSTN1	0.00462314
TCEAL9	0.00462618
C2CD2	0.00465355
GNA11	0.00465569
SESN3	0.00466449
PDIA5	0.00467834
ZCCHC2	0.00469445
RBM28	0.00469486
ATP6V1A	0.0046954
ANKHD1	0.00469762
CELF1	0.00471107
NTF3	0.00473116
CACNG4	0.00474922
NAA20	0.0047517
RBMX	0.00477582
PREX1	0.00478494
TMSB10	0.00479412
CARTPT	0.00481026
CHCHD3P3	0.00481529
CNBP	0.00481828
TGM1	0.00481999
E2F7	0.00482939
NOB1	0.00483474
DYNC2I2	0.00488096
DCBLD2	0.00488231
TSPAN4	0.00489603
MYO10	0.00492312
FARSB	0.00492931
IVD	0.00493408
HLA-DRB3	0.00493841
FLCN	0.00493854
MAGT1	0.00494577
ABI1	0.00495776
COPB1	0.00498179
ARIH2OS	0.00499267
DTX4	0.00499795
MDC1	0.00500759
ZNF766	0.00500967
SCARA3	0.0050346
RPL12	0.00504123
SPERT	0.00504694
MC5R	0.00505473
MYH10	0.00505568
SGK3	0.00509081
ABCA12	0.00512816
RIPK2	0.00515171
RELA	0.00518152
HIST4H4	0.00519953
JPT2	0.00521094
FAM131A	0.00521171
USP36	0.00522034
EFEMP1	0.00525733
CEBPG	0.0052812
PCMTD1P7	0.00528445
EPN1	0.00529298
TRAF3	0.00529345
NCLN	0.00529484
ZNF417	0.00531501
ATP6V0E1	0.00532225
EYA4	0.0053272
PDLIM4	0.0053493
MSX2P1	0.00537255
GPR153	0.00538573
FAM8A1	0.0053975
AGAP3	0.00540095
PIK3R2	0.0054303
ZNF554	0.00543403
PTP4A1	0.00543433
LSM4	0.00546933
DBF4	0.00546979
TMEM209	0.00547291
DSCC1	0.00548846
COL6A3	0.00549089
KDM6B	0.00550619
PRPF38B	0.00551852
WDR18	0.00553042
H1-10	0.00554588
FGFR4	0.00556854
JCAD	0.00557108
RPL34P33	0.0055775
ZMYM4	0.0055837
HSP90AA5P	0.00559262
SREBF1	0.00564382
SLC38A2	0.00564782
ACSL3	0.00565236
TRAF1	0.00566234
CYP24A1	0.00567619
TPRG1L	0.00568417
MRTFB	0.00571113
ABCD4	0.0057312
SLC44A2	0.00575917
TMED2	0.00576195
DOK3	0.0058146
SERINC1	0.00581787
PCBP4	0.00582283
CYRIB	0.00583148
ERO1A	0.00584568
FAM129A	0.00586096
RIOX2	0.00587699
COPG2	0.00589013
TSPAN14	0.00591219
GEN1	0.00593046
GPX4	0.00595749
GAD1	0.00597792
TMEM33	0.00601412
TRIM8	0.00602173
TBC1D2	0.00604054
ATP5MG	0.00605868
ABCG1	0.0060602
REEP4	0.0060788
MED6	0.00609537
DLK1	0.00611024
PTMA	0.00613817
MARCHF8	0.00614639
MMP2	0.00615598
TNIP2	0.00617517
SPTBN1	0.00617542
RSRP1	0.00617616
ZNF496	0.00618075
ATP1A1-AS1	0.00618657
KIFBP	0.00621317
INSM2	0.00625335
RPL13A	0.00625366
TRIB2	0.00627111
OSBPL8	0.00628042
VCL	0.0062825
ZPR1	0.00629943
AACS	0.00630312
OTUD5	0.00630758
EIF2S2	0.00631574
RTL8C	0.00632271
WBP2	0.00632591
TBC1D15	0.00632983
WWC1	0.00645856
SMIM34	0.00647614
PCNX4	0.00650265
LMO7	0.00651745
RPS6KA2	0.00654239
UGGT1	0.00656539
ZMYM3	0.0065732
ZNF136	0.00657838
GRK6	0.00659987
PLK3	0.00660976
RNPEPL1	0.00661108
AVL9	0.00662847
KLF9	0.00663534
SALL3	0.00663975
STK10	0.00663986
STMN4	0.00664747
MYH3	0.00669344
FKBP5	0.00669506
NPY4R	0.00670512
RPL29	0.00671382
CNR1	0.00671519
NAT8L	0.00671594
DIPK1C	0.00676037
RPL15P18	0.00677165
MORF4L1	0.00677896
ICAM1	0.00681729
TMEM158	0.00682573
POLR2L	0.00686253
CANT1	0.0068751
CFAP251	0.00687648
SNX27	0.00688037
SYNCRIP	0.00688745
LPAR3	0.0068893
CIT	0.00690535
NDUFB7	0.00692629
FGF11	0.00692853
FAM81A	0.00696072
TMSB4X	0.00697345
ADGRF4	0.00698723
OR5AK2	0.0070006
GPRC5A	0.0070179
MTMR3	0.00703723
SPCS3	0.00705629
LBR	0.00705664
SERINC5	0.00705955
PXDC1	0.00708033
PTPN23	0.00710644
TCF7L1	0.00711328
ZRSR2	0.00714436
TIMM22	0.00718464
PMEPA1	0.00723146
SARAF	0.00726808
EEF2	0.00730039
AKT2	0.00730399
VPS13D	0.00731618
PLK1	0.00732227
PAM	0.00735393
UNC5B	0.00737234
CALCOCO2	0.00737475
NCKAP5L	0.00738869
GABRG3	0.00742024
ZNF442	0.00743023
GVQW3	0.00746948
TFPI	0.00747801
RRP9	0.00748695
ASPM	0.00750073
LMNB2	0.00750945
ULK1	0.0075383
TBC1D23	0.00754652
SNX30	0.00756025
GOLM2	0.00756176
NUP58	0.00757438
GRK4	0.0075747
KCNB1	0.00766479
SLC35A4	0.00769665
ARID3A	0.00774203
RASA2	0.00780599
ALDH3B1	0.00781896
ADO	0.00781999
EPRS1	0.00782183
TSC22D2	0.00791979
PPM1E	0.00792373
PRKAR1A	0.0079503
TBC1D13	0.00798887
MAP3K14	0.00799505
YY1AP1	0.00804201
TTC17	0.00805658
RD3	0.00808401
GGCT	0.00810215
HSPA1A	0.0081194
JHDM1D-AS1	0.00814023
SPRYD4	0.00815972
PIEZO1	0.00816728
MCM3	0.00819065
LINC00115	0.00824877
HIST1H2AH	0.00827246
TSPAN5	0.00829947
MED25	0.00831556
TKT	0.00832947
SLC6A6	0.00838194
TOMM22	0.00839785
GET1	0.00842435
TRAK1	0.00842477
SCNM1	0.00842663
ETHE1	0.0084453
NAAA	0.00846518
TRA2A	0.00849679
RRP7A	0.0085142
FSTL1	0.00853852
SFMBT1	0.00853929
FCGR1BP	0.00855208
STARD9	0.00856013
PSKH1	0.00857227
RRAGC	0.00857597
RGS16	0.00858601
ADAMTS1	0.00864299
DUSP10	0.00868165
ITPR2	0.00868714
KIAA1671	0.00868767
BCAR3	0.00869309
PNPLA3	0.00870852
LINC01023	0.00873718
RPS23	0.00874663
KRT16P5	0.00876333
MARCOL	0.00879525
SAE1	0.00881994
COPS6	0.00882308
NUSAP1	0.00882568
SRGAP2	0.00883012
MCM8	0.00884374
CIZ1	0.0088563
KIF21A	0.00887336
PHB1	0.00887537
LMNA	0.00888119
NDUFB9	0.00888875
SLC16A1	0.00890918
LAMP2	0.0089247
FBXL19-AS1	0.00895425
ARHGEF39	0.00897745
HGF	0.00898222
MTRR	0.00898594
CARM1	0.00905223
MARS	0.00906279
WFS1	0.00908324
NOPCHAP1	0.0091506
PLEKHN1	0.00916368
NBR1	0.00919139
ZNF804A	0.00919726
MYBL1	0.00920096
HGSNAT	0.0092122
LRP10	0.00923458
B4GALNT1	0.00923522
SLC39A7	0.00925961
ZNF302	0.00928306
PRR7	0.00929246
MT-ND2	0.00930783
CENPBD2P	0.00933085
RPGRIP1L	0.00944107
ZNF519	0.00945606
ATP6V1C1	0.00948737
ERN1	0.00948982
POLA2	0.00949673
DIP2A	0.009513
CTDSP1	0.00952238
LZTFL1	0.00954571
CLDN4	0.00954671
TMED5	0.00955903
ODF3B	0.00957446
MAP3K8	0.00959818
HILPDA	0.00963217
SMC4	0.00964942
NARS1	0.00965452
PGD	0.00965639
DTYMK	0.00966212
CERT1	0.00968496
CTNS	0.00969892
SC5D	0.00977418
NRBP1	0.00980552
MTMR6	0.00984283
QSOX1	0.00984491
NKD2	0.00989936
FAM102A	0.00990826
TACC1	0.00993888
LOX	0.00994436
GSE1	0.00994749
SUPT16H	0.00996346
CEP55	0.0100339
CBS	0.0100356
RBM18	0.0100498
RPS19	0.0100764
LIG1	0.0101089
PFAS	0.0101093
AP1B1	0.0101145
TK1	0.0101414
KIF11	0.0101436
MAN1B1-AS1	0.0101482
WIPF3	0.0102209
DYNC2H1	0.0102345
NUP214	0.0102465
OSER1	0.0102713
IGFBP7	0.0102743
SOCS2	0.0102769
CNIH4	0.0102815
CDK14	0.0103094
MARCHF7	0.0103273
RNH1	0.0103476
SEPTIN3	0.0103482
GPR171	0.0103881
ABHD17C	0.0103982
SPOUT1	0.0104326
AIFM1	0.0104338
CTSB	0.0104402
ATXN1	0.0104432
PDK4	0.0104457
WARS1	0.0104569
STAB1	0.0104684
FJX1	0.0104992
KYNU	0.0105111
SEL1L	0.0105129
TOX2	0.0105172
ATP6V0A2	0.010522
DHX15	0.0105402
SUCLG1	0.010561
GTF3C1	0.0105882
CERK	0.0105958
ABHD17A	0.0106627
KLHL24	0.0106672
GINS1	0.0106976
ZNF595	0.0107685
KCNA2	0.0108196
PPIB	0.0108442
HINT1	0.0108513
SLC25A1	0.0108713
BUD31	0.010889
INPP4B	0.0109068
YIF1B	0.0109206
IGKV1D-8	0.0109622
ISG15	0.0110029
VLDLR	0.0110065
F13A1	0.0110357
ST8SIA3	0.0110456
HIST1H2AD	0.0110707
GPSM1	0.0110717
NEFM	0.0110723
RNASEH2C	0.0110724
FAM225B	0.011125
ZNF75A	0.0111497
MCTP1	0.0111961
DCAKD	0.0112005
PTDSS1	0.0112216
PDLIM7	0.0112508
TCEAL4	0.0112777
PRMT2	0.0113104
CLPX	0.0113152
DUS4L-BCAP29	0.0113391
ADAMTS7	0.0113512
GATAD2A	0.0113796
HDAC9	0.0113814
FAM167A	0.0113997
GLRX	0.0114232
SF3B3	0.0114418
SLC30A10	0.0114455
MRPS7	0.0115713
MMP24OS	0.0115867
ZZEF1	0.0115989
DDI2	0.0116064
TGFB1I1	0.0116176
CLIP2	0.0116566
RNF13	0.0116861
CXorf40A	0.0117488
MELTF	0.0117881
SGO2	0.0118096
SYMPK	0.0118215
BRCA1	0.011825
SERPINE1	0.0118299
LINC01607	0.0118305
CXCR4	0.0118556
APC	0.0119375
TATDN2	0.0119457
CNPY3	0.011963
C11orf1	0.0119684
FCGR1A	0.0119727
BUB1	0.0120196
PCYT2	0.0120298
SRF	0.0120645
FUS	0.0122207
SERPINH1	0.0122686
RPS3A	0.0123144
TVP23B	0.0123332
MCM2	0.0123353
SIPA1L1	0.0123405
GOLGA6L22	0.012364
CBX6	0.0123693
EPB41L4A-AS1	0.0123731
DDX21	0.0124516
GRASP	0.0124606
HBEGF	0.0124746
SLC25A25	0.0124769
WDR43	0.0124956
SEPTIN7	0.0125325
PDP1	0.0125597
DYNC2I1	0.0125727
ERP44	0.0125827
FBN1	0.0125849
BAG3	0.0125904
MAP2K3	0.0126445
ITPK1	0.0126561
NASP	0.0126597
ADGRE5	0.012694
EXTL1	0.0127137
TMEM140	0.0127172
METTL6	0.0127478
STX18-AS1	0.012753
PTGR1	0.0128237
H6PD	0.0128325
ZNF326	0.0128338
MFHAS1	0.0128797
MOCOS	0.0128803
C1QBP	0.0128975
TEX261	0.0128985
TRIP6	0.0129051
CADM1	0.0129091
NUDT4	0.0129312
RAF1	0.0129345
KCTD2	0.0129403
COL1A1	0.0129828
GUK1	0.0129959
COX6B1	0.0130485
ZBTB21	0.0130486
FNBP1	0.0130858
YLPM1	0.0130987
TNFAIP3	0.0131314
CALB2	0.0131786
PPP1R9B	0.013208
TMSB15B	0.0132104
MAST4	0.013216
HOTTIP	0.0132414
RUSC1	0.0132837
IL6ST	0.013286
PRB3	0.0132957
ZNF665	0.0132992
C1orf35	0.0133131
SLC6A2	0.0133214
SKP1	0.0133957
BCAT1	0.0134142
INO80E	0.0134271
CREB1	0.0134334
NAGK	0.0134417
HSPE1	0.0134518
CD70	0.0134622
PDE4B	0.0135515
UBL5	0.0135625
ICK	0.0136545
C14orf119	0.0136904
DDX12P	0.0136913
CCK	0.0137222
CENPU	0.0137247
TTLL12	0.0137308
MT1A	0.0137358
FRMD8	0.0137542
VGF	0.0137731
MED31	0.0137742
NCKAP5	0.0139261
ACTA2	0.0139418
FPGS	0.0139528
ZNF583	0.01408
HMGA2	0.014082
ETV5	0.0140891
ALG14	0.0140924
RPL30	0.0141083
MAML2	0.0141095
TEX49	0.0141156
PRELID1	0.0141249
ST3GAL1	0.0141558
PSMB10	0.0141793
FDFT1	0.0142058
PLS3	0.0142144
CALU	0.0142451
S100A6	0.0142559
FAM76A	0.0142746
TSPYL4	0.0142887
UTP6	0.0143161
ZNF699	0.0144047
SLC31A1	0.014406
CELSR2	0.0144361
CLIP1	0.0144539
NLGN4X	0.0144653
MX1	0.0144892
HMGB1	0.0145052
C5orf51	0.0145062
NPC1	0.0145478
PRKAR1B	0.0145664
IER5	0.0146337
NT5DC3	0.0146346
GGPS1	0.0146398
STIM2	0.014667
ATG12	0.0146728
FBXL20	0.0147022
GTF2IP1	0.0148098
HLA-DQA2	0.0148695
ADIG	0.01487
ASS1	0.0148776
SLITRK1	0.0149199
BBC3	0.0149558
ZFAND5	0.015126
HMG20B	0.0151808
COX7C	0.0152404
IGF2	0.0152597
DHTKD1	0.0153478
COX17	0.0153618
MT1B	0.0154135
OSGEP	0.0154366
MCOLN3	0.0154542
JPT1	0.0154546
DENND2B	0.0154646
YKT6	0.0155545
ARPC1B	0.0155726
HIST2H2AB	0.015575
CAD	0.0156041
UGCG	0.0156467
KMT5A	0.0156542
TLE1	0.015657
MAP3K12	0.0156645
CEBPD	0.0156691
NEFH	0.0156711
SLC16A13	0.0156719
RBM19	0.0157049
KDSR	0.0157439
TREM1	0.0157576
NID2	0.0157794
ADAMTS15	0.0158628
TBK1	0.0159116
CTSH	0.0159345
PTPRH	0.0159505
HCP5	0.0159548
ATRAID	0.0159758
ADAR	0.0160032
NADK	0.0160545
FLNB	0.0160677
TVP23C	0.016091
H2AFY2	0.0161177
SUSD2	0.0161418
KIF20A	0.0161594
MYLK	0.0161837
ALDH9A1	0.0161874
PPAT	0.0162116
ECE1	0.0162357
MT-ATP6	0.016253
SMC6	0.0162585
LLPH	0.0163272
RPRD2	0.0163743
HIST1H2BI	0.0163822
RSAD2	0.0163873
VAMP3	0.0164206
STMN1	0.0164805
TOMM34	0.0164819
PHLDB1	0.0164857
NPEPPS	0.0165383
RTL8A	0.0165545
EIF4E2	0.0165621
SCARNA17	0.0166061
YPEL5	0.0166202
BAHCC1	0.0166474
MET	0.0166764
NAALADL2	0.0166879
CSF2RA	0.0166975
KCTD17	0.0166988
RNASEH2A	0.0167191
GAD2	0.016752
ZBTB16	0.0167828
RRP1B	0.0168076
MYDGF	0.0168311
NT5C3A	0.0168744
SRRM1	0.0169025
FOXM1	0.0169744
WDR59	0.0169968
ARID5B	0.0170212
LIN52	0.017037
HIST1H2AC	0.0170402
ARL8A	0.0170426
LY6E	0.0170961
ANXA11	0.0171277
LINC01138	0.0171487
KLHL17	0.0171769
EZH2	0.0171784
SOX2	0.0171977
LINC00165	0.017203
RPL7	0.0172619
ZNF713	0.0172721
SSSCA1-AS1	0.0173116
DNAJC3	0.0173139
RTN4	0.017316
RAPH1	0.0173343
XRCC5	0.0173563
GFPT1	0.0173614
KNL1	0.0173651
RAI14	0.0174255
AGAP6	0.0174314
P2RX3	0.0175143
BNIP3	0.017575
OTUD1	0.0175976
HIST2H2BE	0.0176372
CXCL5	0.0176489
SLC6A15	0.0176828
COL11A1	0.0177322
NET1	0.0177381
FAM212A	0.0177457
ZFP36L1	0.0177604
ZNF131	0.0177646
C3	0.017775
ARFGEF1	0.0177884
VASP	0.017804
LRIT2	0.0178542
SSR4	0.0178656
SLC12A6	0.0179598
REEP5	0.0180904
ADAMTS9	0.0181208
P4HB	0.0181435
NDUFA5	0.0181847
RPL22L1	0.0182591
C12orf57	0.0182711
CYP4F2	0.0182722
MGMT	0.018277
SRM	0.0183405
CYB5RL	0.0183944
NR4A2	0.0184056
CEACAM6	0.0184286
TUBB4B	0.0184333
MNT	0.0185341
GAS5	0.018614
DUSP26	0.0186145
HIP1	0.0186254
GHITM	0.0186599
VIM-AS1	0.0187225
FMNL1	0.0188082
NCALD	0.0188231
POM121C	0.0188764
KRAS	0.0188783
PGK1	0.0188956
SPATA16	0.0189396
WDFY4	0.018972
MYORG	0.019018
FAM27E2	0.0190481
CLBA1	0.019051
MYBBP1A	0.0190855
LINC00239	0.0191024
NXF1	0.0191079
VARS	0.01915
FAM222A-AS1	0.0191567
WDR81	0.0191695
ZBTB7A	0.0191959
C1orf198	0.0192034
MINCR	0.0192109
TCEANC2	0.019241
MYOF	0.0192435
TPM3	0.019403
MDM4	0.0194032
PKP4	0.0194157
SERTAD4	0.0194236
CDK2	0.0195123
ATP6V1H	0.0195904
FAM57B	0.0195908
KRCC1	0.0196193
TTF2	0.0196444
SH3RF3	0.0197544
ADSS2	0.0197618
APOL6	0.0197662
CDIPT	0.0197717
NCF2	0.0197776
GALE	0.0198531
CACNG3	0.0198545
TAS2R31	0.0198622
ZNF639	0.0198739
RPL35	0.019876
ME2	0.0198809
RPL5	0.0198921
HSD17B7	0.0199014
RASSF10	0.0199173
GNS	0.0199187
CCAR1	0.0199248
SERPING1	0.0199276
TNIP1	0.0199396
LCE3A	0.0199631
SP110	0.0199933
C16orf45	0.020025
CEP83-AS1	0.0200792
YIPF4	0.0200981
AVPI1	0.020189
DDX54	0.020228
PAFAH1B1	0.0202483
ZNF121	0.0203199
PTGFR	0.0203203
MYG1	0.020343
ZNF66	0.0203535
DNER	0.0204006
ASH1L-AS1	0.0204048
GNG12	0.0204087
STAP1	0.0204097
SMS	0.02049
TOR3A	0.0205245
RABGGTB	0.0205666
EMC3	0.0206119
INSM1	0.020646
ZNF90	0.0206515
TMEM214	0.0206659
TPM2	0.0206706
CDKN2C	0.0207254
MKNK2	0.020734
LITAF	0.0207476
RGS12	0.0207489
CHTF8	0.0207586
PDGFRB	0.0208525
CLTB	0.0208552
MICAL3	0.0208595
ANXA10	0.0208629
MRFAP1L1	0.0208794
NOTCH2NLC	0.0209511
PHLDA3	0.0209531
ATP11B	0.0210042
WASHC2C	0.0210159
DOCK6	0.0210334
SNAP25	0.0210345
TMED3	0.021048
PPM1L	0.0210686
SCFD2	0.0210742
RNF14	0.0211073
VPS53	0.0211183
CHTOP	0.0211325
SRRT	0.0211653
PPFIA3	0.0211929
TRIM24	0.0212102
SKIDA1	0.0212827
IFI44	0.0213093
MMP3	0.0213555
CDCA5	0.0214336
FADS2	0.0214716
IRAK1	0.0215058
C15orf39	0.0215579
CHP1	0.0215938
FDPS	0.0216956
NDUFC2	0.0217488
CIDECP	0.0217615
SH2D5	0.0217866
NCS1	0.0217978
NRIP1	0.0218049
ZBTB43	0.0218049
ATP2B4	0.0218173
CBX4	0.0218535
TNKS2	0.0219943
ANAPC15	0.0220088
GLUL	0.0220147
IFI6	0.0220223
PCYOX1	0.0220761
SEPTIN8	0.0221128
CERKL	0.0222174
KCTD15	0.0222498
MPPE1	0.0222501
KRT80	0.0222689
HEXA	0.0222691
MAP3K9	0.0222733
C1orf194	0.0223183
PTPMT1	0.0223417
GPR3	0.0223581
LINC01144	0.0224128
POLA1	0.022423
ATXN7	0.0224479
JAG1	0.0224822
ZNF318	0.0224977
SCAMP1-AS1	0.0226298
LCMT1	0.0226505
NAT6	0.0226841
NBEAL2	0.0226985
MAPKAPK5	0.022735
FOSL2	0.0227364
FXYD5	0.0227596
HOXC9	0.0227773
ZNF714	0.0227859
HABP4	0.0228133
RARG	0.0228196
CYLD	0.0228255
IDH2	0.0228433
TARS	0.0228619
GPR183	0.0228678
ZBED5	0.022884
FAM214B	0.0229109
FRAS1	0.0229527
RPS10P7	0.0229632
KDM2B	0.0229857
MCM5	0.022992
CALM1	0.0230449
LIF	0.0230559
PECR	0.023059
SLCO1B1	0.0231345
NCOA3	0.0231565
POPDC3	0.0232995
RPS5	0.0233343
BCL9L	0.0233548
TNF	0.0235025
AZI2	0.0235151
OR51E2	0.023523
CRYGC	0.0235524
ZNF480	0.0235561
BRIP1	0.023581
FAM13B	0.02364
LMNB1	0.0236415
CCDC85A	0.0236458
PCBD1	0.0236515
PFKFB3	0.0236589
SPRY2	0.0237146
ATOX1	0.0237525
KIF22	0.0237704
MFSD12	0.0237722
RIN2	0.0238563
CCNB1	0.0238903
RHOQ	0.0241396
ATG5	0.0241502
SPTBN2	0.0241517
AKAP11	0.0241966
CACUL1	0.0242505
ME1	0.0242614
DUS4L	0.0243052
SLC25A15	0.0243312
NDRG4	0.0243314
FAM47C	0.0243664
AKAP8	0.0243798
ICAM3	0.0243869
NXF3	0.0244105
PKMYT1	0.0244372
TIMM50	0.0244649
RIMKLA	0.0244997
CNDP2	0.0245092
OOSP4A	0.024522
PCMTD1	0.0245746
HIST1H2BE	0.024597
PTPN12	0.0246373
ZBTB8A	0.0246606
ARHGAP22	0.0246742
ZNF431	0.0246926
CENPBD1P	0.0247017
ENSA	0.024713
FGF7	0.0247218
GPX1	0.024738
FNDC3A	0.0248485
ECM1	0.0248485
C17orf105	0.0248548
CNPY2	0.0249301
WDR45B	0.024982
PREB	0.0250241
VASN	0.0250754
ABL2	0.0251454
CCNG2	0.0251508
KCTD10	0.0251983
EPB41	0.0252521
NCEH1	0.0253146
MT-ND4	0.0253656
TAGLN2	0.0253752
SWAP70	0.0254291
FAM86B1	0.0254378
NXPE3	0.0254988
PLEKHA5	0.0255618
ZNF724	0.0255752
CHAT	0.0256511
COL6A1	0.0257275
CXCL10	0.0257352
LINC01206	0.0257774
TPRN	0.0258196
PLEKHO2	0.0259302
PDCD6	0.0259462
DRAP1	0.0259508
PABPC1	0.0259615
MYCN	0.0259703
ACTC1	0.025989
LARS1	0.0260555
CHKA	0.0261175
UBE2D3	0.0262119
ZNF621	0.0262252
ATP2A1	0.0262295
S100P	0.026233
SLCO4C1	0.0262438
SYTL4	0.0262667
PRG3	0.0263201
ZFP30	0.026335
SOGA3	0.0263663
POLR1G	0.0263749
SELENOF	0.0264177
UBAP2L	0.0264309
GPATCH11	0.0264821
TTC25	0.0265371
MYCL	0.0265836
PI4KAP2	0.0266268
CD46	0.026629
SHOX2	0.0266441
RASA3	0.0267092
SYAP1	0.0267519
SNHG7	0.0267542
CNN3	0.0267764
BEND3P2	0.0268426
OAZ1	0.0268509
HUWE1	0.0269114
MAPT-AS1	0.026917
ACP2	0.0269934
CBX1	0.027037
UBE2L3	0.0270726
CYFIP2	0.027239
PSG4	0.0273159
TPM4	0.0273496
CREBBP	0.0273731
ESM1	0.0273845
DAO	0.0273963
ZC3H7A	0.0274373
AGO2	0.0274664
AMY2B	0.0274712
RBBP8	0.0275029
MNS1	0.0275302
PCM1	0.0275527
SLC43A2	0.0275961
ARNT2	0.0275962
SLC9A3R1	0.027731
ISCA1	0.0277339
TJP3	0.0277372
NIBAN1	0.0277938
UNC13D	0.0278481
GAS2L1	0.0278889
ACMSD	0.0279416
CCNL1	0.0279765
KPNA5	0.0280008
CRCT1	0.0280206
HIST1H1C	0.0280408
POM121	0.0280664
IQGAP3	0.0281318
GJC1	0.0281767
CFL2	0.0281793
H1FX	0.0282389
CNOT9	0.02824
DEDD2	0.0282697
TES	0.0282835
DNAJB11	0.0282929
DMP1	0.028314
SPRR2C	0.0283355
GSK3A	0.0284342
KCNA4	0.0284952
HTRA3	0.0285101
MAP4K4	0.0285401
GOLIM4	0.0286077
MT1JP	0.0287242
BNIP3L	0.0288182
LPIN1	0.0288452
FNIP1	0.0289104
HCFC1R1	0.0289114
ENC1	0.0289407
SLC25A4	0.0289464
PRRC2A	0.0290133
ORMDL2	0.0290924
CLK1	0.0291863
HIST2H2AA4	0.0292095
CENPE	0.0292113
MYCBP2	0.029274
RNASE4	0.0293223
YAF2	0.0293273
PLXNB2	0.0294095
PNISR	0.0294567
HLA-J	0.0294676
UBE2G2	0.0295046
PLXNC1	0.0296031
BTF3L4	0.0296268
SAT2	0.0296405
HDHD5	0.029729
METTL7B	0.0297317
TFPI2	0.0297742
[truncated: 23,277 more rows]
