# Supplementary material for: Comparative analysis of 105 datasets across species and tissues reveals differential transcriptomic responses to cannabinoids THC and CBD
Source: J Cannabis Res. 2025 Dec 16;8:13. doi: 10.1186/s42238-025-00361-0 (PMC12821297; doi:10.1186/s42238-025-00361-0)
Supplement: Supplementary file 1 — Supplementary Material 1: Supplement Table 1. Summary of publicly available cannabis-related transcriptomic datasets. Supplement Table 2. Summary of cannabis-related and reference transcriptomic datasets. Supplement Table 3. Summary of number of DEGs in each dataset. Supplement Table 4. Multi-way ANOVA of chemical and experimental factors on DEG counts. Supplement Table 5. THC Cluster 1 cluster-level DEG summary. Supplement Table 6. THC Cluster 2 cluster-level DEG summary. Supplement Table 7. CBD Cluster 1 cluster-level DEG summary. Supplement Table 8. CBD Cluster 4 cluster-level DEG summary. Supplement Table 9. CBD Cluster 2 cluster-level DEG summary. Supplement Table 10. CBD Cluster 3 cluster-level DEG summary. Supplement Table 11. Frequency of DEGs across CBD datasets. Supplement Table 12. Frequency of DEGs across THC datasets. Supplement Table 13. Frequency of pathways across THC datasets. Supplement Table 14. Frequency of pathways across CBD datasets. Supplement Table 15. p-value aggregated meta-DEGs across THC and CBD datasets. Supplement Table 16. ECS-associated genes and reference sources. Supplement Table 17. Fisher’s exact tests results between DEG lists and ECS-associated genes. Supplement Table 18. Key driver analysis results for THC and CBD datasets. [file 42238_2025_361_MOESM1_ESM.zip › Supplement Table 16.xlsx]

## Sheet: Supplement Table 9
Gene	Reference
ABCB1	DISGENET_Cannabis_Abuse; DISGENET_Cannabis_Dependence; DISGENET_Cannabis_use; DISGENET_Cannabis-Related_Disorder
ABHD12	doi.org/10.1111/j.1748-1716.2011.02280.x
ABHD6	GOBP_CANNABINOID_SIGNALING_PATHWAY; doi.org/10.1111/j.1748-1716.2011.02280.x
ACAD8	DISGENET_Cannabis_use
ACKR3	DISGENET_Cannabis_Dependence
ACSL4	doi.org/10.3389/fphar.2025.1567210
ADGRF1	GOBP_CANNABINOID_SIGNALING_PATHWAY
ADGRL4	DISGENET_Cannabis_use
ADH1C	DISGENET_Cannabis_Dependence
ADRA1A	DISGENET_Cannabis_Dependence
ADRA2A	DISGENET_Cannabis_use
ADRA2B	DISGENET_Cannabis_Dependence
AICDA	DISGENET_Cannabis_Dependence
AKT1	DISGENET_Cannabis_Abuse; DISGENET_Cannabis_Dependence; DISGENET_Cannabis_use; DISGENET_Cannabis-Related_Disorder
ALOX15B	GOBP_CANNABINOID_SIGNALING_PATHWAY
ANKFN1	DISGENET_Cannabis_Dependence
ANKHD1	DISGENET_Cannabis_use
ANKK1	DISGENET_Cannabis_Dependence; DISGENET_Cannabis_use
APOL2	DISGENET_Cannabis_Abuse; DISGENET_Cannabis_Dependence; DISGENET_Cannabis-Related_Disorder
ATP2A1	DISGENET_Cannabis_use
ATP2C2	DISGENET_Cannabis_use
BAG3	DISGENET_Cannabis_use
BAS	DISGENET_Cannabis_use
BDNF	DISGENET_Cannabis_Dependence; DISGENET_Cannabis_use
BEST1	DISGENET_Cannabis_use
BRS3	DISGENET_Cannabis_Dependence
CADM2	DISGENET_Cannabis_use
CALM1	DISGENET_Cannabis_Abuse; DISGENET_Cannabis_Dependence; DISGENET_Cannabis-Related_Disorder
CALM2	DISGENET_Cannabis_Abuse; DISGENET_Cannabis_Dependence; DISGENET_Cannabis-Related_Disorder
CAMK2A	GOBP_CANNABINOID_SIGNALING_PATHWAY
CAMK2B	DISGENET_Cannabis_Abuse; DISGENET_Cannabis_Dependence; DISGENET_Cannabis-Related_Disorder
CAST	DISGENET_Cannabis_Abuse
CHPT1	DISGENET_Cannabis_use
CHRNA2	DISGENET_Cannabis_use
CHRNA3	DISGENET_Cannabis_Abuse
CHRNA5	DISGENET_Cannabis_Abuse
CHRNA6	DISGENET_Cannabis_Dependence
CHRNA7	DISGENET_Cannabis_use
CHRNB3	DISGENET_Cannabis_Abuse
CLOCK	DISGENET_Cannabis_Dependence
CNR1	GOBP_CANNABINOID_SIGNALING_PATHWAY; DISGENET_Cannabis_Abuse; DISGENET_Cannabis_Dependence; DISGENET_Cannabis_use; DISGENET_Cannabis-Related_Disorder; doi.org/10.1371/journal.pone.0187926
CNR2	DISGENET_Cannabis_Dependence; DISGENET_Cannabis_use; doi.org/10.1371/journal.pone.0187926
COL9A1	DISGENET_Cannabis_use
COL9A2	DISGENET_Cannabis_use
COL9A3	DISGENET_Cannabis_use
COMP	DISGENET_Cannabis_use
COMT	DISGENET_Cannabis_Abuse; DISGENET_Cannabis_use
COPE	DISGENET_Cannabis_use
COX2	DISGENET_Cannabis_use
CRN1	doi.org/10.1038/sj.ijo.0803272
CRN2	doi.org/10.1038/sj.ijo.0803272
CRP	DISGENET_Cannabis_Dependence; DISGENET_Cannabis_use
CTRL	DISGENET_Cannabis_use
CXCL8	DISGENET_Cannabis_use
CXCR6	DISGENET_Cannabis_Dependence
DAGLA	doi.org/10.1371/journal.pone.0187926; doi.org/10.1111/j.1748-1716.2011.02280.x
DAGLB	doi.org/10.1111/j.1748-1716.2011.02280.x; doi.org/10.1038/s41467-022-31168-9
DHC24	doi.org/10.3389/fnmol.2019.00224
DHDDS	DISGENET_Cannabis_use
DHRS7	doi.org/10.3389/fnmol.2019.00224
DMD	DISGENET_Cannabis_use
DRD2	DISGENET_Cannabis_Dependence; DISGENET_Cannabis_use
DRD4	DISGENET_Cannabis_Abuse; DISGENET_Cannabis_use
EDNRA	DISGENET_Cannabis_Dependence
EP300	DISGENET_Cannabis_Abuse
FAAH	DISGENET_Cannabis_Dependence; DISGENET_Cannabis_use; doi.org/10.1517/17460440903018857; doi.org/10.1371/journal.pone.0187926; doi.org/10.1111/j.1748-1716.2011.02280.x; doi.org/10.1074/jbc.M109.012492‚Äã
FABP1	doi.org/10.1021/acs.biochem.6b00446‚Äã
FABP3	doi.org/10.1074/jbc.M109.012492‚Äã
FABP5	doi.org/10.1074/jbc.M109.012492‚Äã
FABP7	doi.org/10.1074/jbc.M109.012492‚Äã; doi.org/10.1016/j.neulet.2024.138040
FDFT1	DISGENET_Cannabis_Abuse; DISGENET_Cannabis_Dependence; DISGENET_Cannabis-Related_Disorder
FKBP5	DISGENET_Cannabis_Abuse; DISGENET_Cannabis_Dependence
FOXP2	DISGENET_Cannabis_use
GABRA2	DISGENET_Cannabis_Dependence; DISGENET_Cannabis_use
GAD1	DISGENET_Cannabis_use
GCC1	DISGENET_Cannabis_Abuse; DISGENET_Cannabis_Dependence; DISGENET_Cannabis-Related_Disorder
GDE1	doi.org/10.1074/jbc.M707807200
GGT7	doi.org/10.3389/fnmol.2019.00224
GPR18	doi.org/10.1186/1471-2202-11-44‚Äã
GPR42	DISGENET_Cannabis_Dependence
GPR55	GOBP_CANNABINOID_SIGNALING_PATHWAY
HCRT	DISGENET_Cannabis_Dependence
HECD3	doi.org/10.3389/fnmol.2019.00224
HTR1A	DISGENET_Cannabis_Dependence
IFT122	DISGENET_Cannabis_use
IL1B	DISGENET_Cannabis_use
IL6	DISGENET_Cannabis_use
KDM4A-AS1	DISGENET_Cannabis_use
KIAA2013	doi.org/10.3389/fnmol.2019.00224
LINC00461	DISGENET_Cannabis_use
LPAR2	DISGENET_Cannabis_Dependence
MAOA	DISGENET_Cannabis_use
MGLL	doi.org/10.1111/j.1748-1716.2011.02280.x; GOBP_CANNABINOID_SIGNALING_PATHWAY; DISGENET_Cannabis_Dependence; DISGENET_Cannabis_use; doi.org/10.1371/journal.pone.0187926
MIR583HG	DISGENET_Cannabis_use
NANS	DISGENET_Cannabis_use
NAPEPLD	doi.org/10.1073/pnas.0601832103‚Äã
NCAM1	DISGENET_Cannabis_use
NRG1	DISGENET_Cannabis_Dependence
PANK2	DISGENET_Cannabis_use
PDYN	DISGENET_Cannabis_Dependence
PENK	DISGENET_Cannabis_Dependence
PLCB1	doi.org/10.1152/jn.00111.2014
PLS1	doi.org/10.3389/fnmol.2019.00224
PLXNA3	DISGENET_Cannabis_use
PPARA	doi.org/10.1016/j.euroneuro.2012.07.007
PSS	DISGENET_Cannabis_use
PTGS2	DISGENET_Cannabis_use; doi.org/10.1007/s12035-020-02087-x
PTPN22	doi.org/10.1073/pnas.0601832103‚Äã
PTPRF	DISGENET_Cannabis_use
S100A8	DISGENET_Cannabis_use
SCARB1	DISGENET_Cannabis_Abuse; DISGENET_Cannabis_Dependence; DISGENET_Cannabis-Related_Disorder
SCN8A	DISGENET_Cannabis_use
SDK1	DISGENET_Cannabis_use
SEMA6D	DISGENET_Cannabis_use
SLC6A4	DISGENET_Cannabis_use
SLC6A9	DISGENET_Cannabis_use
SLC7A11	doi.org/10.3389/fphar.2025.1567210
SMC2	DISGENET_Cannabis_use
SMG6	DISGENET_Cannabis_use
SQSTM1	doi.org/10.3389/fnmol.2019.00224
SSTR4	DISGENET_Cannabis_Dependence
STK26	DISGENET_Cannabis_use
TGFB1	DISGENET_Cannabis_use
TLR2	DISGENET_Cannabis_use
TNRC6A	DISGENET_Cannabis_use
TRPV1	doi.org/10.1038/sj.ijo.0803272
TSPAN31	DISGENET_Cannabis_use
TSPO	DISGENET_Cannabis_use
UBE2Z	DISGENET_Cannabis_use
USE1	DISGENET_Cannabis_use
WAS	DISGENET_Cannabis_Dependence; DISGENET_Cannabis_use
WASF1	DISGENET_Cannabis_use
WASF2	DISGENET_Cannabis_Abuse; DISGENET_Cannabis_Dependence; DISGENET_Cannabis_use
ZNF704	DISGENET_Cannabis_use
ZNF804A	DISGENET_Cannabis_use
