# Supplementary material for: Comparative analysis of 105 datasets across species and tissues reveals differential transcriptomic responses to cannabinoids THC and CBD
Source: J Cannabis Res. 2025 Dec 16;8:13. doi: 10.1186/s42238-025-00361-0 (PMC12821297; doi:10.1186/s42238-025-00361-0)
Supplement: Supplementary file 1 — Supplementary Material 1: Supplement Table 1. Summary of publicly available cannabis-related transcriptomic datasets. Supplement Table 2. Summary of cannabis-related and reference transcriptomic datasets. Supplement Table 3. Summary of number of DEGs in each dataset. Supplement Table 4. Multi-way ANOVA of chemical and experimental factors on DEG counts. Supplement Table 5. THC Cluster 1 cluster-level DEG summary. Supplement Table 6. THC Cluster 2 cluster-level DEG summary. Supplement Table 7. CBD Cluster 1 cluster-level DEG summary. Supplement Table 8. CBD Cluster 4 cluster-level DEG summary. Supplement Table 9. CBD Cluster 2 cluster-level DEG summary. Supplement Table 10. CBD Cluster 3 cluster-level DEG summary. Supplement Table 11. Frequency of DEGs across CBD datasets. Supplement Table 12. Frequency of DEGs across THC datasets. Supplement Table 13. Frequency of pathways across THC datasets. Supplement Table 14. Frequency of pathways across CBD datasets. Supplement Table 15. p-value aggregated meta-DEGs across THC and CBD datasets. Supplement Table 16. ECS-associated genes and reference sources. Supplement Table 17. Fisher’s exact tests results between DEG lists and ECS-associated genes. Supplement Table 18. Key driver analysis results for THC and CBD datasets. [file 42238_2025_361_MOESM1_ESM.zip › Supplement Table 17.xlsx]

## Sheet: summary
ID	p.val	Overlap of ECS gene & DEG	Categorization	Species	Tissue	Tissue_categorization	Exposure_Route
GSE261716_CBD0.2_2d	0.00190196	14	CBD	Mus musculus	Liver	Liver	Intraperitoneal injection
GSE273695_Brain_Male_LPS	0.00526546	15	THC	Rattus norvegicus	Brain orbitofrontal cortex	Brain	Intraperitoneal injection
GSE274859_LPS_24h	0.00547357	43	CBD	Mus musculus	Brain Microglial cells	Brain	In medium
GSE201508_cGAMP	0.0193133	25	CBD	Homo sapiens	Monocyte (THP-1 cell line)	Immune	In medium
GSE151512_12h	0.0196624	22	CBD	Homo sapiens	Neuroblastoma (SK-N-BE(2) cell line)	Brain; Cancer	In medium
GSE70689_CBD_NoLPS	0.0283954	5	CBD	Mus musculus	BV-2 microglial cell line	Immune	In medium
GSE179661_MHCC97H	0.0333929	47	CBD	Homo sapiens	Liver (MHCC97H cell line)	Liver	In medium
GSE189821_Female_Amy	0.040579	12	THC	Mus musculus	Brain amygdala	Brain	Intraperitoneal injection
GSE151512_24h	0.0446728	40	CBD	Homo sapiens	Neuroblastoma (SK-N-BE(2) cell line)	Brain; Cancer	In medium
GSE151512_6h	0.0546954	15	CBD	Homo sapiens	Neuroblastoma (SK-N-BE(2) cell line)	Brain; Cancer	In medium
GSE270378_CBD1.5_6h	0.0616516	1	CBD	Mus musculus	Hypothalamus (mHypoA-2/12 (Clu177) cell line)	Brain	In medium
GSE189821_Female_DMS	0.0734649	2	THC	Mus musculus	Brain dorsolateral striatum	Brain	Intraperitoneal injection
GSE242892_16p11dup	0.079847	3	THC	Mus musculus	Brain mPFC microglia	Brain	Subcutaneous injection
GSE261716_CBD20_28d	0.0951891	15	CBD	Mus musculus	Liver	Liver	Intraperitoneal injection
GSE168797_SARS_CBDV	0.102104	16	CBD	Homo sapiens	Lung aveolar cell (A549 cells ACE2 overexpression)	Lung	In medium
GSE242892_WT	0.104919	2	THC	Mus musculus	Brain mPFC microglia	Brain	Subcutaneous injection
GSE232624_Veh_CBD0.75_6h	0.122797	1	CBD	Homo sapiens	Dermal fibroblast	Skin	In medium
GSE270378_CBD3_6h	0.123632	1	CBD	Mus musculus	Hypothalamus (mHypoA-2/12 (Clu177) cell line)	Brain	In medium
GSE168797_Mock_CBDV	0.125105	7	CBD	Homo sapiens	Lung aveolar cell (A549 cells ACE2 overexpression)	Lung	In medium
GSE261716_CBD0.2_28d	0.143965	6	CBD	Mus musculus	Liver	Liver	Intraperitoneal injection
GSE273695_Brain_Male_Saline	0.153388	1	THC	Rattus norvegicus	Brain orbitofrontal cortex	Brain	Intraperitoneal injection
GSE274435_DMSO_24h	0.158511	5	CBD	Rattus norvegicus	Brain primary hippocampal neurons	Brain	In medium
GSE168797_Mock_CBD	0.205359	47	CBD	Homo sapiens	Lung aveolar cell (A549 cells ACE2 overexpression)	Lung	In medium
GSE232624_Veh_CBD3_12h	0.248329	3	CBD	Homo sapiens	Dermal fibroblast	Skin	In medium
GSE152088	0.257478	9	CBD	Homo sapiens	Integument (HOK-16B cell line)	Skin	In medium
GSE274435_EtOH_24h	0.263991	2	CBD	Rattus norvegicus	Brain primary hippocampal neurons	Brain	In medium
GSE244644_FetalAorta	0.267985	1	THC	Macaca mulatta	Endothelial cells (Fetal Aorta)	Vasculature	in utero exposure
GSE201508_enthanol	0.310673	6	CBD	Homo sapiens	Monocyte (THP-1 cell line)	Immune	In medium
GSE168797_SARS_CBD	0.339572	44	CBD	Homo sapiens	Lung aveolar cell (A549 cells ACE2 overexpression)	Lung	In medium
GSE179661_HepG2	0.357669	41	CBD	Homo sapiens	Liver (HepG2 cell line)	Liver	In medium
GSE235310_Veh	0.360629	24	CBD	Homo sapiens	Monocyte-derived dendritic cell line	Immune	In medium
GSE131565	0.369826	58	CBD	Homo sapiens	Integument (primary human keratinocytes)	Skin	In medium
GSE272113_CBD	0.398484	23	CBD	Mus musculus	Skeletal muscle myotube (C2C12 cell line)	Muscle	In medium
GSE70689_CBD_wLPS	0.466515	2	CBD	Mus musculus	BV-2 microglial cell line	Immune	In medium
GSE151512_3h	0.546368	2	CBD	Homo sapiens	Neuroblastoma (SK-N-BE(2) cell line)	Brain; Cancer	In medium
GSE272113_sCBD	0.583267	18	CBD	Mus musculus	Skeletal muscle myotube (C2C12 cell line)	Muscle	In medium
GSE232624_Veh_CBD0.75_12h	0.585687	1	CBD	Homo sapiens	Dermal fibroblast	Skin	In medium
GSE232624_EtOH0.75_CBD0.75_12h	0.61138	1	CBD	Homo sapiens	Dermal fibroblast	Skin	In medium
GSE116813_vehicle	0.668693	1	THC	Mus musculus	Brain hippocampus	Brain	Subcutaneous injection
GSE261716_CBD10_28d	0.671956	2	CBD	Mus musculus	Liver	Liver	Intraperitoneal injection
GSE235310_LPS	0.689692	30	CBD	Homo sapiens	Monocyte-derived dendritic cell line	Immune	In medium
GSE232624_EtOH0.75_CBD0.75_6h	0.869116	1	CBD	Homo sapiens	Dermal fibroblast	Skin	In medium
GSE261716_CBD20_2d	0.912778	2	CBD	Mus musculus	Liver	Liver	Intraperitoneal injection
GSE116813_DISC1	1	0	THC	Mus musculus	Brain hippocampus	Brain	Subcutaneous injection
GSE121439	1	0	THC	Macaca mulatta	Colon tissue	Digestive	Intravenous injection
GSE150723	1	0	THC	Macaca mulatta	Oropharyngeal tissue	Digestive	Intravenous injection
GSE158188_Female	1	0	THC	Rattus norvegicus	Brain nucleus accumbens shell	Brain	Intraperitoneal injection
GSE158188_Male	1	0	THC	Rattus norvegicus	Brain nucleus accumbens shell	Brain	Intraperitoneal injection
GSE181487	1	0	THC	Macaca mulatta	Gingival tissue	Oral	Intravenous injection
GSE189821_Female_Nac	1	0	THC	Mus musculus	Brain nucleus accumbens	Brain	Intraperitoneal injection
GSE189821_Female_PFC	1	0	THC	Mus musculus	Brain prefrontal cortex	Brain	Intraperitoneal injection
GSE189821_Female_VTA	1	0	THC	Mus musculus	Brain ventral tegmental area	Brain	Intraperitoneal injection
GSE189821_Male_Amy	1	0	THC	Mus musculus	Brain amygdala	Brain	Intraperitoneal injection
GSE189821_Male_DMS	1	0	THC	Mus musculus	Brain dorsolateral striatum	Brain	Intraperitoneal injection
GSE189821_Male_Nac	1	0	THC	Mus musculus	Brain nucleus accumbens	Brain	Intraperitoneal injection
GSE189821_Male_PFC	1	0	THC	Mus musculus	Brain prefrontal cortex	Brain	Intraperitoneal injection
GSE189821_Male_VTA	1	0	THC	Mus musculus	Brain ventral tegmental area	Brain	Intraperitoneal injection
GSE198578	1	0	THC	Homo sapiens	in vitro iPSC engineered heart tissue	Heart	In medium
GSE207518	1	0	THC	Macaca mulatta	Brain basal ganglia	Brain	Intravenous injection
GSE213734_LPS	1	0	THC	Mus musculus	Brain microglia	Brain	Intraperitoneal injection
GSE213734_vehicle	1	0	THC	Mus musculus	Brain microglia	Brain	Intraperitoneal injection
GSE216112	1	0	THC	Macaca mulatta	Placenta	Placenta	Oral ingestion
GSE226955_EpiLC	1	0	THC	Mus musculus	Epiblast-like cells (EpiLCs)	Stem cell	In medium
GSE226955_ESC	1	0	THC	Mus musculus	Embryonic stem cells (ESCs)	Stem cell	In medium
GSE226955_PGCLC	1	0	THC	Mus musculus	Primordial germ cells-like cells (PGCLCs)	Stem cell	In medium
GSE232624_EtOH0.25_CBD0.75_12h	1	0	CBD	Homo sapiens	Dermal fibroblast	Skin	In medium
GSE232624_EtOH0.25_CBD0.75_6h	1	0	CBD	Homo sapiens	Dermal fibroblast	Skin	In medium
GSE232624_Veh_CBD3_6h	1	0	CBD	Homo sapiens	Dermal fibroblast	Skin	In medium
GSE235969_Female_Old_5d	1	0	THC	Mus musculus	Brain hippocampus	Brain	Intraperitoneal injection
GSE235969_Female_Old_5wk	1	0	THC	Mus musculus	Brain hippocampus	Brain	Intraperitoneal injection
GSE235969_Male_Young_5wk	1	0	THC	Mus musculus	Brain hippocampus	Brain	Intraperitoneal injection
GSE240225_THC	1	0	THC	Rattus norvegicus	Enteric glial cell (EGC/PK060399egfr cell lines)	Digestive	In medium
GSE240225_THC-COOH	1	0	THC	Rattus norvegicus	Enteric glial cell (EGC/PK060399egfr cell lines)	Digestive	In medium
GSE242079_CBD3	1	0	CBD	Rattus norvegicus	Heart	Heart	Intraperitoneal injection
GSE242079_CBD30	1	0	CBD	Rattus norvegicus	Heart	Heart	Intraperitoneal injection
GSE244644_UmbilicalArtery	1	0	THC	Macaca mulatta	Endothelial cells (Umbilical Artery)	Vasculature	in utero exposure
GSE244644_UmbilicalVein	1	0	THC	Macaca mulatta	Endothelial cells (Umbilical Vein)	Vasculature	in utero exposure
GSE261716_CBD10_2d	1	0	CBD	Mus musculus	Liver	Liver	Intraperitoneal injection
GSE262437_AsympCO	1	0	CBD	Mus musculus	Brain	Brain	Oral ingestion
GSE262437_SympCO	1	0	CBD	Mus musculus	Brain	Brain	Oral ingestion
GSE266113_mutCox15	1	0	CBD	Homo sapiens	Primary skin fibroblasts (dermal fibroblat cell line)	Skin	In medium
GSE266113_mutNdufs4	1	0	CBD	Homo sapiens	Primary skin fibroblasts (dermal fibroblat cell line)	Skin	In medium
GSE266113_WT	1	0	CBD	Homo sapiens	Primary skin fibroblasts (dermal fibroblat cell line)	Skin	In medium
GSE270378_CBD0.325_24h	1	0	CBD	Mus musculus	Hypothalamus (mHypoA-2/12 (Clu177) cell line)	Brain	In medium
GSE270378_CBD0.325_6h	1	0	CBD	Mus musculus	Hypothalamus (mHypoA-2/12 (Clu177) cell line)	Brain	In medium
GSE270378_CBD0.75_24h	1	0	CBD	Mus musculus	Hypothalamus (mHypoA-2/12 (Clu177) cell line)	Brain	In medium
GSE270378_CBD0.75_6h	1	0	CBD	Mus musculus	Hypothalamus (mHypoA-2/12 (Clu177) cell line)	Brain	In medium
GSE270378_CBD1.5_24h	1	0	CBD	Mus musculus	Hypothalamus (mHypoA-2/12 (Clu177) cell line)	Brain	In medium
GSE270378_CBD3_24h	1	0	CBD	Mus musculus	Hypothalamus (mHypoA-2/12 (Clu177) cell line)	Brain	In medium
GSE273695_Blood_Female_LPS	1	0	THC	Rattus norvegicus	Blood peripheral blood mononucelar cells	Blood	Intraperitoneal injection
GSE273695_Blood_Female_Saline	1	0	THC	Rattus norvegicus	Blood peripheral blood mononucelar cells	Blood	Intraperitoneal injection
GSE273695_Blood_Male_LPS	1	0	THC	Rattus norvegicus	Blood peripheral blood mononucelar cells	Blood	Intraperitoneal injection
GSE273695_Blood_Male_Saline	1	0	THC	Rattus norvegicus	Blood peripheral blood mononucelar cells	Blood	Intraperitoneal injection
GSE273695_Brain_Female_LPS	1	0	THC	Rattus norvegicus	Brain orbitofrontal cortex	Brain	Intraperitoneal injection
GSE273695_Brain_Female_Saline	1	0	THC	Rattus norvegicus	Brain orbitofrontal cortex	Brain	Intraperitoneal injection
GSE274435_DMSO_4h	1	0	CBD	Rattus norvegicus	Brain primary hippocampal neurons	Brain	In medium
GSE274435_EtOH_4h	1	0	CBD	Rattus norvegicus	Brain primary hippocampal neurons	Brain	In medium
GSE274859_LPS_4h	1	0	CBD	Mus musculus	Brain Microglial cells	Brain	In medium
GSE275998_CDB10	1	0	CBD	Mus musculus	Kidney	Kidney	Intraperitoneal injection
GSE275998_CDB20	1	0	CBD	Mus musculus	Kidney	Kidney	Intraperitoneal injection
GSE57571	1	0	CBD	Homo sapiens	Sebaceous gland (SZ95 sebocyte)	Skin	In medium
GSE57823_Old	1	0	THC	Mus musculus	Brain hippocampus	Brain	Subcutaneous infusion
GSE57823_Young	1	0	THC	Mus musculus	Brain hippocampus	Brain	Subcutaneous infusion
GSE70689_THC_NoLPS	1	0	THC	Mus musculus	BV-2 microglial cell line	Immune	In medium
GSE70689_THC_wLPS	1	0	THC	Mus musculus	BV-2 microglial cell line	Immune	In medium
