# Supplementary material for: Comparative analysis of 105 datasets across species and tissues reveals differential transcriptomic responses to cannabinoids THC and CBD
Source: J Cannabis Res. 2025 Dec 16;8:13. doi: 10.1186/s42238-025-00361-0 (PMC12821297; doi:10.1186/s42238-025-00361-0)
Supplement: Supplementary file 1 — Supplementary Material 1: Supplement Table 1. Summary of publicly available cannabis-related transcriptomic datasets. Supplement Table 2. Summary of cannabis-related and reference transcriptomic datasets. Supplement Table 3. Summary of number of DEGs in each dataset. Supplement Table 4. Multi-way ANOVA of chemical and experimental factors on DEG counts. Supplement Table 5. THC Cluster 1 cluster-level DEG summary. Supplement Table 6. THC Cluster 2 cluster-level DEG summary. Supplement Table 7. CBD Cluster 1 cluster-level DEG summary. Supplement Table 8. CBD Cluster 4 cluster-level DEG summary. Supplement Table 9. CBD Cluster 2 cluster-level DEG summary. Supplement Table 10. CBD Cluster 3 cluster-level DEG summary. Supplement Table 11. Frequency of DEGs across CBD datasets. Supplement Table 12. Frequency of DEGs across THC datasets. Supplement Table 13. Frequency of pathways across THC datasets. Supplement Table 14. Frequency of pathways across CBD datasets. Supplement Table 15. p-value aggregated meta-DEGs across THC and CBD datasets. Supplement Table 16. ECS-associated genes and reference sources. Supplement Table 17. Fisher’s exact tests results between DEG lists and ECS-associated genes. Supplement Table 18. Key driver analysis results for THC and CBD datasets. [file 42238_2025_361_MOESM1_ESM.zip › Supplement Table 18.xlsx]

## Sheet: CBD_kd_full_results
MODULE	NODE	P	FDR	N.mod	N.neigh	N.obsrv	N.expct	MEMBER	FILL	FOLD
CBD_GSE274859_LPS_24h	SRC	2.5774e-08	3.76301e-06	3255	14	11	1.53171	TRUE	0.785714	7.1815
CBD_GSE151512_6h	MMT00076709	4.09061e-06	0.000298614	1117	44	11	1.65198	FALSE	0.25	6.65868
CBD_GSE151512_12h	SH3GL2	7.44413e-05	0.00362281	1617	34	12	1.84794	FALSE	0.352941	6.49372
CBD_GSE151512_12h	DPYSL5	0.000139009	0.00507383	1617	20	9	1.08702	TRUE	0.45	8.2795
CBD_GSE151512_24h	PPP1R3B	0.00034926	0.00878648	3683	15	11	1.85691	TRUE	0.733333	5.92381
CBD_GSE151512_6h	PRKCA	0.000361088	0.00878648	1117	35	9	1.31407	TRUE	0.257143	6.84893
CBD_GSE151512_6h	SLAMF8	0.000431561	0.00900113	1117	38	9	1.42671	FALSE	0.236842	6.30823
CBD_GSE151512_24h	KIAA0100	0.000537046	0.0098011	3683	33	19	4.08521	TRUE	0.575758	4.65093
CBD_GSE151512_12h	JPH3	0.00066975	0.0108648	1617	28	9	1.52183	FALSE	0.321429	5.91393
CBD_GSE274435_DMSO_24h	SLC17A7	0.00150328	0.0219479	343	45	8	0.518806	FALSE	0.177778	15.42
CBD_GSE151512_6h	SLC9A3R1	0.00196871	0.0261302	1117	43	9	1.61443	TRUE	0.209302	5.57471
CBD_GSE151512_6h	ADRBK1	0.00311084	0.0378485	1117	23	8	0.863534	FALSE	0.347826	9.26426
CBD_GSE151512_24h	TAOK1	0.00397397	0.0446308	3683	83	28	10.2749	FALSE	0.337349	2.72508
CBD_GSE151512_6h	USF1	0.00447828	0.0467021	1117	27	8	1.01371	TRUE	0.296296	7.89177
CBD_GSE151512_24h	AMFR	0.00523953	0.0503891	3683	18	12	2.22829	TRUE	0.666667	5.38528
CBD_GSE151512_12h	MMT00063814	0.00552209	0.0503891	1617	21	8	1.14137	FALSE	0.380952	7.0091
CBD_GSE151512_24h	GRIA4	0.00631907	0.0527941	3683	45	21	5.57074	FALSE	0.466667	3.7697
CBD_GSE151512_24h	RAPGEF4	0.00650886	0.0527941	3683	64	24	7.92283	FALSE	0.375	3.02922
CBD_GSE151512_24h	EPDR1	0.00823288	0.0588243	3683	56	22	6.93247	FALSE	0.392857	3.17347
CBD_GSE274859_LPS_24h	SEC23A	0.00831157	0.0588243	3255	73	24	7.98679	TRUE	0.328767	3.00496
CBD_GSE151512_6h	PIK3R1	0.00846104	0.0588243	1117	30	8	1.12635	TRUE	0.266667	7.1026
CBD_GSE151512_6h	CUL1	0.00937088	0.0621886	1117	26	8	0.976169	FALSE	0.307692	8.1953
CBD_GSE151512_6h	STXBP4	0.0104111	0.0660878	1117	34	8	1.27653	FALSE	0.235294	6.267
CBD_GSE151512_12h	LMNA	0.0125914	0.0765977	1617	22	8	1.19572	TRUE	0.363636	6.6905
CBD_GSE274859_LPS_24h	NASP	0.0150869	0.0849825	3255	14	8	1.53171	TRUE	0.571429	5.22291
CBD_GSE274435_DMSO_24h	EGR2	0.0154312	0.0849825	343	27	7	0.311284	FALSE	0.259259	22.4875
CBD_GSE274859_LPS_24h	MMT00053716	0.0157159	0.0849825	3255	13	8	1.42231	FALSE	0.615385	5.62467
CBD_GSE151512_12h	SDC4	0.0184063	0.095976	1617	26	8	1.41313	TRUE	0.307692	5.6612
CBD_GSE274859_LPS_24h	GPR84	0.0199528	0.100452	3255	14	8	1.53171	TRUE	0.571429	5.22291
CBD_GSE151512_6h	RNF44	0.0239039	0.112723	1117	36	8	1.35162	TRUE	0.222222	5.91883
CBD_GSE151512_24h	SGTB	0.0239343	0.112723	3683	13	8	1.60932	TRUE	0.615385	4.97103
CBD_GSE274859_LPS_24h	BIRC2	0.024771	0.113018	3255	14	8	1.53171	FALSE	0.571429	5.22291
CBD_GSE151512_24h	MMT00076709	0.0259192	0.114673	3683	44	18	5.44694	FALSE	0.409091	3.30461
CBD_GSE274859_LPS_24h	CSRNP3	0.0285579	0.12186	3255	34	17	3.71987	FALSE	0.5	4.57005
CBD_GSE274859_LPS_24h	KLC2	0.029724	0.12186	3255	15	8	1.64112	TRUE	0.533333	4.87472
CBD_GSE151512_12h	TPGS2	0.0300476	0.12186	1617	27	8	1.46748	FALSE	0.296296	5.45152
CBD_GSE274859_LPS_24h	ITGA2B	0.0330164	0.130281	3255	15	8	1.64112	FALSE	0.533333	4.87472
CBD_GSE274859_LPS_24h	PRKACB	0.0432036	0.165993	3255	72	22	7.87738	FALSE	0.305556	2.79281
CBD_GSE151512_24h	STK32C	0.0484494	0.179184	3683	32	15	3.96141	TRUE	0.46875	3.78653
CBD_GSE151512_6h	TRAPPC3	0.0490915	0.179184	1117	40	8	1.5018	TRUE	0.2	5.32695
CBD_GSE151512_6h	SIN3B	0.0544319	0.191953	1117	43	8	1.61443	FALSE	0.186047	4.9553
CBD_GSE151512_12h	EGR4	0.0552192	0.191953	1617	30	8	1.63053	FALSE	0.266667	4.90637
CBD_GSE151512_24h	ZNF664	0.0571211	0.193946	3683	18	11	2.22829	FALSE	0.611111	4.93651
CBD_GSE151512_24h	AKAP11	0.0618866	0.205351	3683	39	18	4.82797	FALSE	0.461538	3.72827
CBD_GSE151512_6h	PSD	0.0637385	0.206796	1117	43	8	1.61443	TRUE	0.186047	4.9553
CBD_GSE151512_12h	MINPP1	0.0707799	0.216327	1617	30	8	1.63053	FALSE	0.266667	4.90637
CBD_GSE151512_12h	SEMA5A	0.0714081	0.216327	1617	31	8	1.68488	TRUE	0.258065	4.7481
CBD_GSE151512_24h	ARHGAP5	0.0714535	0.216327	3683	56	20	6.93247	TRUE	0.357143	2.88497
CBD_GSE151512_24h	DENND4B	0.0726029	0.216327	3683	28	15	3.46624	FALSE	0.535714	4.32746
CBD_GSE151512_24h	POLE4	0.0851309	0.248413	3683	15	9	1.85691	TRUE	0.6	4.84676
CBD_GSE274435_EtOH_24h	RIN1	0.0867744	0.248413	123	40	6	0.165373	FALSE	0.15	36.2817
CBD_GSE274859_LPS_24h	SLU7	0.0896322	0.25166	3255	24	13	2.62579	TRUE	0.541667	4.95088
CBD_GSE274859_LPS_24h	ERGIC3	0.0938431	0.258511	3255	35	16	3.82928	FALSE	0.457143	4.17833
CBD_GSE151512_24h	SH3GL2	0.0995115	0.26905	3683	34	15	4.209	FALSE	0.441176	3.56379
CBD_GSE151512_24h	ATP2C1	0.110213	0.288739	3683	57	20	7.05627	TRUE	0.350877	2.83436
CBD_GSE151512_24h	ATIC	0.112046	0.288739	3683	15	9	1.85691	TRUE	0.6	4.84676
CBD_GSE274859_LPS_24h	CPD	0.112727	0.288739	3255	67	21	7.33034	TRUE	0.313433	2.86481
CBD_GSE274435_DMSO_24h	RASGRP1	0.123079	0.30982	343	70	7	0.807032	TRUE	0.1	8.67376
CBD_GSE151512_12h	ATF5	0.130463	0.322841	1617	19	7	1.03267	FALSE	0.368421	6.77854
CBD_GSE151512_24h	KCNH5	0.14244	0.346605	3683	36	16	4.45659	TRUE	0.444444	3.59019
CBD_GSE151512_12h	POLL	0.151031	0.361484	1617	19	7	1.03267	FALSE	0.368421	6.77854
CBD_GSE274859_LPS_24h	ZNF638	0.156352	0.364152	3255	56	19	6.12685	FALSE	0.339286	3.1011
CBD_GSE151512_6h	PIGT	0.157134	0.364152	1117	26	7	0.976169	FALSE	0.269231	7.17089
CBD_GSE151512_24h	PSD	0.162538	0.370791	3683	43	17	5.32315	TRUE	0.395349	3.1936
CBD_GSE151512_24h	NHSL2	0.170329	0.382334	3683	15	9	1.85691	TRUE	0.6	4.84676
CBD_GSE274859_LPS_24h	NOTCH1	0.17444	0.382334	3255	19	11	2.07875	FALSE	0.578947	5.29163
CBD_GSE151512_12h	QARS	0.175455	0.382334	1617	21	7	1.14137	FALSE	0.333333	6.13296
CBD_GSE151512_24h	LINGO1	0.20131	0.425834	3683	16	10	1.98071	TRUE	0.625	5.0487
CBD_GSE151512_24h	JPH3	0.204078	0.425834	3683	28	14	3.46624	FALSE	0.5	4.03896
CBD_GSE274859_LPS_24h	MLH1	0.204167	0.425834	3255	40	15	4.37632	TRUE	0.375	3.42753
CBD_GSE274859_LPS_24h	PRMT1	0.210725	0.433322	3255	52	17	5.68922	TRUE	0.326923	2.98811
CBD_GSE274859_LPS_24h	ITGAV	0.220125	0.441645	3255	48	16	5.25159	TRUE	0.333333	3.0467
CBD_GSE274859_LPS_24h	ATP6V0A1	0.220823	0.441645	3255	47	16	5.14218	FALSE	0.340426	3.11152
CBD_GSE151512_12h	PRKCA	0.22589	0.445675	1617	35	9	1.90229	TRUE	0.257143	4.73114
CBD_GSE151512_12h	HSD17B7	0.232639	0.45287	1617	22	7	1.19572	TRUE	0.318182	5.85419
CBD_GSE274859_LPS_24h	KPNA3	0.245749	0.466888	3255	51	17	5.57981	TRUE	0.333333	3.0467
CBD_GSE274859_LPS_24h	REPS2	0.246236	0.466888	3255	16	8	1.75053	TRUE	0.5	4.57005
CBD_GSE151512_24h	SIN3B	0.265407	0.496788	3683	43	16	5.32315	TRUE	0.372093	3.00574
CBD_GSE274859_LPS_24h	RANBP2	0.272018	0.501971	3255	30	13	3.28224	FALSE	0.433333	3.96071
CBD_GSE151512_12h	GFRA1	0.277687	0.501971	1617	20	7	1.08702	TRUE	0.35	6.43961
CBD_GSE151512_24h	CHL1	0.281352	0.501971	3683	52	18	6.4373	FALSE	0.346154	2.79621
CBD_GSE151512_24h	ATP1A1	0.287548	0.501971	3683	41	16	5.07556	TRUE	0.390244	3.15236
CBD_GSE274859_LPS_24h	CUEDC1	0.287797	0.501971	3255	40	15	4.37632	TRUE	0.375	3.42753
CBD_GSE274859_LPS_24h	GPBP1	0.295622	0.501971	3255	54	17	5.90804	TRUE	0.314815	2.87744
CBD_GSE274859_LPS_24h	SRPK2	0.298697	0.501971	3255	27	13	2.95402	TRUE	0.481481	4.40079
CBD_GSE151512_24h	NRXN1	0.302158	0.501971	3683	49	18	6.06591	FALSE	0.367347	2.9674
CBD_GSE151512_6h	GPR56	0.30361	0.501971	1117	34	7	1.27653	FALSE	0.205882	5.48362
CBD_GSE274859_LPS_24h	PM20D1	0.305847	0.501971	3255	21	11	2.29757	FALSE	0.52381	4.78767
CBD_GSE151512_12h	CSK	0.305996	0.501971	1617	23	7	1.25008	FALSE	0.304348	5.59966
CBD_GSE151512_6h	MTPN	0.316713	0.513779	1117	32	7	1.20144	FALSE	0.21875	5.82635
CBD_GSE274859_LPS_24h	WAC	0.327816	0.525947	3255	29	13	3.17283	FALSE	0.448276	4.09728
CBD_GSE151512_24h	SMARCC1	0.344326	0.542483	3683	14	8	1.73312	TRUE	0.571429	4.61596
CBD_GSE151512_24h	DHCR24	0.346922	0.542483	3683	43	16	5.32315	TRUE	0.372093	3.00574
CBD_GSE274859_LPS_24h	MPI	0.34927	0.542483	3255	13	7	1.42231	FALSE	0.538462	4.92159
CBD_GSE151512_6h	LSM12	0.360351	0.553802	1117	34	7	1.27653	TRUE	0.205882	5.48362
CBD_GSE151512_12h	KCNJ9	0.376751	0.569054	1617	35	9	1.90229	TRUE	0.257143	4.73114
CBD_GSE151512_24h	ALDH3B1	0.381807	0.569054	3683	18	11	2.22829	TRUE	0.611111	4.93651
CBD_GSE151512_12h	GSR	0.384479	0.569054	1617	25	7	1.35878	FALSE	0.28	5.15169
CBD_GSE274859_LPS_24h	SHISA4	0.386371	0.569054	3255	48	16	5.25159	FALSE	0.333333	3.0467
CBD_GSE151512_24h	TRIM8	0.389763	0.569054	3683	31	14	3.83762	FALSE	0.451613	3.6481
CBD_GSE151512_24h	SETD5	0.396732	0.573494	3683	33	14	4.08521	TRUE	0.424242	3.427
CBD_GSE151512_12h	TRA2A	0.405544	0.576506	1617	27	7	1.46748	TRUE	0.259259	4.77008
CBD_GSE274859_LPS_24h	1422799_at	0.411704	0.576506	3255	19	10	2.07875	FALSE	0.526316	4.81057
CBD_GSE274859_LPS_24h	LGALS3BP	0.41422	0.576506	3255	14	7	1.53171	FALSE	0.5	4.57005
CBD_GSE274859_LPS_24h	UBE2W	0.414611	0.576506	3255	34	14	3.71987	TRUE	0.411765	3.76357
CBD_GSE274859_LPS_24h	CKAP5	0.425847	0.586544	3255	31	13	3.39165	TRUE	0.419355	3.83294
CBD_GSE151512_12h	IER5	0.470166	0.641535	1617	25	7	1.35878	FALSE	0.28	5.15169
CBD_GSE151512_6h	DNAJC10	0.480294	0.644814	1117	36	7	1.35162	FALSE	0.194444	5.17898
CBD_GSE151512_24h	UBE2W	0.481402	0.644814	3683	34	14	4.209	FALSE	0.411765	3.3262
CBD_GSE274859_LPS_24h	PHF11	0.516573	0.676869	3255	14	7	1.53171	FALSE	0.5	4.57005
CBD_GSE151512_24h	SNX13	0.517014	0.676869	3683	57	19	7.05627	FALSE	0.333333	2.69264
CBD_GSE274859_LPS_24h	SLC48A1	0.519242	0.676869	3255	15	7	1.64112	TRUE	0.466667	4.26538
CBD_GSE274859_LPS_24h	MMT00073158	0.536765	0.693519	3255	14	7	1.53171	FALSE	0.5	4.57005
CBD_GSE151512_24h	POLL	0.542058	0.694214	3683	19	11	2.35209	FALSE	0.578947	4.67669
CBD_GSE274859_LPS_24h	GPD1L	0.547988	0.695706	3255	15	7	1.64112	TRUE	0.466667	4.26538
CBD_GSE151512_24h	ZEB2	0.5647	0.705065	3683	49	17	6.06591	TRUE	0.346939	2.80255
CBD_GSE274859_LPS_24h	THEM6	0.56533	0.705065	3255	15	7	1.64112	TRUE	0.466667	4.26538
CBD_GSE151512_24h	CALM1	0.569847	0.705065	3683	17	10	2.1045	TRUE	0.588235	4.75172
CBD_GSE151512_24h	LEF1	0.585576	0.705621	3683	69	22	8.5418	FALSE	0.318841	2.57557
CBD_GSE151512_6h	KCNJ9	0.586928	0.705621	1117	35	7	1.31407	TRUE	0.2	5.32695
CBD_GSE274859_LPS_24h	NM_134158	0.590102	0.705621	3255	18	9	1.96935	FALSE	0.5	4.57005
CBD_GSE151512_24h	WBP1	0.594318	0.705621	3683	13	7	1.60932	TRUE	0.538462	4.34965
CBD_GSE151512_12h	ATP6V0A2	0.599036	0.705621	1617	27	7	1.46748	TRUE	0.259259	4.77008
CBD_GSE151512_6h	MTA3	0.604063	0.705621	1117	39	7	1.46425	FALSE	0.179487	4.78059
CBD_GSE151512_12h	AATK	0.604128	0.705621	1617	27	7	1.46748	FALSE	0.259259	4.77008
CBD_GSE151512_12h	RBM3	0.613923	0.711371	1617	39	10	2.11969	FALSE	0.25641	4.71766
CBD_GSE274859_LPS_24h	NPY1R	0.637254	0.732591	3255	15	7	1.64112	FALSE	0.466667	4.26538
CBD_GSE274859_LPS_24h	MMT00075201	0.643809	0.734345	3255	28	12	3.06343	FALSE	0.428571	3.91718
CBD_GSE151512_24h	NM_173411	0.657264	0.74388	3683	26	12	3.21865	FALSE	0.461538	3.72827
CBD_GSE151512_24h	HSPA4	0.680304	0.760241	3683	21	12	2.59968	FALSE	0.571429	4.61596
CBD_GSE151512_24h	JUND	0.682134	0.760241	3683	23	12	2.84727	FALSE	0.521739	4.21457
CBD_GSE274859_LPS_24h	FXR1	0.695247	0.768986	3255	16	8	1.75053	TRUE	0.5	4.57005
CBD_GSE151512_24h	MGA	0.742632	0.81478	3683	54	18	6.68488	TRUE	0.333333	2.69264
CBD_GSE151512_24h	ITGAV	0.747811	0.81478	3683	48	17	5.94212	TRUE	0.354167	2.86093
CBD_GSE274859_LPS_24h	UBFD1	0.764774	0.824398	3255	24	11	2.62579	TRUE	0.458333	4.18921
CBD_GSE151512_24h	PITPNB	0.767933	0.824398	3683	52	17	6.4373	TRUE	0.326923	2.64086
CBD_GSE274859_LPS_24h	TRIM25	0.782044	0.833419	3255	19	10	2.07875	TRUE	0.526316	4.81057
CBD_GSE274435_DMSO_24h	RIN1	0.78898	0.834718	343	40	6	0.461161	FALSE	0.15	13.0106
CBD_GSE274859_LPS_24h	PSPC1	0.86051	0.902495	3255	29	12	3.17283	TRUE	0.413793	3.78211
CBD_GSE151512_12h	NPTX1	0.865406	0.902495	1617	28	7	1.52183	FALSE	0.25	4.59972
CBD_GSE151512_24h	MINK1	0.917989	0.950542	3683	37	14	4.58038	FALSE	0.378378	3.05651
CBD_GSE151512_24h	NUDT13	0.933574	0.959872	3683	18	10	2.22829	TRUE	0.555556	4.48774
CBD_GSE151512_24h	PIK3CA	0.943362	0.963153	3683	38	14	4.70418	TRUE	0.368421	2.97608
CBD_GSE151512_24h	PAK2	0.957007	0.964385	3683	32	13	3.96141	FALSE	0.40625	3.28166
CBD_GSE274859_LPS_24h	MTHFD2	0.957779	0.964385	3255	15	7	1.64112	FALSE	0.466667	4.26538
CBD_GSE151512_24h	TRA2A	0.998654	0.998654	3683	27	12	3.34244	TRUE	0.444444	3.59019

## Sheet: THC_kd_full_results
MODULE	NODE	P	FDR	N.mod	N.neigh	N.obsrv	N.expct	MEMBER	FILL	FOLD
THC_GSE189821_Female_Amy	RASL10A	7.36704e-29	2.09961e-26	771	37	18	0.958859	TRUE	0.486486	18.7723
THC_GSE189821_Female_Amy	SLC17A7	1.30431e-25	1.85863e-23	771	45	17	1.16618	TRUE	0.377778	14.5775
THC_GSE189821_Female_Amy	AK013906	3.71507e-25	3.52931e-23	771	44	17	1.14026	FALSE	0.386364	14.9088
THC_GSE189821_Female_Amy	RTN4R	4.22179e-24	3.00803e-22	771	50	17	1.29575	TRUE	0.34	13.1198
THC_GSE189821_Female_Amy	RIN1	1.14618e-22	6.53323e-21	771	40	16	1.0366	FALSE	0.4	15.435
THC_GSE189821_Female_Amy	PTK2B	3.86215e-22	1.83452e-20	771	39	16	1.01069	TRUE	0.410256	15.8308
THC_GSE235969_Male_Young_5wk	FOLR1	1.28697e-21	5.2398e-20	19	41	12	0.026184	TRUE	0.292683	458.295
THC_GSE189821_Female_Amy	BCL11B	3.28636e-21	1.17076e-19	771	53	16	1.3735	TRUE	0.301887	11.6491
THC_GSE189821_Female_Amy	ICAM5	3.72389e-19	1.17923e-17	771	39	15	1.01069	TRUE	0.384615	14.8414
THC_GSE116813_vehicle	FMOD	9.12963e-18	2.60195e-16	133	80	14	0.357635	FALSE	0.175	39.1461
THC_GSE189821_Female_Amy	NEUROD6	9.07678e-17	2.35171e-15	771	40	14	1.0366	TRUE	0.35	13.5056
THC_GSE189821_Female_Amy	NGB	1.66718e-16	3.95955e-15	771	45	14	1.16618	TRUE	0.311111	12.005
THC_GSE189821_Female_Amy	ITPKA	2.42775e-15	5.32238e-14	771	53	14	1.3735	TRUE	0.264151	10.1929
THC_GSE116813_vehicle	PCOLCE	3.09674e-15	6.30408e-14	133	69	13	0.30846	TRUE	0.188406	42.1448
THC_GSE189821_Female_Amy	MMT00061448	3.97969e-15	7.5614e-14	771	74	23	1.91772	FALSE	0.310811	11.9934
THC_GSE189821_Female_Amy	CCK	4.44113e-15	7.91077e-14	771	58	14	1.50308	FALSE	0.241379	9.31424
THC_GSE116813_vehicle	COLEC12	1.87687e-14	3.14652e-13	133	40	12	0.178818	TRUE	0.3	67.1075
THC_GSE235969_Male_Young_5wk	C2orf40	3.27057e-14	5.17841e-13	19	43	10	0.0274613	FALSE	0.232558	364.149
THC_GSE189821_Female_Amy	NRGN	8.89106e-14	1.33366e-12	771	33	13	0.855198	FALSE	0.393939	15.2012
THC_GSE235969_Male_Young_5wk	STEAP1	1.95501e-13	2.78589e-12	19	58	10	0.0370408	TRUE	0.172414	269.973
THC_GSE189821_Female_Amy	CHRM1	3.46739e-13	4.70574e-12	771	45	13	1.16618	TRUE	0.288889	11.1475
THC_GSE189821_Female_Amy	AK033929	6.13491e-13	7.9475e-12	771	42	13	1.08843	FALSE	0.309524	11.9438
THC_GSE116813_vehicle	ALDH1A2	7.94038e-13	9.64085e-12	133	61	12	0.272697	TRUE	0.196721	44.0049
THC_GSE116813_vehicle	SERPING1	8.11861e-13	9.64085e-12	133	67	12	0.299519	TRUE	0.179104	40.0642
THC_GSE273695_Brain_Male_LPS	CREBBP	2.37676e-12	2.7095e-11	771	57	13	1.47716	FALSE	0.22807	8.80067
THC_GSE235969_Male_Young_5wk	AQP1	2.67351e-12	2.93057e-11	19	19	9	0.012134	TRUE	0.473684	741.715
THC_GSE189821_Female_Amy	DDN	3.54394e-12	3.74083e-11	771	15	12	0.388726	TRUE	0.8	30.87
THC_GSE273695_Brain_Male_LPS	KIAA1109	6.58951e-12	6.70718e-11	771	55	13	1.42533	TRUE	0.236364	9.12069
THC_GSE189821_Female_Amy	MMT00031885	2.35495e-11	2.31435e-10	771	28	12	0.725623	FALSE	0.428571	16.5375
THC_GSE116813_vehicle	LUM	4.60701e-11	4.37666e-10	133	45	11	0.20117	FALSE	0.244444	54.6802
THC_GSE189821_Female_Amy	SCN9A	6.58946e-11	6.05805e-10	771	64	13	1.65857	FALSE	0.203125	7.8381
THC_GSE235969_Male_Young_5wk	AK013627	6.84783e-11	6.09885e-10	19	36	10	0.0229908	FALSE	0.277778	434.956
THC_GSE116813_vehicle	SLC13A4	8.36688e-11	7.22594e-10	133	60	11	0.268226	TRUE	0.183333	41.0102
THC_GSE116813_vehicle	SLC6A20	8.97795e-11	7.52564e-10	133	58	11	0.259285	TRUE	0.189655	42.4243
THC_GSE189821_Female_Amy	FEZF2	1.50898e-10	1.22874e-09	771	40	12	1.0366	FALSE	0.3	11.5763
THC_GSE189821_Female_Amy	LHX2	2.45009e-10	1.93965e-09	771	50	12	1.29575	FALSE	0.24	9.26101
THC_GSE189821_Female_Amy	OTP	5.2725e-10	4.06125e-09	771	54	12	1.39942	FALSE	0.222222	8.57501
THC_GSE189821_Female_Amy	IQGAP2	6.46895e-10	4.85171e-09	771	53	12	1.3735	TRUE	0.226415	8.7368
THC_GSE116813_vehicle	PTGDS	1.18854e-09	8.68547e-09	133	35	10	0.156465	FALSE	0.285714	63.9119
THC_GSE116813_vehicle	CP	1.74268e-09	1.24166e-08	133	49	11	0.219051	TRUE	0.22449	50.2165
THC_GSE273695_Brain_Female_LPS	FMOD	1.87053e-09	1.30025e-08	25	80	9	0.0672246	TRUE	0.1125	133.88
THC_GSE189821_Female_Amy	KCNV1	2.2436e-09	1.52244e-08	771	22	11	0.570132	TRUE	0.5	19.2938
THC_GSE116813_vehicle	EFEMP1	2.35132e-09	1.55843e-08	133	40	10	0.178818	TRUE	0.25	55.9229
THC_GSE116813_vehicle	ISLR	3.80284e-09	2.4632e-08	133	43	10	0.192229	TRUE	0.232558	52.0213
THC_GSE189821_Female_Amy	CRYM	7.98095e-09	5.04791e-08	771	36	11	0.932943	FALSE	0.305556	11.7906
THC_GSE189821_Female_Amy	HPCA	8.14751e-09	5.04791e-08	771	27	11	0.699708	TRUE	0.407407	15.7209
THC_GSE235969_Male_Young_5wk	F5	8.98006e-09	5.44535e-08	19	32	8	0.0204363	TRUE	0.25	391.461
THC_GSE189821_Female_Amy	CNGB1	9.59093e-09	5.65112e-08	771	47	11	1.21801	TRUE	0.234043	9.03113
THC_GSE189821_Female_Amy	PIK3R2	9.71596e-09	5.65112e-08	771	34	11	0.881113	TRUE	0.323529	12.4842
THC_GSE189821_Female_Amy	ATP2B1	1.39341e-08	7.94242e-08	771	39	11	1.01069	TRUE	0.282051	10.8837
THC_GSE189821_Female_Amy	ECEL1	1.8086e-08	1.01069e-07	771	45	11	1.16618	FALSE	0.244444	9.43251
THC_GSE189821_Female_Amy	CALCR	3.35592e-08	1.8393e-07	771	47	11	1.21801	FALSE	0.234043	9.03113
THC_GSE213734_vehicle	DUSP1	4.17018e-08	2.24246e-07	45	22	8	0.0332762	TRUE	0.363636	240.412
THC_GSE235969_Male_Young_5wk	COL8A1	5.01255e-08	2.64551e-07	19	41	8	0.026184	FALSE	0.195122	305.53
THC_GSE235969_Male_Young_5wk	CALML4	6.98129e-08	3.61757e-07	19	51	8	0.0325703	TRUE	0.156863	245.622
THC_GSE189821_Female_Amy	MAS1	9.42048e-08	4.79435e-07	771	17	10	0.440557	TRUE	0.588235	22.6986
THC_GSE189821_Female_Amy	MMT00069128	1.114e-07	5.57e-07	771	16	10	0.414642	FALSE	0.625	24.1172
THC_GSE189821_Female_Amy	IRS4	1.4907e-07	7.32498e-07	771	55	11	1.42533	TRUE	0.2	7.71751
THC_GSE235969_Male_Young_5wk	KCNE2	1.70405e-07	8.23142e-07	19	27	8	0.0172431	TRUE	0.296296	463.953
THC_GSE273695_Brain_Male_LPS	ACSL4	3.14023e-07	1.49161e-06	771	21	10	0.544217	FALSE	0.47619	18.375
THC_GSE189821_Female_Amy	RASGRP1	3.42372e-07	1.59961e-06	771	70	14	1.81406	TRUE	0.2	7.71751
THC_GSE273695_Brain_Female_LPS	SERPING1	3.98611e-07	1.83232e-06	25	67	8	0.0563006	FALSE	0.119403	142.094
THC_GSE116813_vehicle	BMP4	4.10127e-07	1.85534e-06	133	14	8	0.0625861	FALSE	0.571429	127.824
THC_GSE116813_vehicle	COL1A2	4.4145e-07	1.96583e-06	133	44	9	0.196699	TRUE	0.204545	45.7551
THC_GSE189821_Female_Amy	ZCCHC12	4.50526e-07	1.97538e-06	771	35	10	0.907028	TRUE	0.285714	11.025
THC_GSE189821_Female_Amy	NPTX2	5.02274e-07	2.16891e-06	771	24	10	0.621962	TRUE	0.416667	16.0781
THC_GSE189821_Female_Amy	MATN2	6.27374e-07	2.66868e-06	771	27	10	0.699708	TRUE	0.37037	14.2917
THC_GSE273695_Brain_Male_LPS	RASGRP1	7.04383e-07	2.9522e-06	771	70	14	1.81406	TRUE	0.2	7.71751
THC_GSE189821_Female_Amy	PPP1R1B	7.42904e-07	3.06852e-06	771	32	10	0.829283	TRUE	0.3125	12.0586
THC_GSE273695_Brain_Male_LPS	HOOK1	8.53693e-07	3.47575e-06	771	35	10	0.907028	FALSE	0.285714	11.025
THC_GSE189821_Female_Amy	PHACTR1	1.18051e-06	4.73866e-06	771	33	10	0.855198	TRUE	0.30303	11.6932
THC_GSE189821_Female_Amy	FOXG1	1.34269e-06	5.31483e-06	771	38	10	0.984774	TRUE	0.263158	10.1546
THC_GSE189821_Female_Amy	DLGAP3	1.4967e-06	5.84328e-06	771	35	10	0.907028	TRUE	0.285714	11.025
THC_GSE189821_Female_Amy	TBR1	1.57479e-06	6.06507e-06	771	37	10	0.958859	TRUE	0.27027	10.4291
THC_GSE189821_Female_Amy	ZNF238	1.88019e-06	7.14471e-06	771	39	10	1.01069	FALSE	0.25641	9.89424
THC_GSE189821_Female_Amy	GPX3	2.0319e-06	7.61963e-06	771	37	10	0.958859	TRUE	0.27027	10.4291
THC_GSE189821_Female_Amy	AGT	2.18319e-06	7.99277e-06	771	36	10	0.932943	TRUE	0.277778	10.7188
THC_GSE273695_Brain_Male_LPS	SYT1	2.20266e-06	7.99277e-06	771	46	10	1.19209	TRUE	0.217391	8.3886
THC_GSE189821_Female_Amy	ADORA2A	2.21554e-06	7.99277e-06	771	36	10	0.932943	TRUE	0.277778	10.7188
THC_GSE189821_Female_Amy	FEZF1	5.05894e-06	1.80225e-05	771	69	13	1.78814	TRUE	0.188406	7.27012
THC_GSE235969_Male_Young_5wk	KL	6.17362e-06	2.1722e-05	19	42	7	0.0268226	FALSE	0.166667	260.974
THC_GSE273695_Brain_Male_LPS	ARHGAP5	6.60247e-06	2.29476e-05	771	56	10	1.45125	FALSE	0.178571	6.89063
THC_GSE116813_vehicle	CYP1B1	7.74854e-06	2.66064e-05	133	49	10	0.219051	TRUE	0.204082	45.6514
THC_GSE116813_vehicle	GYPC	1.01044e-05	3.42827e-05	133	27	8	0.120702	FALSE	0.296296	66.279
THC_GSE213734_vehicle	JUNB	1.09829e-05	3.68251e-05	45	18	7	0.027226	FALSE	0.388889	257.107
THC_GSE189821_Female_Amy	MMT00036684	1.4121e-05	4.67962e-05	771	17	9	0.440557	FALSE	0.529412	20.4287
THC_GSE189821_Female_Amy	GABRD	2.20892e-05	7.23611e-05	771	57	10	1.47716	TRUE	0.175439	6.76975
THC_GSE116813_vehicle	TFPI	2.78193e-05	9.00965e-05	133	31	8	0.138584	FALSE	0.258065	57.7269
THC_GSE235969_Male_Young_5wk	MSX1	2.94857e-05	9.44206e-05	19	60	7	0.038318	FALSE	0.116667	182.682
THC_GSE116813_vehicle	BGN	4.40413e-05	0.000139464	133	49	10	0.219051	FALSE	0.204082	45.6514
THC_GSE189821_Female_Amy	SH3RF2	4.98362e-05	0.00015608	771	23	9	0.596047	FALSE	0.391304	15.0995
THC_GSE273695_Brain_Female_LPS	BGN	5.2606e-05	0.000162964	25	49	7	0.0411751	FALSE	0.142857	170.006
THC_GSE189821_Female_Amy	PSRC1	5.44527e-05	0.000166871	771	24	9	0.621962	FALSE	0.375	14.4703
THC_GSE189821_Female_Amy	TMEM130	5.98771e-05	0.000181542	771	29	9	0.751538	TRUE	0.310345	11.9754
THC_GSE189821_Female_Amy	EPHA4	6.07407e-05	0.000182222	771	68	12	1.76223	TRUE	0.176471	6.80957
THC_GSE189821_Female_Amy	EGR3	6.64994e-05	0.00019742	771	29	9	0.751538	TRUE	0.310345	11.9754
THC_GSE189821_Female_Amy	MMT00057658	6.87307e-05	0.000201941	771	26	9	0.673792	FALSE	0.346154	13.3572
THC_GSE273695_Brain_Female_LPS	ALDH1A2	7.1301e-05	0.000207355	25	61	7	0.0512588	TRUE	0.114754	136.562
THC_GSE189821_Female_Amy	EPHA7	7.94674e-05	0.00022877	771	28	9	0.725623	TRUE	0.321429	12.4031
THC_GSE189821_Female_Amy	HAP1	8.41639e-05	0.000239867	771	67	12	1.73631	TRUE	0.179104	6.9112
THC_GSE189821_Female_Amy	SLC7A8	8.69031e-05	0.000245221	771	31	9	0.803368	TRUE	0.290323	11.2028
THC_GSE189821_Female_Amy	NEUROD2	9.42044e-05	0.000263218	771	32	9	0.829283	TRUE	0.28125	10.8527
THC_GSE189821_Female_Amy	ADCY1	0.000106428	0.000294486	771	49	12	1.26984	TRUE	0.244898	9.45001
THC_GSE189821_Female_Amy	CRLF1	0.000120791	0.000331013	771	30	9	0.777453	FALSE	0.3	11.5763
THC_GSE116813_vehicle	OGN	0.000126769	0.000340856	133	56	8	0.250345	FALSE	0.142857	31.956
THC_GSE189821_Female_Amy	SMOC2	0.000126774	0.000340856	771	37	9	0.958859	TRUE	0.243243	9.38616
THC_GSE235969_Male_Young_5wk	mCT145470	0.000141931	0.000378039	19	13	6	0.00830224	FALSE	0.461538	722.696
THC_GSE273695_Brain_Male_LPS	AKAP9	0.000153325	0.000403357	771	65	10	1.68448	TRUE	0.153846	5.93655
THC_GSE273695_Brain_Male_LPS	SYNE1	0.000154266	0.000403357	771	41	9	1.06252	FALSE	0.219512	8.47044
THC_GSE189821_Female_Amy	TRH	0.000158919	0.000411593	771	41	9	1.06252	FALSE	0.219512	8.47044
THC_GSE189821_Female_Amy	ITIH3	0.000160304	0.000411593	771	34	9	0.881113	TRUE	0.264706	10.2144
THC_GSE189821_Female_Amy	CCBE1	0.000187922	0.000478194	771	38	9	0.984774	FALSE	0.236842	9.13916
THC_GSE189821_Female_Amy	CAMK2A	0.000211726	0.000534	771	42	9	1.08843	TRUE	0.214286	8.26876
THC_GSE189821_Female_Amy	MMT00034210	0.000250226	0.000621895	771	75	13	1.94363	FALSE	0.173333	6.68851
THC_GSE273695_Brain_Male_LPS	ZNF800	0.00025094	0.000621895	771	44	9	1.14026	FALSE	0.204545	7.89291
THC_GSE189821_Female_Amy	RTN4RL1	0.000260305	0.000639542	771	43	9	1.11435	TRUE	0.209302	8.07646
THC_GSE189821_Female_Amy	KALRN	0.000298619	0.000727404	771	41	9	1.06252	TRUE	0.219512	8.47044
THC_GSE189821_Female_Amy	WNT9A	0.000302027	0.000729472	771	47	9	1.21801	TRUE	0.191489	7.38911
THC_GSE189821_Female_Amy	DLGAP1	0.000311092	0.000745053	771	51	9	1.32167	TRUE	0.176471	6.80957
THC_GSE189821_Female_Amy	NTS	0.000394043	0.000935851	771	44	9	1.14026	TRUE	0.204545	7.89291
THC_GSE116813_vehicle	BMP6	0.000431103	0.00101541	133	22	7	0.0983496	TRUE	0.318182	71.1746
THC_GSE116813_vehicle	TXNIP	0.000665364	0.00155433	133	27	7	0.120702	TRUE	0.259259	57.9942
THC_GSE189821_Female_Amy	TMIE	0.000735619	0.00170448	771	15	8	0.388726	TRUE	0.533333	20.58
THC_GSE273695_Brain_Female_LPS	OSR1	0.00122845	0.00282346	25	34	6	0.0285705	FALSE	0.176471	210.007
THC_GSE189821_Female_Amy	RGS14	0.00140503	0.00320347	771	18	8	0.466472	TRUE	0.444444	17.15
THC_GSE235969_Male_Young_5wk	MMT00038006	0.00143457	0.00324486	19	29	6	0.0185204	FALSE	0.206897	323.967
THC_GSE189821_Female_Amy	BB002565	0.00146614	0.00329015	771	22	8	0.570132	FALSE	0.363636	14.0318
THC_GSE213734_vehicle	NR4A1	0.00155357	0.00345912	45	19	6	0.0287385	TRUE	0.315789	208.779
THC_GSE189821_Female_Amy	SLC26A4	0.00171177	0.00375732	771	26	8	0.673792	FALSE	0.307692	11.8731
THC_GSE116813_vehicle	EMP3	0.00171387	0.00375732	133	30	7	0.134113	FALSE	0.233333	52.1947
THC_GSE213734_vehicle	CYR61	0.00181692	0.00395285	45	24	6	0.0363013	FALSE	0.25	165.283
THC_GSE189821_Female_Amy	CAMK1D	0.00208123	0.00449356	771	25	8	0.647877	TRUE	0.32	12.348
THC_GSE189821_Female_Amy	ARHGEF17	0.00211879	0.00454026	771	21	8	0.544217	TRUE	0.380952	14.7
THC_GSE213734_vehicle	EGR2	0.0021443	0.00456064	45	27	6	0.040839	TRUE	0.222222	146.919
THC_GSE273695_Brain_Female_LPS	THBD	0.002264	0.00477956	25	46	6	0.0386542	FALSE	0.130435	155.223
THC_GSE189821_Female_Amy	FSCN1	0.00229717	0.00481393	771	28	8	0.725623	TRUE	0.285714	11.025
THC_GSE273695_Brain_Male_LPS	PTPRD	0.00236438	0.00491382	771	27	8	0.699708	TRUE	0.296296	11.4333
THC_GSE116813_vehicle	DCN	0.00237932	0.00491382	133	38	7	0.169877	FALSE	0.184211	41.2064
THC_GSE189821_Female_Amy	LAMP5	0.00240781	0.00493687	771	23	8	0.596047	FALSE	0.347826	13.4218
THC_GSE273695_Brain_Male_LPS	MEF2A	0.00245131	0.00499017	771	26	8	0.673792	TRUE	0.307692	11.8731
THC_GSE116813_vehicle	SLC6A13	0.0024704	0.00499336	133	40	7	0.178818	FALSE	0.175	39.1461
THC_GSE189821_Female_Amy	MMT00017065	0.00252404	0.00506586	771	27	8	0.699708	FALSE	0.296296	11.4333
THC_GSE189821_Female_Amy	GDPD2	0.00255593	0.00509398	771	24	8	0.621962	TRUE	0.333333	12.8625
THC_GSE189821_Female_Amy	RTN4RL2	0.00265155	0.00524786	771	23	8	0.596047	TRUE	0.347826	13.4218
THC_GSE235969_Male_Young_5wk	TTR	0.00276521	0.00543506	19	34	6	0.0217136	TRUE	0.176471	276.325
THC_GSE189821_Female_Amy	MAGEL2	0.00280413	0.00547382	771	26	8	0.673792	TRUE	0.307692	11.8731
THC_GSE189821_Female_Amy	OXT	0.00283219	0.00549097	771	29	8	0.751538	FALSE	0.275862	10.6448
THC_GSE273695_Brain_Male_LPS	ZFP91	0.00298896	0.00575576	771	26	8	0.673792	FALSE	0.307692	11.8731
THC_GSE189821_Female_Amy	CHN1	0.00306828	0.00586886	771	34	8	0.881113	TRUE	0.235294	9.07942
THC_GSE189821_Female_Amy	SKI	0.00318081	0.00604355	771	29	8	0.751538	FALSE	0.275862	10.6448
THC_GSE213734_vehicle	EGR4	0.00335641	0.00633494	45	30	6	0.0453766	TRUE	0.2	132.227
THC_GSE189821_Female_Amy	ARHGAP6	0.00346278	0.00649271	771	77	12	1.99546	FALSE	0.155844	6.01364
THC_GSE273695_Brain_Male_LPS	DGKH	0.00374955	0.00698446	771	27	8	0.699708	TRUE	0.296296	11.4333
THC_GSE189821_Female_Amy	AK033941	0.00378363	0.00700218	771	31	8	0.803368	FALSE	0.258065	9.95808
THC_GSE273695_Brain_Male_LPS	DNM3	0.00395831	0.00727818	771	34	8	0.881113	TRUE	0.235294	9.07942
THC_GSE189821_Female_Amy	MICAL2	0.00401998	0.00734419	771	29	8	0.751538	TRUE	0.275862	10.6448
THC_GSE273695_Brain_Male_LPS	HDAC9	0.00411749	0.00747443	771	34	8	0.881113	TRUE	0.235294	9.07942
THC_GSE273695_Brain_Female_LPS	SLC6A20	0.00440414	0.00794417	25	58	6	0.0487379	FALSE	0.103448	123.108
THC_GSE189821_Female_Amy	ANXA11	0.00449926	0.00806472	771	31	8	0.803368	TRUE	0.258065	9.95808
THC_GSE213734_vehicle	FOS	0.00465636	0.00829414	45	36	6	0.054452	FALSE	0.166667	110.189
THC_GSE189821_Female_Amy	BEX1	0.00486369	0.00859719	771	38	8	0.984774	TRUE	0.210526	8.12369
THC_GSE189821_Female_Amy	NELF	0.00490072	0.00859719	771	32	8	0.829283	FALSE	0.25	9.64689
THC_GSE116813_vehicle	COL3A1	0.00491699	0.00859719	133	44	7	0.196699	FALSE	0.159091	35.5873
THC_GSE189821_Female_Amy	CACNB4	0.00553652	0.00962139	771	42	8	1.08843	FALSE	0.190476	7.35001
THC_GSE189821_Female_Amy	AK079334	0.00577391	0.00997312	771	31	8	0.803368	FALSE	0.258065	9.95808
THC_GSE116813_vehicle	FOXC2	0.00628396	0.0107887	133	56	7	0.250345	FALSE	0.125	27.9615
THC_GSE189821_Female_Amy	IL16	0.0072059	0.0122975	771	42	8	1.08843	FALSE	0.190476	7.35001
THC_GSE189821_Female_Amy	AKAP5	0.00760294	0.0128527	771	38	8	0.984774	FALSE	0.210526	8.12369
THC_GSE273695_Brain_Male_LPS	GAD2	0.00762141	0.0128527	771	37	8	0.958859	TRUE	0.216216	8.34325
THC_GSE273695_Brain_Male_LPS	NBEAL1	0.00798988	0.0133948	771	38	8	0.984774	FALSE	0.210526	8.12369
THC_GSE189821_Female_Amy	KCNAB1	0.00895114	0.0149186	771	43	8	1.11435	FALSE	0.186047	7.17908
THC_GSE273695_Brain_Male_LPS	BACH1	0.0113459	0.0188	771	44	8	1.14026	FALSE	0.181818	7.01592
THC_GSE273695_Brain_Male_LPS	ITGAV	0.0122849	0.0202305	771	48	8	1.24392	FALSE	0.166667	6.43126
THC_GSE273695_Brain_Male_LPS	ZNF292	0.0123513	0.0202305	771	43	8	1.11435	FALSE	0.186047	7.17908
THC_GSE116813_vehicle	PTGIS	0.0150535	0.0245157	133	20	6	0.0894088	FALSE	0.3	67.1075
THC_GSE273695_Brain_Male_LPS	SACS	0.0205651	0.0333015	771	48	8	1.24392	TRUE	0.166667	6.43126
THC_GSE273695_Brain_Male_LPS	TAOK1	0.0243722	0.0392434	771	83	13	2.15095	TRUE	0.156627	6.04383
THC_GSE235969_Male_Young_5wk	SLC4A5	0.027218	0.0435793	19	20	5	0.0127727	TRUE	0.25	391.461
THC_GSE189821_Female_Amy	CNIH3	0.0281367	0.0447987	771	15	7	0.388726	TRUE	0.466667	18.0075
THC_GSE189821_Female_Amy	PGBD5	0.0298587	0.0472763	771	15	7	0.388726	TRUE	0.466667	18.0075
THC_GSE189821_Female_Amy	YWHAZ	0.0300717	0.0473504	771	49	10	1.26984	TRUE	0.204082	7.87501
THC_GSE189821_Female_Amy	SIPA1L1	0.0307599	0.048168	771	20	7	0.518302	FALSE	0.35	13.5056
THC_GSE235969_Male_Young_5wk	ACOX2	0.0345248	0.0537682	19	24	5	0.0153272	FALSE	0.208333	326.217
THC_GSE273695_Brain_Male_LPS	CIT	0.0348972	0.0540527	771	58	8	1.50308	TRUE	0.137931	5.32242
THC_GSE235969_Male_Young_5wk	ENSMUST00000070741	0.0358232	0.0551871	19	21	5	0.0134113	FALSE	0.238095	372.82
THC_GSE116813_vehicle	FBLN1	0.0363421	0.0556854	133	26	6	0.116231	TRUE	0.230769	51.6212
THC_GSE273695_Brain_Male_LPS	CPD	0.0384168	0.0585496	771	67	9	1.73631	TRUE	0.134328	5.1834
THC_GSE116813_vehicle	IGF2	0.0392598	0.0595162	133	27	6	0.120702	TRUE	0.222222	49.7093
THC_GSE189821_Female_Amy	GABRA3	0.0417433	0.0629462	771	58	8	1.50308	FALSE	0.137931	5.32242
THC_GSE189821_Female_Amy	IGSF1	0.0440634	0.0660951	771	21	7	0.544217	TRUE	0.333333	12.8625
THC_GSE235969_Male_Young_5wk	KRT8	0.0485222	0.0724022	19	37	5	0.0236295	FALSE	0.135135	211.6
THC_GSE189821_Female_Amy	KLHL2	0.0493607	0.0732698	771	20	7	0.518302	FALSE	0.35	13.5056
THC_GSE116813_vehicle	RBP1	0.0500832	0.0739571	133	30	6	0.134113	FALSE	0.2	44.7383
THC_GSE189821_Female_Amy	FHL2	0.0527914	0.0775544	771	20	7	0.518302	TRUE	0.35	13.5056
THC_GSE116813_vehicle	BMP7	0.0534858	0.0781715	133	30	6	0.134113	TRUE	0.2	44.7383
THC_GSE189821_Female_Amy	GNG7	0.0562787	0.0818338	771	22	7	0.570132	TRUE	0.318182	12.2779
THC_GSE235969_Male_Young_5wk	COX8BP	0.0573063	0.0825223	19	29	5	0.0185204	FALSE	0.172414	269.973
THC_GSE235969_Male_Young_5wk	WDR86	0.0573313	0.0825223	19	33	5	0.0210749	FALSE	0.151515	237.249
THC_GSE189821_Female_Amy	MYO5B	0.0627044	0.0898028	771	25	7	0.647877	TRUE	0.28	10.8045
THC_GSE116813_vehicle	CXCL12	0.0645364	0.0919644	133	33	6	0.147524	TRUE	0.181818	40.6712
THC_GSE116813_vehicle	CTGF	0.0653217	0.0926203	133	35	6	0.156465	FALSE	0.171429	38.3472
THC_GSE189821_Female_Amy	OLFML2B	0.0674343	0.0951424	771	24	7	0.621962	FALSE	0.291667	11.2547
THC_GSE116813_vehicle	TBX18	0.0679609	0.0953088	133	32	6	0.143054	FALSE	0.1875	41.9422
THC_GSE235969_Male_Young_5wk	CA12	0.068221	0.0953088	19	41	5	0.026184	FALSE	0.121951	190.956
THC_GSE189821_Female_Amy	RESP18	0.0714749	0.0993675	771	25	7	0.647877	TRUE	0.28	10.8045
THC_GSE235969_Male_Young_5wk	ENPP2	0.0721202	0.099778	19	45	5	0.0287385	FALSE	0.111111	173.982
THC_GSE213734_vehicle	MMS010144669	0.0732224	0.100813	45	15	5	0.0226883	FALSE	0.333333	220.378
THC_GSE213734_vehicle	EGR1	0.0764545	0.104757	45	21	5	0.0317636	TRUE	0.238095	157.413
THC_GSE273695_Brain_Male_LPS	SLC4A4	0.0783191	0.106323	771	24	7	0.621962	FALSE	0.291667	11.2547
THC_GSE189821_Female_Amy	AK013824	0.0785193	0.106323	771	24	7	0.621962	FALSE	0.291667	11.2547
THC_GSE189821_Female_Amy	FMNL1	0.0787165	0.106323	771	23	7	0.596047	FALSE	0.304348	11.744
THC_GSE189821_Female_Amy	MLIP	0.0795767	0.106978	771	25	7	0.647877	FALSE	0.28	10.8045
THC_GSE213734_vehicle	BTG2	0.0803684	0.107535	45	18	5	0.027226	TRUE	0.277778	183.648
THC_GSE273695_Brain_Male_LPS	SHPRH	0.0810226	0.107904	771	25	7	0.647877	TRUE	0.28	10.8045
THC_GSE116813_vehicle	HCAR1	0.082038	0.108748	133	41	6	0.183288	FALSE	0.146341	32.7354
THC_GSE235969_Male_Young_5wk	LBP	0.0831004	0.109301	19	46	5	0.0293772	TRUE	0.108696	170.2
THC_GSE116813_vehicle	COL1A1	0.083222	0.109301	133	40	6	0.178818	FALSE	0.15	33.5538
THC_GSE189821_Female_Amy	POU3F1	0.0838376	0.109604	771	26	7	0.673792	FALSE	0.269231	10.389
THC_GSE189821_Female_Amy	SPRN	0.0851686	0.110836	771	26	7	0.673792	TRUE	0.269231	10.389
THC_GSE189821_Female_Amy	NM_028842	0.0860422	0.111464	771	26	7	0.673792	FALSE	0.269231	10.389
THC_GSE273695_Brain_Male_LPS	NRCAM	0.0892049	0.115038	771	26	7	0.673792	TRUE	0.269231	10.389
THC_GSE273695_Brain_Female_LPS	CTGF	0.0936644	0.120245	25	35	5	0.0294108	FALSE	0.142857	170.006
THC_GSE116813_vehicle	CEBPD	0.0982042	0.125508	133	37	6	0.165406	FALSE	0.162162	36.2743
THC_GSE273695_Brain_Male_LPS	KIAA0368	0.0995091	0.126608	771	31	7	0.803368	FALSE	0.225806	8.71332
THC_GSE235969_Male_Young_5wk	KRT18	0.108553	0.137501	19	53	5	0.0338476	TRUE	0.0943396	147.721
THC_GSE273695_Brain_Male_LPS	AFTPH	0.113719	0.143407	771	27	7	0.699708	FALSE	0.259259	10.0042
THC_GSE273695_Brain_Male_LPS	KCNMA1	0.114419	0.143654	771	37	7	0.958859	TRUE	0.189189	7.30035
THC_GSE189821_Female_Amy	GPR88	0.115673	0.144591	771	32	7	0.829283	TRUE	0.21875	8.44103
THC_GSE189821_Female_Amy	MMT00032844	0.118596	0.147598	771	32	7	0.829283	FALSE	0.21875	8.44103
THC_GSE189821_Female_Amy	LMO4	0.120678	0.149536	771	32	7	0.829283	TRUE	0.21875	8.44103
THC_GSE116813_vehicle	ASGR1	0.122381	0.15099	133	43	6	0.192229	FALSE	0.139535	31.2128
THC_GSE189821_Female_Amy	TIAM1	0.123468	0.151352	771	35	7	0.907028	FALSE	0.2	7.71751
THC_GSE273695_Brain_Female_LPS	SLC6A13	0.123737	0.151352	25	40	5	0.0336123	FALSE	0.125	148.755
THC_GSE116813_vehicle	FGFBP1	0.125658	0.153045	133	42	6	0.187758	FALSE	0.142857	31.956
THC_GSE189821_Female_Amy	GAL	0.129731	0.157333	771	34	7	0.881113	FALSE	0.205882	7.9445
THC_GSE189821_Female_Amy	PRDM8	0.137572	0.166136	771	34	7	0.881113	TRUE	0.205882	7.9445
THC_GSE273695_Brain_Male_LPS	TLK1	0.143592	0.172674	771	33	7	0.855198	FALSE	0.212121	8.18524
THC_GSE116813_vehicle	THBD	0.147878	0.177081	133	46	6	0.20564	FALSE	0.130435	29.1772
THC_GSE273695_Brain_Male_LPS	CNTN4	0.151207	0.18031	771	35	7	0.907028	TRUE	0.2	7.71751
THC_GSE213734_vehicle	IER2	0.164676	0.195553	45	27	5	0.040839	TRUE	0.185185	122.432
THC_GSE189821_Female_Amy	DRD1	0.177455	0.209853	771	39	7	1.01069	FALSE	0.179487	6.92597
THC_GSE273695_Brain_Male_LPS	KPNA1	0.189129	0.222735	771	39	7	1.01069	FALSE	0.179487	6.92597
THC_GSE273695_Brain_Male_LPS	REV3L	0.196931	0.230969	771	40	7	1.0366	TRUE	0.175	6.75282
THC_GSE189821_Female_Amy	CAMKK2	0.208007	0.242959	771	38	7	0.984774	TRUE	0.184211	7.10823
THC_GSE273695_Brain_Male_LPS	CSMD3	0.218777	0.254495	771	42	7	1.08843	TRUE	0.166667	6.43126
THC_GSE189821_Female_Amy	TANC1	0.226158	0.262012	771	40	7	1.0366	FALSE	0.175	6.75282
THC_GSE273695_Brain_Male_LPS	PPP1R9A	0.227373	0.262354	771	37	7	0.958859	FALSE	0.189189	7.30035
THC_GSE189821_Female_Amy	MEF2C	0.232922	0.267673	771	37	7	0.958859	TRUE	0.189189	7.30035
THC_GSE273695_Brain_Male_LPS	UBE3A	0.235905	0.269053	771	40	7	1.0366	TRUE	0.175	6.75282
THC_GSE189821_Female_Amy	ATP2B2	0.236011	0.269053	771	43	7	1.11435	FALSE	0.162791	6.28169
THC_GSE189821_Female_Amy	ESRRB	0.237957	0.270191	771	41	7	1.06252	TRUE	0.170732	6.58812
THC_GSE273695_Brain_Male_LPS	CACNB4	0.26272	0.296904	771	42	7	1.08843	FALSE	0.166667	6.43126
THC_GSE116813_vehicle	CFH	0.263568	0.296904	133	58	6	0.259285	TRUE	0.103448	23.1405
THC_GSE189821_Female_Amy	RAPGEF4	0.285424	0.320259	771	64	8	1.65857	FALSE	0.125	4.82344
THC_GSE273695_Brain_Male_LPS	ATP2B1	0.287441	0.321257	771	39	7	1.01069	FALSE	0.179487	6.92597
THC_GSE189821_Female_Amy	PLCH2	0.295113	0.328543	771	42	7	1.08843	TRUE	0.166667	6.43126
THC_GSE189821_Female_Amy	CSMD3	0.298495	0.331015	771	42	7	1.08843	FALSE	0.166667	6.43126
THC_GSE189821_Female_Amy	MMT00042654	0.308455	0.340736	771	41	7	1.06252	FALSE	0.170732	6.58812
THC_GSE116813_vehicle	BMP5	0.319645	0.351733	133	15	5	0.0670566	TRUE	0.333333	74.5639
THC_GSE189821_Female_Amy	AK082001	0.322174	0.353152	771	43	7	1.11435	FALSE	0.162791	6.28169
THC_GSE116813_vehicle	DAB2	0.358559	0.39153	133	15	5	0.0670566	TRUE	0.333333	74.5639
THC_GSE273695_Brain_Male_LPS	RORA	0.407514	0.443288	771	52	7	1.34758	FALSE	0.134615	5.19448
THC_GSE189821_Female_Amy	SCN5A	0.425349	0.460929	771	52	7	1.34758	FALSE	0.134615	5.19448
THC_GSE273695_Brain_Male_LPS	ZFAND5	0.43748	0.47228	771	48	7	1.24392	FALSE	0.145833	5.62735
THC_GSE273695_Brain_Male_LPS	GABRB2	0.473105	0.508811	771	48	7	1.24392	FALSE	0.145833	5.62735
THC_GSE189821_Female_Amy	ADCY9	0.479603	0.51386	771	14	6	0.362811	FALSE	0.428571	16.5375
THC_GSE189821_Female_Amy	PNCK	0.530136	0.565875	771	14	6	0.362811	TRUE	0.428571	16.5375
THC_GSE273695_Brain_Male_LPS	GATAD2B	0.567428	0.603422	771	53	7	1.3735	TRUE	0.132075	5.09647
THC_GSE189821_Female_Amy	NM_030176	0.653669	0.692549	771	17	6	0.440557	FALSE	0.352941	13.6191
THC_GSE189821_Female_Amy	LINGO1	0.672613	0.709981	771	16	6	0.414642	TRUE	0.375	14.4703
THC_GSE189821_Female_Amy	RHCG	0.67687	0.710333	771	18	6	0.466472	TRUE	0.333333	12.8625
THC_GSE189821_Female_Amy	RAB40B	0.677932	0.710333	771	18	6	0.466472	TRUE	0.333333	12.8625
THC_GSE189821_Female_Amy	MKX	0.772608	0.806569	771	17	6	0.440557	FALSE	0.352941	13.6191
THC_GSE189821_Female_Amy	DGKZ	0.790285	0.822012	771	17	6	0.440557	TRUE	0.352941	13.6191
THC_GSE189821_Female_Amy	NKX2-1	0.797107	0.82445	771	20	6	0.518302	FALSE	0.3	11.5763
THC_GSE189821_Female_Amy	CPLX1	0.798415	0.82445	771	17	6	0.440557	TRUE	0.352941	13.6191
THC_GSE189821_Female_Amy	NECAB3	0.810381	0.833785	771	18	6	0.466472	TRUE	0.333333	12.8625
THC_GSE189821_Female_Amy	LOC728392	0.817561	0.834163	771	19	6	0.492387	TRUE	0.315789	12.1855
THC_GSE116813_vehicle	GPR182	0.818682	0.834163	133	24	5	0.107291	FALSE	0.208333	46.6024
THC_GSE116813_vehicle	AEBP1	0.819529	0.834163	133	25	5	0.111761	TRUE	0.2	44.7383
THC_GSE189821_Female_Amy	OVOL2	0.83261	0.844462	771	18	6	0.466472	TRUE	0.333333	12.8625
THC_GSE273695_Brain_Male_LPS	FYTTD1	0.837303	0.846211	771	53	7	1.3735	FALSE	0.132075	5.09647
THC_GSE189821_Female_Amy	MMT00045394	0.974608	0.981496	771	18	6	0.466472	FALSE	0.333333	12.8625
THC_GSE189821_Female_Amy	STT3B	0.992539	0.996034	771	21	6	0.544217	FALSE	0.285714	11.025
THC_GSE189821_Female_Amy	PCDH20	0.99915	0.99915	771	21	6	0.544217	FALSE	0.285714	11.025
