# Supplementary material for: Comparative analysis of 105 datasets across species and tissues reveals differential transcriptomic responses to cannabinoids THC and CBD
Source: J Cannabis Res. 2025 Dec 16;8:13. doi: 10.1186/s42238-025-00361-0 (PMC12821297; doi:10.1186/s42238-025-00361-0)
Supplement: Supplementary file 1 — Supplementary Material 1: Supplement Table 1. Summary of publicly available cannabis-related transcriptomic datasets. Supplement Table 2. Summary of cannabis-related and reference transcriptomic datasets. Supplement Table 3. Summary of number of DEGs in each dataset. Supplement Table 4. Multi-way ANOVA of chemical and experimental factors on DEG counts. Supplement Table 5. THC Cluster 1 cluster-level DEG summary. Supplement Table 6. THC Cluster 2 cluster-level DEG summary. Supplement Table 7. CBD Cluster 1 cluster-level DEG summary. Supplement Table 8. CBD Cluster 4 cluster-level DEG summary. Supplement Table 9. CBD Cluster 2 cluster-level DEG summary. Supplement Table 10. CBD Cluster 3 cluster-level DEG summary. Supplement Table 11. Frequency of DEGs across CBD datasets. Supplement Table 12. Frequency of DEGs across THC datasets. Supplement Table 13. Frequency of pathways across THC datasets. Supplement Table 14. Frequency of pathways across CBD datasets. Supplement Table 15. p-value aggregated meta-DEGs across THC and CBD datasets. Supplement Table 16. ECS-associated genes and reference sources. Supplement Table 17. Fisher’s exact tests results between DEG lists and ECS-associated genes. Supplement Table 18. Key driver analysis results for THC and CBD datasets. [file 42238_2025_361_MOESM1_ESM.zip › Supplement Table 2.xlsx]

## Sheet: Table S2 Reference chemical met
ID	chemical	platform	species
GSE116813_DISC1	THC	bulk_rna_seq	Mus musculus
GSE116813_vehicle	THC	bulk_rna_seq	Mus musculus
GSE119441_CD	PFOA	bulk_rna_seq	Mus musculus
GSE119441_HFD	PFOA	bulk_rna_seq	Mus musculus
GSE121439	THC	micro_array	Macaca mulatta
GSE126297	BPA	micro_array	Mus musculus
GSE13044_10mg	PFOA	micro_array	Mus musculus
GSE13044_1mg	PFOA	micro_array	Mus musculus
GSE13044_3mg	PFOA	micro_array	Mus musculus
GSE13044_5mg	PFOA	micro_array	Mus musculus
GSE131565	CBD	bulk_rna_seq	Homo sapiens
GSE14712	PFOA	micro_array	Rattus norvegicus
GSE150723	THC	bulk_rna_seq	Macaca mulatta
GSE151512_12h	CBD	bulk_rna_seq	Homo sapiens
GSE151512_24h	CBD	bulk_rna_seq	Homo sapiens
GSE151512_3h	CBD	bulk_rna_seq	Homo sapiens
GSE151512_6h	CBD	bulk_rna_seq	Homo sapiens
GSE152088	CBD	bulk_rna_seq	Homo sapiens
GSE155845_female	BPA	bulk_rna_seq	Mus musculus
GSE155845_male	BPA	bulk_rna_seq	Mus musculus
GSE158188_Female	THC	bulk_rna_seq	Rattus norvegicus
GSE158188_Male	THC	bulk_rna_seq	Rattus norvegicus
GSE168797_Mock_CBD	CBD	bulk_rna_seq	Homo sapiens
GSE168797_Mock_CBDV	CBD	bulk_rna_seq	Homo sapiens
GSE168797_SARS_CBD	CBD	bulk_rna_seq	Homo sapiens
GSE168797_SARS_CBDV	CBD	bulk_rna_seq	Homo sapiens
GSE179661_HepG2	CBD	bulk_rna_seq	Homo sapiens
GSE179661_MHCC97H	CBD	bulk_rna_seq	Homo sapiens
GSE181487	THC	bulk_rna_seq	Macaca mulatta
GSE189821_Female_Amy	THC	bulk_rna_seq	Mus musculus
GSE189821_Female_DMS	THC	bulk_rna_seq	Mus musculus
GSE189821_Female_Nac	THC	bulk_rna_seq	Mus musculus
GSE189821_Female_PFC	THC	bulk_rna_seq	Mus musculus
GSE189821_Female_VTA	THC	bulk_rna_seq	Mus musculus
GSE189821_Male_Amy	THC	bulk_rna_seq	Mus musculus
GSE189821_Male_DMS	THC	bulk_rna_seq	Mus musculus
GSE189821_Male_Nac	THC	bulk_rna_seq	Mus musculus
GSE189821_Male_PFC	THC	bulk_rna_seq	Mus musculus
GSE189821_Male_VTA	THC	bulk_rna_seq	Mus musculus
GSE198131	Estradiol	bulk_rna_seq	Mus musculus
GSE198578	THC	bulk_rna_seq	Homo sapiens
GSE201508_cGAMP	CBD	bulk_rna_seq	Homo sapiens
GSE201508_enthanol	CBD	bulk_rna_seq	Homo sapiens
GSE207518	THC	bulk_rna_seq	Macaca mulatta
GSE213734_LPS	THC	bulk_rna_seq	Mus musculus
GSE213734_vehicle	THC	bulk_rna_seq	Mus musculus
GSE216112	THC	bulk_rna_seq	Macaca mulatta
GSE21790	Estradiol	micro_array	Homo sapiens
GSE226955_EpiLC	THC	bulk_rna_seq	Mus musculus
GSE226955_ESC	THC	bulk_rna_seq	Mus musculus
GSE226955_PGCLC	THC	bulk_rna_seq	Mus musculus
GSE23072_24hr	Estradiol	micro_array	Mus musculus
GSE23072_2hr	Estradiol	micro_array	Mus musculus
GSE23241_24hr	Estradiol	micro_array	Mus musculus
GSE23241_2hr	Estradiol	micro_array	Mus musculus
GSE232624_EtOH0.25_CBD0.75_12h	CBD	bulk_rna_seq	Homo sapiens
GSE232624_EtOH0.25_CBD0.75_6h	CBD	bulk_rna_seq	Homo sapiens
GSE232624_EtOH0.75_CBD0.75_12h	CBD	bulk_rna_seq	Homo sapiens
GSE232624_EtOH0.75_CBD0.75_6h	CBD	bulk_rna_seq	Homo sapiens
GSE232624_Veh_CBD0.75_12h	CBD	bulk_rna_seq	Homo sapiens
GSE232624_Veh_CBD0.75_6h	CBD	bulk_rna_seq	Homo sapiens
GSE232624_Veh_CBD3_12h	CBD	bulk_rna_seq	Homo sapiens
GSE232624_Veh_CBD3_6h	CBD	bulk_rna_seq	Homo sapiens
GSE235310_LPS	CBD	bulk_rna_seq	Homo sapiens
GSE235310_Veh	CBD	bulk_rna_seq	Homo sapiens
GSE235969_Female_Old_5d	THC	bulk_rna_seq	Mus musculus
GSE235969_Female_Old_5wk	THC	bulk_rna_seq	Mus musculus
GSE235969_Male_Young_5wk	THC	bulk_rna_seq	Mus musculus
GSE236956	PFOA	bulk_rna_seq	Homo sapiens
GSE240225_THC	THC	bulk_rna_seq	Rattus norvegicus
GSE240225_THC-COOH	THC	bulk_rna_seq	Rattus norvegicus
GSE242079_CBD3	CBD	bulk_rna_seq	Rattus norvegicus
GSE242079_CBD30	CBD	bulk_rna_seq	Rattus norvegicus
GSE242892_16p11dup	THC	bulk_rna_seq	Mus musculus
GSE242892_WT	THC	bulk_rna_seq	Mus musculus
GSE244644_FetalAorta	THC	bulk_rna_seq	Macaca mulatta
GSE244644_UmbilicalArtery	THC	bulk_rna_seq	Macaca mulatta
GSE244644_UmbilicalVein	THC	bulk_rna_seq	Macaca mulatta
GSE24525_BPA_24hr	BPA	micro_array	Mus musculus
GSE24525_BPA_2hr	BPA	micro_array	Mus musculus
GSE24525_Estradiol_24hr	Estradiol	micro_array	Mus musculus
GSE24525_Estradiol_2hr	Estradiol	micro_array	Mus musculus
GSE254408	PFOA	bulk_rna_seq	Homo sapiens
GSE259227_female_kidney	BPA	bulk_rna_seq	Rattus norvegicus
GSE259227_female_liver	BPA	bulk_rna_seq	Rattus norvegicus
GSE259227_female_ovaries	BPA	bulk_rna_seq	Rattus norvegicus
GSE259227_female_thyroid	BPA	bulk_rna_seq	Rattus norvegicus
GSE259227_male_kidney	BPA	bulk_rna_seq	Rattus norvegicus
GSE259227_male_liver	BPA	bulk_rna_seq	Rattus norvegicus
GSE259227_male_testes	BPA	bulk_rna_seq	Rattus norvegicus
GSE259227_male_thyroid	BPA	bulk_rna_seq	Rattus norvegicus
GSE261716_CBD0.2_28d	CBD	bulk_rna_seq	Mus musculus
GSE261716_CBD0.2_2d	CBD	bulk_rna_seq	Mus musculus
GSE261716_CBD10_28d	CBD	bulk_rna_seq	Mus musculus
GSE261716_CBD10_2d	CBD	bulk_rna_seq	Mus musculus
GSE261716_CBD20_28d	CBD	bulk_rna_seq	Mus musculus
GSE261716_CBD20_2d	CBD	bulk_rna_seq	Mus musculus
GSE262437_AsympCO	CBD	bulk_rna_seq	Mus musculus
GSE262437_SympCO	CBD	bulk_rna_seq	Mus musculus
GSE266113_mutCox15	CBD	bulk_rna_seq	Homo sapiens
GSE266113_mutNdufs4	CBD	bulk_rna_seq	Homo sapiens
GSE266113_WT	CBD	bulk_rna_seq	Homo sapiens
GSE270378_CBD0.325_24h	CBD	bulk_rna_seq	Mus musculus
GSE270378_CBD0.325_6h	CBD	bulk_rna_seq	Mus musculus
GSE270378_CBD0.75_24h	CBD	bulk_rna_seq	Mus musculus
GSE270378_CBD0.75_6h	CBD	bulk_rna_seq	Mus musculus
GSE270378_CBD1.5_24h	CBD	bulk_rna_seq	Mus musculus
GSE270378_CBD1.5_6h	CBD	bulk_rna_seq	Mus musculus
GSE270378_CBD3_24h	CBD	bulk_rna_seq	Mus musculus
GSE270378_CBD3_6h	CBD	bulk_rna_seq	Mus musculus
GSE272113_CBD	CBD	bulk_rna_seq	Mus musculus
GSE272113_sCBD	CBD	bulk_rna_seq	Mus musculus
GSE273695_Blood_Female_LPS	THC	bulk_rna_seq	Rattus norvegicus
GSE273695_Blood_Female_Saline	THC	bulk_rna_seq	Rattus norvegicus
GSE273695_Blood_Male_LPS	THC	bulk_rna_seq	Rattus norvegicus
GSE273695_Blood_Male_Saline	THC	bulk_rna_seq	Rattus norvegicus
GSE273695_Brain_Female_LPS	THC	bulk_rna_seq	Rattus norvegicus
GSE273695_Brain_Female_Saline	THC	bulk_rna_seq	Rattus norvegicus
GSE273695_Brain_Male_LPS	THC	bulk_rna_seq	Rattus norvegicus
GSE273695_Brain_Male_Saline	THC	bulk_rna_seq	Rattus norvegicus
GSE274435_DMSO_24h	CBD	bulk_rna_seq	Rattus norvegicus
GSE274435_DMSO_4h	CBD	bulk_rna_seq	Rattus norvegicus
GSE274435_EtOH_24h	CBD	bulk_rna_seq	Rattus norvegicus
GSE274435_EtOH_4h	CBD	bulk_rna_seq	Rattus norvegicus
GSE274859_LPS_24h	CBD	bulk_rna_seq	Mus musculus
GSE274859_LPS_4h	CBD	bulk_rna_seq	Mus musculus
GSE275998_CDB10	CBD	bulk_rna_seq	Mus musculus
GSE275998_CDB20	CBD	bulk_rna_seq	Mus musculus
GSE279836	PFOA	bulk_rna_seq	Homo sapiens
GSE280174_female	BPA	bulk_rna_seq	Mus musculus
GSE280174_male	BPA	bulk_rna_seq	Mus musculus
GSE38234_BPA_ECC1	BPA	bulk_rna_seq	Homo sapiens
GSE38234_BPA_T47D	BPA	bulk_rna_seq	Homo sapiens
GSE38234_Estradiol_ECC1	Estradiol	bulk_rna_seq	Homo sapiens
GSE38234_Estradiol_T47D	Estradiol	bulk_rna_seq	Homo sapiens
GSE44387	BPA	micro_array	Mus musculus
GSE4650_12h	BPA	micro_array	Mus musculus
GSE4650_3h	BPA	micro_array	Mus musculus
GSE4650_6h	BPA	micro_array	Mus musculus
GSE50527_3M	BPA	micro_array	Homo sapiens
GSE50527_8h	BPA	micro_array	Homo sapiens
GSE50705_0.05pM	Estradiol	micro_array	Homo sapiens
GSE50705_0.1pM	Estradiol	micro_array	Homo sapiens
GSE50705_0.5pM	Estradiol	micro_array	Homo sapiens
GSE50705_1.56uM	BPA	micro_array	Homo sapiens
GSE50705_1.95pM	BPA	micro_array	Homo sapiens
GSE50705_1.95uM	BPA	micro_array	Homo sapiens
GSE50705_1000nM	BPA	micro_array	Homo sapiens
GSE50705_100nM	Estradiol	micro_array	Homo sapiens
GSE50705_100pM	Estradiol	micro_array	Homo sapiens
GSE50705_10nM	Estradiol	micro_array	Homo sapiens
GSE50705_10pM	Estradiol	micro_array	Homo sapiens
GSE50705_12.5uM	BPA	micro_array	Homo sapiens
GSE50705_125nM	BPA	micro_array	Homo sapiens
GSE50705_15.6nM	BPA	micro_array	Homo sapiens
GSE50705_1nM	Estradiol	micro_array	Homo sapiens
GSE50705_1pM	Estradiol	micro_array	Homo sapiens
GSE50705_1uM	Estradiol	micro_array	Homo sapiens
GSE50705_20pM	Estradiol	micro_array	Homo sapiens
GSE50705_250nM	BPA	micro_array	Homo sapiens
GSE50705_250pM	BPA	micro_array	Homo sapiens
GSE50705_25uM	BPA	micro_array	Homo sapiens
GSE50705_2pM	Estradiol	micro_array	Homo sapiens
GSE50705_2uM	BPA	micro_array	Homo sapiens
GSE50705_3.125uM	BPA	micro_array	Homo sapiens
GSE50705_31.25nM	BPA	micro_array	Homo sapiens
GSE50705_31.25pM	BPA	micro_array	Homo sapiens
GSE50705_40pM	Estradiol	micro_array	Homo sapiens
GSE50705_4pM	Estradiol	micro_array	Homo sapiens
GSE50705_4uM	BPA	micro_array	Homo sapiens
GSE50705_500nM	BPA	micro_array	Homo sapiens
GSE50705_50uM	BPA	micro_array	Homo sapiens
GSE50705_6.25uM	BPA	micro_array	Homo sapiens
GSE50705_60pM	Estradiol	micro_array	Homo sapiens
GSE50705_62.5nM	BPA	micro_array	Homo sapiens
GSE50705_6pM	Estradiol	micro_array	Homo sapiens
GSE50705_7.81nM	BPA	micro_array	Homo sapiens
GSE50705_80pM	Estradiol	micro_array	Homo sapiens
GSE50705_8pM	Estradiol	micro_array	Homo sapiens
GSE50705_8uM	BPA	micro_array	Homo sapiens
GSE5483	Estradiol	micro_array	Mus musculus
GSE57571	CBD	micro_array	Homo sapiens
GSE57823_Old	THC	bulk_rna_seq	Mus musculus
GSE57823_Young	THC	micro_array	Mus musculus
GSE58324	Estradiol	micro_array	Homo sapiens
GSE58516_BPA	BPA	micro_array	Homo sapiens
GSE58516_Estradiol	Estradiol	micro_array	Homo sapiens
GSE61921_24hr	Estradiol	micro_array	Mus musculus
GSE61921_2hr	Estradiol	micro_array	Mus musculus
GSE63852_.5mg_BPA_liver	BPA	micro_array	Mus musculus
GSE63852_50mg_BPA_liver	BPA	micro_array	Mus musculus
GSE64636	Estradiol	micro_array	Rattus norvegicus
GSE69819_casiene	Estradiol	bulk_rna_seq	Rattus norvegicus
GSE69819_soy	Estradiol	bulk_rna_seq	Rattus norvegicus
GSE70689_CBD_NoLPS	CBD	micro_array	Mus musculus
GSE70689_CBD_wLPS	CBD	micro_array	Mus musculus
GSE70689_THC_NoLPS	THC	micro_array	Mus musculus
GSE70689_THC_wLPS	THC	micro_array	Mus musculus
GSE71489	BPA	micro_array	Mus musculus
GSE85350	BPA	micro_array	Homo sapiens
GSE85350_100pM	Estradiol	micro_array	Homo sapiens
GSE85350_10pM	Estradiol	micro_array	Homo sapiens
GSE85350_1nM	Estradiol	micro_array	Homo sapiens
GSE86923	BPA	micro_array	Mus musculus
GSE9796_PPAR_1mg	PFOA	micro_array	Mus musculus
GSE9796_PPAR_3mg	PFOA	micro_array	Mus musculus
GSE9796_WT_1mg	PFOA	micro_array	Mus musculus
GSE9796_WT_3mg	PFOA	micro_array	Mus musculus
