# Supplementary material for: Comparative analysis of 105 datasets across species and tissues reveals differential transcriptomic responses to cannabinoids THC and CBD
Source: J Cannabis Res. 2025 Dec 16;8:13. doi: 10.1186/s42238-025-00361-0 (PMC12821297; doi:10.1186/s42238-025-00361-0)
Supplement: Supplementary file 1 — Supplementary Material 1: Supplement Table 1. Summary of publicly available cannabis-related transcriptomic datasets. Supplement Table 2. Summary of cannabis-related and reference transcriptomic datasets. Supplement Table 3. Summary of number of DEGs in each dataset. Supplement Table 4. Multi-way ANOVA of chemical and experimental factors on DEG counts. Supplement Table 5. THC Cluster 1 cluster-level DEG summary. Supplement Table 6. THC Cluster 2 cluster-level DEG summary. Supplement Table 7. CBD Cluster 1 cluster-level DEG summary. Supplement Table 8. CBD Cluster 4 cluster-level DEG summary. Supplement Table 9. CBD Cluster 2 cluster-level DEG summary. Supplement Table 10. CBD Cluster 3 cluster-level DEG summary. Supplement Table 11. Frequency of DEGs across CBD datasets. Supplement Table 12. Frequency of DEGs across THC datasets. Supplement Table 13. Frequency of pathways across THC datasets. Supplement Table 14. Frequency of pathways across CBD datasets. Supplement Table 15. p-value aggregated meta-DEGs across THC and CBD datasets. Supplement Table 16. ECS-associated genes and reference sources. Supplement Table 17. Fisher’s exact tests results between DEG lists and ECS-associated genes. Supplement Table 18. Key driver analysis results for THC and CBD datasets. [file 42238_2025_361_MOESM1_ESM.zip › Supplement Table 3.xlsx]

## Sheet: DEG count
ID	Total	Up	Down
CBD_GSE131565	8916	4384	4532
CBD_GSE168797_Mock_CBD	7144	3578	3566
CBD_GSE179661_HepG2	6749	3501	3248
CBD_GSE168797_SARS_CBD	6600	3168	3432
CBD_GSE179661_MHCC97H	6259	3395	2864
CBD_GSE151512_24h	5368	2672	2696
CBD_GSE235310_LPS	5098	2705	2393
CBD_GSE274859_LPS_24h	4501	2147	2354
CBD_GSE235310_Veh	3541	1877	1664
CBD_GSE272113_CBD	3269	1707	1562
CBD_GSE272113_sCBD	2745	1367	1378
CBD_GSE201508_cGAMP	2545	1322	1223
CBD_GSE151512_12h	2320	1104	1216
CBD_GSE168797_SARS_CBDV	1860	561	1299
CBD_GSE261716_CBD20_28d	1629	811	818
CBD_GSE151512_6h	1528	641	887
CBD_GSE152088	1175	613	562
THC_GSE273695_Brain_Male_LPS	1001	683	318
CBD_GSE261716_CBD0.2_2d	964	604	360
THC_GSE189821_Female_Amy	956	599	357
CBD_GSE201508_enthanol	718	438	280
CBD_GSE168797_Mock_CBDV	694	375	319
CBD_GSE261716_CBD20_2d	663	420	243
CBD_GSE261716_CBD0.2_28d	540	283	257
CBD_GSE266113_WT	466	282	184
CBD_GSE274435_DMSO_24h	409	186	223
CBD_GSE261716_CBD10_28d	373	119	254
CBD_GSE232624_EtOH0.75_CBD0.75_6h	318	137	181
CBD_GSE232624_Veh_CBD3_12h	307	69	238
CBD_GSE151512_3h	296	125	171
CBD_GSE232624_EtOH0.25_CBD0.75_12h	249	182	67
CBD_GSE70689_CBD_NoLPS	187	128	59
THC_GSE242892_16p11dup	178	114	64
CBD_GSE70689_CBD_wLPS	168	109	59
THC_GSE116813_vehicle	155	83	72
CBD_GSE232624_Veh_CBD0.75_12h	152	15	137
CBD_GSE232624_EtOH0.75_CBD0.75_12h	150	83	67
CBD_GSE274435_EtOH_24h	140	54	86
THC_GSE189821_Male_Nac	99	69	30
THC_GSE242892_WT	89	62	27
CBD_GSE266113_mutNdufs4	88	58	30
CBD_GSE232624_Veh_CBD3_6h	75	40	35
CBD_GSE270378_CBD0.75_24h	72	43	29
THC_GSE189821_Female_DMS	65	11	54
CBD_GSE275998_CDB20	63	33	30
THC_GSE213734_vehicle	54	35	19
THC_GSE181487	44	10	34
THC_GSE244644_FetalAorta	41	28	13
CBD_GSE274435_DMSO_4h	40	30	10
CBD_GSE232624_EtOH0.25_CBD0.75_6h	35	11	24
CBD_GSE270378_CBD1.5_24h	31	12	19
THC_GSE273695_Blood_Female_LPS	28	28	0
THC_GSE273695_Brain_Female_LPS	26	23	3
CBD_GSE270378_CBD0.325_24h	25	12	13
CBD_GSE275998_CDB10	25	9	16
THC_GSE235969_Male_Young_5wk	24	0	24
THC_GSE273695_Brain_Male_Saline	23	16	7
CBD_GSE232624_Veh_CBD0.75_6h	21	7	14
CBD_GSE261716_CBD10_2d	21	11	10
CBD_GSE270378_CBD3_6h	21	11	10
THC_GSE235969_Female_Old_5d	21	15	6
THC_GSE273695_Blood_Male_Saline	20	12	8
CBD_GSE270378_CBD0.75_6h	16	11	5
CBD_GSE270378_CBD0.325_6h	14	10	4
THC_GSE189821_Female_VTA	12	3	9
THC_GSE244644_UmbilicalVein	11	4	7
CBD_GSE270378_CBD1.5_6h	10	6	4
CBD_GSE274435_EtOH_4h	8	7	1
CBD_GSE274859_LPS_4h	7	5	2
THC_GSE273695_Blood_Male_LPS	7	3	4
THC_GSE116813_DISC1	6	0	6
THC_GSE158188_Female	5	0	5
THC_GSE158188_Male	5	1	4
THC_GSE189821_Female_PFC	5	1	4
CBD_GSE266113_mutCox15	4	2	2
THC_GSE198578	4	3	1
THC_GSE213734_LPS	4	3	1
THC_GSE235969_Female_Old_5wk	4	0	4
CBD_GSE270378_CBD3_24h	3	1	2
THC_GSE216112	3	1	2
THC_GSE189821_Male_Amy	2	1	1
THC_GSE240225_THC	2	1	1
THC_GSE189821_Male_DMS	1	1	0
THC_GSE189821_Male_VTA	1	1	0
THC_GSE226955_ESC	1	1	0
THC_GSE273695_Blood_Female_Saline	1	1	0
THC_GSE273695_Brain_Female_Saline	1	1	0
THC_GSE70689_THC_NoLPS	1	1	0
CBD_GSE242079_CBD3	0	0	0
CBD_GSE242079_CBD30	0	0	0
CBD_GSE262437_AsympCO	0	0	0
CBD_GSE262437_SympCO	0	0	0
CBD_GSE57571	0	0	0
THC_GSE121439	0	0	0
THC_GSE150723	0	0	0
THC_GSE189821_Female_Nac	0	0	0
THC_GSE189821_Male_PFC	0	0	0
THC_GSE207518	0	0	0
THC_GSE226955_EpiLC	0	0	0
THC_GSE226955_PGCLC	0	0	0
THC_GSE240225_THC-COOH	0	0	0
THC_GSE244644_UmbilicalArtery	0	0	0
THC_GSE57823_Old	0	0	0
THC_GSE57823_Young	0	0	0
THC_GSE70689_THC_wLPS	0	0	0
